# Supplementary material for: O-GlcNAc modifications regulate lamin A tail processing
Source: bioRxiv. 2025 Mar 13:2025.03.11.642699. Preprint. [Version 1] doi: 10.1101/2025.03.11.642699 (PMC11952380; doi:10.1101/2025.03.11.642699)
Supplement: Supplement 2 [file media-2.xlsx]

## Sheet: READ ME
The following Data Tables contain the filtered Mass Spectrometry Data used in Figure 2. Analysis was done in Proteome Discoverer, and R.
TMT datasets
Accession		Uniprot Accession Number
Description		Protein Name and Description
MW..kDa.		Molecular Weight in Kda
X..Unique.Peptides		Number of Unique Peptides detected
X..of.Peptides		Total number of Peptides detected
X..of.PSMs		Peptide Spectrum Match score
LF2.1.Nuc.3		Normalized relative abundance in XX Nuclei replicate 1
LF2.2.Nuc.3		Normalized relative abundance in XX Nuclei replicate 2
XY.1.Nuc.3		Normalized relative abundance in XY Nuclei replicate 1
XY.2.Nuc.3		Normalized relative abundance in XY Nuclei replicate 2
XO.2.2.Nuc.3		Normalized relative abundance in XO Nuclei replicate 1
XO.2.4.Nuc.3		Normalized relative abundance in XO Nuclei replicate 2
XX_Nuc_GeoMeans		Geometric mean of XX Nuclei relative abundance
XY_Nuc_GeoMeans		Geometric mean of XY Nuclei relative abundance
XO_Nuc_GeoMeans		Geometric mean of XO Nuclei relative abundance
XX/XY Log2fold Change		Log2 FC calculated for XX geometric mean/XY geometric mean
XX/XO Log2fold Change		Log2 FC calculated for XX geometric mean/XO geometric mean
p-value		Calculated P-value from relative abundance measurements
q-value		Calculated q-value baes on p-value

## Sheet: XX vs XY Nuclear TMT
Accession	Description	MW..kDa.	X..Unique.Peptides	X..of.Peptides	X..of.PSMs	LF2.1.Nuc.3	LF2.2.Nuc.3	XY.1.Nuc.3	XY.2.Nuc.3	XX_Nuc_GeoMeans	XY_Nuc_GeoMeans	XX/XY Log2fold Change	p-value	q-value
Q64525	Histone H2B type 2-B OS=Mus musculus (Mouse) OX=10090 GN=Hist2h2bb PE=1 SV=3	13.9	2	17	474	134000	137000	111000	122000	135492	116370	0.219484	0.159357	0.152296
Q64478	Histone H2B type 1-H OS=Mus musculus (Mouse) OX=10090 GN=Hist1h2bh PE=1 SV=3	13.9	1	16	473	599	782	503	449	684.411	475.234	0.526225	0.236042	0.167175
P07901	Heat shock protein HSP 90-alpha OS=Mus musculus (Mouse) OX=10090 GN=Hsp90aa1 PE=1 SV=4	84.7	37	58	382	20400	15300	24200	22900	17666.9	23541	-0.414127	0.252068	0.171171
P62806	Histone H4 OS=Mus musculus (Mouse) OX=10090 GN=H4c9 PE=1 SV=2	11.4	13	13	342	95500	83900	68200	79100	89512.3	73448.1	0.285361	0.181751	0.155847
P11499	Heat shock protein HSP 90-beta OS=Mus musculus (Mouse) OX=10090 GN=Hsp90ab1 PE=1 SV=3	83.2	33	55	323	12000	9180	11100	11000	10495.7	11049.9	-0.0742314	0.799252	0.316702
P63017	Heat shock cognate 71 kDa protein OS=Mus musculus (Mouse) OX=10090 GN=Hspa8 PE=1 SV=1	70.8	36	50	299	31100	29400	28900	28800	30238.1	28850	0.0677962	0.346613	0.193688
Q9JHU4	Cytoplasmic dynein 1 heavy chain 1 OS=Mus musculus (Mouse) OX=10090 GN=Dync1h1 PE=1 SV=2	531.7	160	160	298	25200	21400	22900	22500	23222.4	22699.1	0.032881	0.805399	0.318334
P84228	Histone H3.2 OS=Mus musculus (Mouse) OX=10090 GN=Hist1h3d PE=1 SV=2	15.4	1	12	287	2110	2330	1980	2060	2217.27	2019.6	0.134714	0.296642	0.17984
Q6P4T2	U5 small nuclear ribonucleoprotein 200 kDa helicase OS=Mus musculus (Mouse) OX=10090 GN=Snrnp200 PE=1 SV=1	244.4	94	94	286	71200	79100	58000	60900	75046.1	59432.3	0.33653	0.124649	0.146915
Q9QXS1	Plectin OS=Mus musculus (Mouse) OX=10090 GN=Plec PE=1 SV=3	533.9	153	157	284	62000	69900	46300	50900	65831.6	48545.5	0.439441	0.0874875	0.140025
P68433	Histone H3.1 OS=Mus musculus (Mouse) OX=10090 GN=H3c11 PE=1 SV=2	15.4	1	12	279	80500	90200	65600	72100	85212.1	68773.3	0.309211	0.122755	0.146863
Q99PV0	Pre-mRNA-processing-splicing factor 8 OS=Mus musculus (Mouse) OX=10090 GN=Prpf8 PE=1 SV=2	273.4	107	107	269	71500	79800	59300	61700	75536.1	60488.1	0.320515	0.148066	0.150237
P09405	Nucleolin OS=Mus musculus (Mouse) OX=10090 GN=Ncl PE=1 SV=2	76.7	54	54	266	124000	119000	115000	116000	121474	115499	0.0727715	0.24076	0.168529
P84244	Histone H3.3 OS=Mus musculus (Mouse) OX=10090 GN=H3-3b PE=1 SV=2	15.3	3	12	260	3260	3450	2360	2400	3353.65	2379.92	0.494824	0.0525055	0.130902
Q01320	DNA topoisomerase 2-alpha OS=Mus musculus (Mouse) OX=10090 GN=Top2a PE=1 SV=2	172.7	65	81	255	61000	77800	70000	72400	68889.8	71189.9	-0.0473826	0.86587	0.333143
P52480	Pyruvate kinase PKM OS=Mus musculus (Mouse) OX=10090 GN=Pkm PE=1 SV=4	57.8	43	43	250	7920	6200	10400	10500	7007.42	10449.9	-0.57653	0.157121	0.152291
F6ZDS4	Nucleoprotein TPR OS=Mus musculus (Mouse) OX=10090 GN=Tpr PE=1 SV=1	273.8	93	93	246	55000	57000	63000	67800	55991.1	65355.9	-0.223122	0.120503	0.146513
P16546	Spectrin alpha chain, non-erythrocytic 1 OS=Mus musculus (Mouse) OX=10090 GN=Sptan1 PE=1 SV=4	284.4	106	107	231	28800	34000	33900	35000	31292.2	34445.6	-0.138518	0.443898	0.220999
Q9ERU9	E3 SUMO-protein ligase RanBP2 OS=Mus musculus (Mouse) OX=10090 GN=Ranbp2 PE=1 SV=2	340.9	104	106	220	40100	43800	48800	53200	41909.2	50952.5	-0.281887	0.091099	0.140697
P10126	Elongation factor 1-alpha 1 OS=Mus musculus (Mouse) OX=10090 GN=Eef1a1 PE=1 SV=3	50.1	31	31	219	23500	18100	29700	23000	20624	26136.2	-0.341723	0.331017	0.189548
P70696	Histone H2B type 1-A OS=Mus musculus (Mouse) OX=10090 GN=H2bc1 PE=1 SV=3	14.2	2	12	218	1010	1060	2520	2650	1034.7	2584.18	-1.3205	0.0126279	0.0826425
E9PVX6	Proliferation marker protein Ki-67 OS=Mus musculus (Mouse) OX=10090 GN=Mki67 PE=1 SV=1	350.7	99	99	217	50200	57200	48000	50300	53585.8	49136.5	0.125055	0.404474	0.208872
P14733	Lamin-B1 OS=Mus musculus (Mouse) OX=10090 GN=Lmnb1 PE=1 SV=3	66.7	36	42	211	76300	83900	68100	72500	80009.8	70265.6	0.187359	0.185909	0.156601
P17182	Alpha-enolase OS=Mus musculus (Mouse) OX=10090 GN=Eno1 PE=1 SV=3	47.1	20	27	209	7650	5380	7940	7510	6415.37	7722.01	-0.267443	0.475866	0.230414
P63038	60 kDa heat shock protein, mitochondrial OS=Mus musculus (Mouse) OX=10090 GN=Hspd1 PE=1 SV=1	60.9	38	38	207	25300	16500	23400	18000	20431.6	20523.2	-0.00645101	0.973238	0.358768
Q8BTM8	Filamin-A OS=Mus musculus (Mouse) OX=10090 GN=Flna PE=1 SV=5	281	84	94	201	17400	15600	14000	13400	16475.4	13696.7	0.266487	0.170442	0.154196
Q62261	Spectrin beta chain, non-erythrocytic 1 OS=Mus musculus (Mouse) OX=10090 GN=Sptbn1 PE=1 SV=2	274.1	83	91	200	21200	24400	23900	24800	22743.8	24345.8	-0.0982027	0.504568	0.238427
P58252	Elongation factor 2 OS=Mus musculus (Mouse) OX=10090 GN=Eef2 PE=1 SV=2	95.3	50	51	200	13500	9710	16000	13800	11449.2	14859.3	-0.376119	0.29969	0.180456
Q9D0E1	Heterogeneous nuclear ribonucleoprotein M OS=Mus musculus (Mouse) OX=10090 GN=Hnrnpm PE=1 SV=3	77.6	42	42	198	60500	57900	59800	58800	59185.7	59297.9	-0.00273157	0.952261	0.353719
Q62318	Transcription intermediary factor 1-beta OS=Mus musculus (Mouse) OX=10090 GN=Trim28 PE=1 SV=3	88.8	37	37	196	35700	30200	31200	34200	32835	32665.6	0.00746513	0.945471	0.3519
Q6PR54	Telomere-associated protein RIF1 OS=Mus musculus (Mouse) OX=10090 GN=Rif1 PE=1 SV=2	266.1	75	76	191	54300	54300	43300	46900	54300	45064.1	0.268975	0	0
P60710	Actin, cytoplasmic 1 OS=Mus musculus (Mouse) OX=10090 GN=Actb PE=1 SV=1	41.7	11	22	188	8680	7440	9580	8870	8036.12	9218.17	-0.197981	0.274792	0.175424
Q7TPV4	Myb-binding protein 1A OS=Mus musculus (Mouse) OX=10090 GN=Mybbp1a PE=1 SV=2	151.9	60	60	187	54700	59900	58900	56500	57241	57687.5	-0.0112108	0.906217	0.341972
P16858	Glyceraldehyde-3-phosphate dehydrogenase OS=Mus musculus (Mouse) OX=10090 GN=Gapdh PE=1 SV=2	35.8	2	20	183	6080	4520	7530	7510	5242.29	7519.99	-0.520534	0.21505	0.163885
P56480	ATP synthase subunit beta, mitochondrial OS=Mus musculus (Mouse) OX=10090 GN=Atp5f1b PE=1 SV=2	56.3	27	27	182	26600	23200	37900	36900	24841.9	37396.7	-0.590134	0.0667086	0.135688
Q68FD5	Clathrin heavy chain 1 OS=Mus musculus (Mouse) OX=10090 GN=Cltc PE=1 SV=3	191.4	77	77	180	15200	14900	14000	13200	15049.3	13594.1	0.146709	0.137981	0.148772
P20029	Endoplasmic reticulum chaperone BiP OS=Mus musculus (Mouse) OX=10090 GN=Hspa5 PE=1 SV=3	72.4	36	39	173	19300	17600	25100	24800	18430.4	24949.5	-0.436926	0.0750545	0.138113
P68373	Tubulin alpha-1C chain OS=Mus musculus (Mouse) OX=10090 GN=Tuba1c PE=1 SV=1	49.9	4	24	172	9670	7120	11500	10800	8297.61	11144.5	-0.425564	0.258443	0.172503
P19096	Fatty acid synthase OS=Mus musculus (Mouse) OX=10090 GN=Fasn PE=1 SV=2	272.3	80	80	169	11600	9750	11500	11500	10634.8	11500	-0.112834	0	0
Q8CGC7	Bifunctional glutamate/proline--tRNA ligase OS=Mus musculus (Mouse) OX=10090 GN=Eprs PE=1 SV=4	170	67	68	169	13600	11300	11600	11800	12396.8	11699.6	0.0835089	0.631879	0.272945
Q9JIK5	Nucleolar RNA helicase 2 OS=Mus musculus (Mouse) OX=10090 GN=Ddx21 PE=1 SV=3	93.5	53	54	167	48600	53800	47100	48500	51133.9	47794.9	0.0974253	0.405776	0.209126
Q03265	ATP synthase subunit alpha, mitochondrial OS=Mus musculus (Mouse) OX=10090 GN=Atp5f1a PE=1 SV=1	59.7	32	32	166	48900	40900	69300	66200	44721.5	67732.3	-0.598876	0.0778999	0.138454
Q6PB66	Leucine-rich PPR motif-containing protein, mitochondrial OS=Mus musculus (Mouse) OX=10090 GN=Lrpprc PE=1 SV=2	156.5	71	71	165	26600	20900	34800	30700	23578.4	32685.8	-0.471198	0.13675	0.148772
Q6PDQ2	Chromodomain-helicase-DNA-binding protein 4 OS=Mus musculus (Mouse) OX=10090 GN=Chd4 PE=1 SV=1	217.6	63	63	162	46900	45600	40400	42700	46245.4	41534.1	0.155015	0.0986676	0.142048
P05214	Tubulin alpha-3 chain OS=Mus musculus (Mouse) OX=10090 GN=Tuba3a PE=1 SV=1	49.9	2	21	162	562	536	661	667	548.846	663.993	-0.274767	0.0598602	0.133715
Q9CU62	Structural maintenance of chromosomes protein 1A OS=Mus musculus (Mouse) OX=10090 GN=Smc1a PE=1 SV=4	143.1	64	64	162	45300	50400	42400	43300	47782	42847.6	0.157252	0.292779	0.179003
Q6NS46	Protein RRP5 homolog OS=Mus musculus (Mouse) OX=10090 GN=Pdcd11 PE=1 SV=2	207.6	62	62	155	43900	49800	40900	44400	46757	42614.1	0.133853	0.368861	0.199249
P54276	DNA mismatch repair protein Msh6 OS=Mus musculus (Mouse) OX=10090 GN=Msh6 PE=1 SV=3	151	53	53	154	22200	19300	22300	22200	20699.3	22249.9	-0.104221	0.489077	0.234091
Q62167	ATP-dependent RNA helicase DDX3X OS=Mus musculus (Mouse) OX=10090 GN=Ddx3x PE=1 SV=3	73.1	9	42	154	48700	60800	48600	50800	54414.7	49687.8	0.131104	0.555285	0.252295
P68368	Tubulin alpha-4A chain OS=Mus musculus (Mouse) OX=10090 GN=Tuba4a PE=1 SV=1	49.9	5	23	154	1640	1190	2060	2000	1397	2029.78	-0.538993	0.218134	0.164052
Q8VEK3	Heterogeneous nuclear ribonucleoprotein U OS=Mus musculus (Mouse) OX=10090 GN=Hnrnpu PE=1 SV=1	87.9	35	36	153	57700	57900	47700	52500	57799.9	50042.5	0.207914	0.191817	0.157725
P13864	DNA (cytosine-5)-methyltransferase 1 OS=Mus musculus (Mouse) OX=10090 GN=Dnmt1 PE=1 SV=5	183.1	65	65	153	38000	38400	32600	34100	38199.5	33341.6	0.196231	0.0804109	0.139025
Q80X90	Filamin-B OS=Mus musculus (Mouse) OX=10090 GN=Flnb PE=1 SV=3	277.7	68	80	148	9190	8370	8760	8360	8770.42	8557.66	0.0354293	0.692331	0.288785
P99024	Tubulin beta-5 chain OS=Mus musculus (Mouse) OX=10090 GN=Tubb5 PE=1 SV=1	49.6	5	23	148	9710	7790	11400	11000	8697.18	11198.2	-0.364649	0.226067	0.165301
O88569	Heterogeneous nuclear ribonucleoproteins A2/B1 OS=Mus musculus (Mouse) OX=10090 GN=Hnrnpa2b1 PE=1 SV=2	37.4	21	23	147	58500	65200	51700	52700	61759.2	52197.6	0.242671	0.20624	0.16133
O55143	Sarcoplasmic/endoplasmic reticulum calcium ATPase 2 OS=Mus musculus (Mouse) OX=10090 GN=Atp2a2 PE=1 SV=2	114.8	36	45	146	31600	31800	42000	44800	31699.8	43377.4	-0.452468	0.0745221	0.138113
Q91ZW3	SWI/SNF-related matrix-associated actin-dependent regulator of chromatin subfamily A member 5 OS=Mus musculus (Mouse) OX=10090 GN=Smarca5 PE=1 SV=1	121.6	42	56	143	45400	49500	48600	52000	47405.7	50271.3	-0.0846736	0.399831	0.207559
Q8VDD5	Myosin-9 OS=Mus musculus (Mouse) OX=10090 GN=Myh9 PE=1 SV=4	226.2	63	75	143	12000	10900	11600	11100	11436.8	11347.2	0.011339	0.889254	0.338883
O08810	116 kDa U5 small nuclear ribonucleoprotein component OS=Mus musculus (Mouse) OX=10090 GN=Eftud2 PE=1 SV=1	109.3	46	47	141	32200	35600	27000	28700	33857.3	27837	0.282464	0.12621	0.146915
P09411	Phosphoglycerate kinase 1 OS=Mus musculus (Mouse) OX=10090 GN=Pgk1 PE=1 SV=4	44.5	37	37	141	8820	6740	8670	8260	7710.18	8462.52	-0.134323	0.62835	0.272169
Q60864	Stress-induced-phosphoprotein 1 OS=Mus musculus (Mouse) OX=10090 GN=Stip1 PE=1 SV=1	62.5	45	45	141	7460	5000	8630	8030	6107.37	8324.6	-0.446828	0.325466	0.1881
P38647	Stress-70 protein, mitochondrial OS=Mus musculus (Mouse) OX=10090 GN=Hspa9 PE=1 SV=3	73.4	41	42	139	20600	13900	26200	20300	16921.6	23062.1	-0.446659	0.312865	0.184739
P05064	Fructose-bisphosphate aldolase A OS=Mus musculus (Mouse) OX=10090 GN=Aldoa PE=1 SV=2	39.3	23	29	139	4750	3700	5670	5420	4192.25	5543.59	-0.403094	0.226224	0.165301
Q8BJ71	Nuclear pore complex protein Nup93 OS=Mus musculus (Mouse) OX=10090 GN=Nup93 PE=1 SV=1	93.2	49	49	138	30300	32600	33300	35800	31429	34527.4	-0.135646	0.210406	0.162244
Q8R081	Heterogeneous nuclear ribonucleoprotein L OS=Mus musculus (Mouse) OX=10090 GN=Hnrnpl PE=1 SV=2	63.9	26	26	138	39600	45500	37300	37900	42447.6	37598.8	0.174997	0.339867	0.191856
Q9CWF2	Tubulin beta-2B chain OS=Mus musculus (Mouse) OX=10090 GN=Tubb2b PE=1 SV=1	49.9	4	21	136	444	385	440	465	413.449	452.327	-0.129658	0.403737	0.208751
Q501J6	Probable ATP-dependent RNA helicase DDX17 OS=Mus musculus (Mouse) OX=10090 GN=Ddx17 PE=1 SV=1	72.4	26	35	136	22600	25500	24100	25500	24006.2	24790.1	-0.0463552	0.701978	0.29068
Q61937	Nucleophosmin OS=Mus musculus (Mouse) OX=10090 GN=Npm1 PE=1 SV=1	32.5	19	19	136	42700	42300	35800	33500	42499.5	34630.9	0.295387	0.0847527	0.139322
P68372	Tubulin beta-4B chain OS=Mus musculus (Mouse) OX=10090 GN=Tubb4b PE=1 SV=1	49.8	3	22	135	1230	1070	1440	1330	1147.21	1383.91	-0.270613	0.152408	0.150391
P42932	T-complex protein 1 subunit theta OS=Mus musculus (Mouse) OX=10090 GN=Cct8 PE=1 SV=3	59.5	36	36	135	7100	5670	8990	8660	6344.84	8823.46	-0.47576	0.166544	0.15318
P57780	Alpha-actinin-4 OS=Mus musculus (Mouse) OX=10090 GN=Actn4 PE=1 SV=1	104.9	34	47	134	6360	5750	6960	6580	6047.31	6767.33	-0.162293	0.209053	0.161689
G5E870	E3 ubiquitin-protein ligase TRIP12 OS=Mus musculus (Mouse) OX=10090 GN=Trip12 PE=1 SV=1	224	64	65	134	33400	36000	34500	36900	34675.6	35679.8	-0.0411861	0.629184	0.272357
P80318	T-complex protein 1 subunit gamma OS=Mus musculus (Mouse) OX=10090 GN=Cct3 PE=1 SV=1	60.6	38	38	133	9480	7820	9020	8620	8610.09	8817.73	-0.0343798	0.872212	0.334637
Q02053	Ubiquitin-like modifier-activating enzyme 1 OS=Mus musculus (Mouse) OX=10090 GN=Uba1 PE=1 SV=1	117.7	34	44	131	9470	8620	8100	7890	9035.01	7994.31	0.176553	0.2292	0.165437
Q9CW03	Structural maintenance of chromosomes protein 3 OS=Mus musculus (Mouse) OX=10090 GN=Smc3 PE=1 SV=2	141.5	54	54	130	35400	38000	33400	32500	36677	32946.9	0.15473	0.183696	0.15614
Q8VIJ6	Splicing factor, proline- and glutamine-rich OS=Mus musculus (Mouse) OX=10090 GN=Sfpq PE=1 SV=1	75.4	25	26	129	32200	32100	29000	28100	32150	28546.5	0.171505	0.0760305	0.138113
P60843	Eukaryotic initiation factor 4A-I OS=Mus musculus (Mouse) OX=10090 GN=Eif4a1 PE=1 SV=1	46.1	12	23	128	10300	7050	13000	12400	8521.44	12696.5	-0.575256	0.235041	0.167
Q7TMK9	Heterogeneous nuclear ribonucleoprotein Q OS=Mus musculus (Mouse) OX=10090 GN=Syncrip PE=1 SV=2	69.6	24	30	127	28400	32000	30300	30100	30146.3	30199.8	-0.00255922	1	0.364488
P23116	Eukaryotic translation initiation factor 3 subunit A OS=Mus musculus (Mouse) OX=10090 GN=Eif3a PE=1 SV=5	161.8	56	56	127	9860	8260	13100	11000	9024.61	12004.2	-0.411599	0.160607	0.152296
O88477	Insulin-like growth factor 2 mRNA-binding protein 1 OS=Mus musculus (Mouse) OX=10090 GN=Igf2bp1 PE=1 SV=1	63.4	31	32	127	32900	33500	47700	48500	33198.6	48098.3	-0.534863	0.00168096	0.0199552
P43277	Histone H1.3 OS=Mus musculus (Mouse) OX=10090 GN=H1-3 PE=1 SV=2	22.1	4	24	126	68500	68900	50700	53800	68699.7	52227	0.395508	0.0561252	0.132181
E9PVA8	eIF-2-alpha kinase activator GCN1 OS=Mus musculus (Mouse) OX=10090 GN=Gcn1 PE=1 SV=1	292.8	73	73	125	14200	12400	11800	11100	13269.5	11444.6	0.213442	0.259588	0.172653
B2RQC6	CAD protein OS=Mus musculus (Mouse) OX=10090 GN=Cad PE=1 SV=1	243.1	71	71	125	8970	7350	11800	11800	8119.7	11800	-0.539289	0	0
Q8K224	RNA cytidine acetyltransferase OS=Mus musculus (Mouse) OX=10090 GN=Nat10 PE=1 SV=1	115.3	48	48	124	29200	31700	27700	28800	30424.3	28244.6	0.107248	0.300537	0.180722
Q62095	ATP-dependent RNA helicase DDX3Y OS=Mus musculus (Mouse) OX=10090 GN=Ddx3y PE=1 SV=2	73.4	2	32	122	115	90	339	361	101.735	349.827	-1.78183	0.00479976	0.0473452
P43247	DNA mismatch repair protein Msh2 OS=Mus musculus (Mouse) OX=10090 GN=Msh2 PE=1 SV=1	104.1	42	42	122	23100	19800	22300	21800	21386.4	22048.6	-0.0439893	0.77821	0.311202
P80314	T-complex protein 1 subunit beta OS=Mus musculus (Mouse) OX=10090 GN=Cct2 PE=1 SV=4	57.4	31	31	122	5590	4580	6850	6510	5059.86	6677.84	-0.400283	0.167167	0.153408
Q8BKC5	Importin-5 OS=Mus musculus (Mouse) OX=10090 GN=Ipo5 PE=1 SV=3	123.5	44	44	122	9340	8160	8980	9060	8730.09	9019.91	-0.0471174	0.726778	0.297542
Q91V92	ATP-citrate synthase OS=Mus musculus (Mouse) OX=10090 GN=Acly PE=1 SV=1	119.7	53	53	122	7940	6580	9060	8540	7228.08	8796.16	-0.28326	0.234729	0.167
Q3U1J4	DNA damage-binding protein 1 OS=Mus musculus (Mouse) OX=10090 GN=Ddb1 PE=1 SV=2	126.8	46	46	120	17200	17300	16200	16300	17249.9	16249.9	0.0861574	0.00496281	0.0482542
P46935	E3 ubiquitin-protein ligase NEDD4 OS=Mus musculus (Mouse) OX=10090 GN=Nedd4 PE=1 SV=3	102.6	28	33	119	9460	8240	10300	9900	8828.95	10098	-0.193758	0.266591	0.174076
Q01853	Transitional endoplasmic reticulum ATPase OS=Mus musculus (Mouse) OX=10090 GN=Vcp PE=1 SV=4	89.3	41	42	119	11500	10100	10600	10200	10777.3	10398.1	0.0516779	0.669494	0.282909
P80316	T-complex protein 1 subunit epsilon OS=Mus musculus (Mouse) OX=10090 GN=Cct5 PE=1 SV=1	59.6	37	37	118	6520	5420	8040	7420	5944.61	7723.78	-0.377725	0.139765	0.149258
P51881	ADP/ATP translocase 2 OS=Mus musculus (Mouse) OX=10090 GN=Slc25a5 PE=1 SV=3	32.9	11	23	117	52500	44000	37300	37600	48062.5	37449.7	0.359956	0.238309	0.167817
Q9JKF1	Ras GTPase-activating-like protein IQGAP1 OS=Mus musculus (Mouse) OX=10090 GN=Iqgap1 PE=1 SV=2	188.6	56	58	117	7750	6850	7640	7140	7286.12	7385.77	-0.0195982	0.881143	0.336861
P16381	Putative ATP-dependent RNA helicase Pl10 OS=Mus musculus (Mouse) OX=10090 GN=D1Pas1 PE=1 SV=1	73.1	3	32	117	238	228	581	664	232.946	621.115	-1.41486	0.0641516	0.135319
Q64511	DNA topoisomerase 2-beta OS=Mus musculus (Mouse) OX=10090 GN=Top2b PE=1 SV=2	181.8	39	55	117	12900	16100	8200	8490	14411.5	8343.74	0.78845	0.15939	0.152296
Q921M3	Splicing factor 3B subunit 3 OS=Mus musculus (Mouse) OX=10090 GN=Sf3b3 PE=1 SV=1	135.5	42	42	117	23700	25700	19900	20600	24679.7	20247	0.285621	0.111077	0.1446
P43274	Histone H1.4 OS=Mus musculus (Mouse) OX=10090 GN=H1-4 PE=1 SV=2	22	6	22	115	11200	11600	10100	9790	11398.2	9943.79	0.196944	0.0331543	0.112562
P80315	T-complex protein 1 subunit delta OS=Mus musculus (Mouse) OX=10090 GN=Cct4 PE=1 SV=3	58	35	35	115	6190	5120	7100	6790	5629.64	6943.27	-0.302574	0.229972	0.165792
Q587J6	LINE-1 type transposase domain-containing protein 1 OS=Mus musculus (Mouse) OX=10090 GN=L1td1 PE=2 SV=1	88.1	42	43	115	41700	40000	37000	38100	40841.2	37546	0.121366	0.10113	0.143101
Q9Z204	Heterogeneous nuclear ribonucleoproteins C1/C2 OS=Mus musculus (Mouse) OX=10090 GN=Hnrnpc PE=1 SV=1	34.4	23	23	115	52700	59200	50700	51500	55855.5	51098.4	0.128421	0.372935	0.200465
P08113	Endoplasmin OS=Mus musculus (Mouse) OX=10090 GN=Hsp90b1 PE=1 SV=2	92.4	38	39	114	8470	6730	10600	10100	7550.04	10347	-0.454654	0.173366	0.154804
Q8BFU2	Histone H2A type 3 OS=Mus musculus (Mouse) OX=10090 GN=Hist3h2a PE=1 SV=3	14.1	2	11	113	34800	38600	29000	29600	36650.8	29298.5	0.323019	0.15261	0.150391
P97310	DNA replication licensing factor MCM2 OS=Mus musculus (Mouse) OX=10090 GN=Mcm2 PE=1 SV=3	102	37	37	113	22300	26700	14900	17600	24401	16193.8	0.591498	0.108362	0.144497
Q61879	Myosin-10 OS=Mus musculus (Mouse) OX=10090 GN=Myh10 PE=1 SV=2	228.9	54	66	112	9870	9130	11600	10600	9492.79	11088.7	-0.22419	0.134142	0.148592
P25206	DNA replication licensing factor MCM3 OS=Mus musculus (Mouse) OX=10090 GN=Mcm3 PE=1 SV=2	91.5	36	36	110	18400	21100	12900	15300	19703.8	14048.8	0.488023	0.0903447	0.140167
Q8CGP5	Histone H2A type 1-F OS=Mus musculus (Mouse) OX=10090 GN=Hist1h2af PE=1 SV=3	14.2	2	11	110	1780	2030	1530	1570	1900.89	1549.87	0.29453	0.208162	0.16133
P15864	Histone H1.2 OS=Mus musculus (Mouse) OX=10090 GN=H1-2 PE=1 SV=2	21.3	5	20	109	11100	12200	10300	9770	11637	10031.5	0.214183	0.164152	0.152654
Q99JF8	PC4 and SFRS1-interacting protein OS=Mus musculus (Mouse) OX=10090 GN=Psip1 PE=1 SV=1	59.7	31	32	109	45200	48800	48300	50500	46965.5	49387.8	-0.0725513	0.393356	0.205898
Q8BGQ7	Alanine--tRNA ligase, cytoplasmic OS=Mus musculus (Mouse) OX=10090 GN=Aars PE=1 SV=1	106.8	39	39	108	6640	5930	6310	6470	6274.97	6389.5	-0.0260952	0.8177	0.32164
Q8CGP7	Histone H2A type 1-K OS=Mus musculus (Mouse) OX=10090 GN=H2ac15 PE=1 SV=3	14.1	1	10	108	1000	1130	908	825	1063.01	865.506	0.296546	0.145062	0.150049
Q6PDM2	Serine/arginine-rich splicing factor 1 OS=Mus musculus (Mouse) OX=10090 GN=Srsf1 PE=1 SV=3	27.7	16	16	108	42300	49000	39400	42700	45526.9	41016.8	0.150504	0.380385	0.202567
Q9CZU3	Exosome RNA helicase MTR4 OS=Mus musculus (Mouse) OX=10090 GN=Mtrex PE=1 SV=1	117.6	46	47	108	24200	26100	20600	21400	25132.1	20996.2	0.259401	0.104508	0.143452
Q922D8	C-1-tetrahydrofolate synthase, cytoplasmic OS=Mus musculus (Mouse) OX=10090 GN=Mthfd1 PE=1 SV=4	101.1	44	45	107	8920	7280	14400	11200	8058.39	12699.6	-0.656221	0.161151	0.152296
Q8R1M2	Histone H2A.J OS=Mus musculus (Mouse) OX=10090 GN=H2afj PE=1 SV=1	14	1	9	107	2640	3050	2300	2300	2837.6	2300	0.30304	0	0
Q9D6Z1	Nucleolar protein 56 OS=Mus musculus (Mouse) OX=10090 GN=Nop56 PE=1 SV=2	64.4	34	34	107	29600	32100	27700	29200	30824.7	28440.1	0.116158	0.267806	0.174259
P70168	Importin subunit beta-1 OS=Mus musculus (Mouse) OX=10090 GN=Kpnb1 PE=1 SV=2	97.1	34	34	107	11500	11500	12300	13100	11500	12693.7	-0.142479	0	0
E9Q7G0	Nuclear mitotic apparatus protein 1 OS=Mus musculus (Mouse) OX=10090 GN=Numa1 PE=1 SV=1	235.5	60	60	107	21200	21200	13400	15200	21200	14271.7	0.570912	0	0
P50580	Proliferation-associated protein 2G4 OS=Mus musculus (Mouse) OX=10090 GN=Pa2g4 PE=1 SV=3	43.7	21	21	107	13900	11200	21900	17900	12477.2	19799.2	-0.666153	0.108948	0.144497
P49312	Heterogeneous nuclear ribonucleoprotein A1 OS=Mus musculus (Mouse) OX=10090 GN=Hnrnpa1 PE=1 SV=2	34.2	15	19	106	23600	26100	24700	25200	24818.5	24948.7	-0.00754905	0.949432	0.352859
A2A432	Cullin-4B OS=Mus musculus (Mouse) OX=10090 GN=Cul4b PE=1 SV=1	110.6	27	43	105	19300	19200	13900	14400	19249.9	14147.8	0.444277	0.0254701	0.105751
Q8CAQ8	MICOS complex subunit Mic60 OS=Mus musculus (Mouse) OX=10090 GN=Immt PE=1 SV=1	83.8	40	40	105	30300	27100	28100	27400	28655.4	27747.8	0.0464323	0.658432	0.279974
Q8BU30	Isoleucine--tRNA ligase, cytoplasmic OS=Mus musculus (Mouse) OX=10090 GN=Iars PE=1 SV=2	144.2	44	44	105	8130	6970	6940	7020	7527.69	6979.89	0.109004	0.50506	0.238498
P08775	DNA-directed RNA polymerase II subunit RPB1 OS=Mus musculus (Mouse) OX=10090 GN=Polr2a PE=1 SV=3	217	56	56	104	18700	20000	18200	18600	19339.1	18398.9	0.0718986	0.367746	0.199016
P11983	T-complex protein 1 subunit alpha OS=Mus musculus (Mouse) OX=10090 GN=Tcp1 PE=1 SV=3	60.4	28	28	104	5630	4540	6060	5790	5055.71	5923.46	-0.228527	0.355542	0.195724
P40142	Transketolase OS=Mus musculus (Mouse) OX=10090 GN=Tkt PE=1 SV=1	67.6	33	33	104	4920	4220	5530	5400	4556.58	5464.61	-0.262169	0.227862	0.165405
P47962	60S ribosomal protein L5 OS=Mus musculus (Mouse) OX=10090 GN=Rpl5 PE=1 SV=3	34.4	20	20	104	19300	17600	23500	21300	18430.4	22373	-0.279669	0.11226	0.145444
Q64523	Histone H2A type 2-C OS=Mus musculus (Mouse) OX=10090 GN=Hist2h2ac PE=1 SV=3	14	2	9	104	10000	6240	3180	7090	7899.37	4748.28	0.734331	0.385997	0.204238
P68040	Receptor of activated protein C kinase 1 OS=Mus musculus (Mouse) OX=10090 GN=Rack1 PE=1 SV=3	35.1	22	22	103	17000	13300	24900	20400	15036.6	22538	-0.583877	0.128086	0.147169
Q61687	Transcriptional regulator ATRX OS=Mus musculus (Mouse) OX=10090 GN=Atrx PE=1 SV=3	278.4	52	52	103	42700	45000	21500	21600	43834.9	21549.9	1.0244	0.0324898	0.112562
Q99MD9	Nuclear autoantigenic sperm protein OS=Mus musculus (Mouse) OX=10090 GN=Nasp PE=1 SV=2	83.9	35	35	103	5940	4720	6150	6660	5294.98	6399.92	-0.273429	0.301619	0.180929
P49718	DNA replication licensing factor MCM5 OS=Mus musculus (Mouse) OX=10090 GN=Mcm5 PE=1 SV=2	82.4	39	39	103	18500	21500	12700	14700	19943.7	13663.5	0.545609	0.0886748	0.140025
Q6NZJ6	Eukaryotic translation initiation factor 4 gamma 1 OS=Mus musculus (Mouse) OX=10090 GN=Eif4g1 PE=1 SV=1	176	39	44	103	9270	7090	12200	10400	8107.05	11264.1	-0.474483	0.162533	0.152374
Q9Z1X4	Interleukin enhancer-binding factor 3 OS=Mus musculus (Mouse) OX=10090 GN=Ilf3 PE=1 SV=2	96	32	37	102	25600	28600	23400	23700	27058.5	23549.5	0.200382	0.251716	0.171171
Q9Z277	Tyrosine-protein kinase BAZ1B OS=Mus musculus (Mouse) OX=10090 GN=Baz1b PE=1 SV=2	170.5	54	54	102	21500	24100	24000	26200	22762.9	25075.9	-0.139616	0.312417	0.184581
P27659	60S ribosomal protein L3 OS=Mus musculus (Mouse) OX=10090 GN=Rpl3 PE=1 SV=3	46.1	24	27	102	22100	19700	28400	24900	20865.5	26592.5	-0.349897	0.129024	0.147169
Q8CJF7	Protein ELYS OS=Mus musculus (Mouse) OX=10090 GN=Ahctf1 PE=1 SV=1	247.5	56	56	102	18800	21000	19800	21500	19869.6	20632.5	-0.0543576	0.646558	0.276942
P20152	Vimentin OS=Mus musculus (Mouse) OX=10090 GN=Vim PE=1 SV=3	53.7	25	29	102	61400	76200	27100	35100	68400.9	30841.7	1.14913	0.0733547	0.138113
P35564	Calnexin OS=Mus musculus (Mouse) OX=10090 GN=Canx PE=1 SV=1	67.2	26	27	101	35200	34400	32700	32700	34797.7	32700	0.0897014	0	0
Q04750	DNA topoisomerase 1 OS=Mus musculus (Mouse) OX=10090 GN=Top1 PE=1 SV=2	90.8	43	43	101	46300	47000	28700	27200	46648.7	27939.9	0.739508	0.00878052	0.0689562
Q3TKT4	Transcription activator BRG1 OS=Mus musculus (Mouse) OX=10090 GN=Smarca4 PE=1 SV=1	181.3	41	41	100	22300	21600	15600	16600	21947.2	16092.2	0.447673	0.0151654	0.0884731
Q62383	Transcription elongation factor SPT6 OS=Mus musculus (Mouse) OX=10090 GN=Supt6h PE=1 SV=2	199	50	50	100	15100	15900	13600	14300	15494.8	13945.6	0.151977	0.102276	0.143101
Q64737	Trifunctional purine biosynthetic protein adenosine-3 OS=Mus musculus (Mouse) OX=10090 GN=Gart PE=1 SV=3	107.4	40	40	100	5070	4550	6260	5980	4802.97	6118.4	-0.349228	0.0747329	0.138113
Q1HFZ0	RNA cytosine C(5)-methyltransferase NSUN2 OS=Mus musculus (Mouse) OX=10090 GN=Nsun2 PE=1 SV=2	85.4	38	38	100	17900	19300	17200	17900	18586.8	17546.5	0.0830961	0.349886	0.194335
P17742	Peptidyl-prolyl cis-trans isomerase A OS=Mus musculus (Mouse) OX=10090 GN=Ppia PE=1 SV=2	18	15	16	100	5840	4310	6450	6200	5017.01	6323.76	-0.333956	0.344119	0.192928
Q9D8N0	Elongation factor 1-gamma OS=Mus musculus (Mouse) OX=10090 GN=Eef1g PE=1 SV=3	50	27	27	99	11900	8860	12700	9870	10268.1	11195.9	-0.124805	0.705706	0.291691
Q8BG05	Heterogeneous nuclear ribonucleoprotein A3 OS=Mus musculus (Mouse) OX=10090 GN=Hnrnpa3 PE=1 SV=1	39.6	20	23	99	37500	40300	30500	32800	38874.8	31629.1	0.297583	0.0607335	0.134064
O35286	Pre-mRNA-splicing factor ATP-dependent RNA helicase DHX15 OS=Mus musculus (Mouse) OX=10090 GN=Dhx15 PE=1 SV=2	90.9	37	38	99	17800	20300	19700	20900	19008.9	20291.1	-0.0941708	0.492598	0.235004
P97311	DNA replication licensing factor MCM6 OS=Mus musculus (Mouse) OX=10090 GN=Mcm6 PE=1 SV=1	92.8	40	40	98	23900	27300	16600	19200	25543.5	17852.7	0.516811	0.0764024	0.138113
Q9Z1Q9	Valine--tRNA ligase OS=Mus musculus (Mouse) OX=10090 GN=Vars PE=1 SV=1	140.1	42	42	98	7950	6730	6880	6310	7314.61	6588.84	0.150756	0.421615	0.214061
O88509	DNA (cytosine-5)-methyltransferase 3B OS=Mus musculus (Mouse) OX=10090 GN=Dnmt3b PE=1 SV=2	97.2	30	33	98	11700	9880	25100	25800	10751.6	25447.6	-1.24298	0.0209107	0.101177
P26231	Catenin alpha-1 OS=Mus musculus (Mouse) OX=10090 GN=Ctnna1 PE=1 SV=1	100	39	39	98	12800	12800	12000	11100	12800	11541.2	0.149347	0	0
Q8CG48	Structural maintenance of chromosomes protein 2 OS=Mus musculus (Mouse) OX=10090 GN=Smc2 PE=1 SV=2	134.2	46	46	97	12500	10100	14000	12000	11236.1	12961.5	-0.206089	0.393259	0.205898
P32067	Lupus La protein homolog OS=Mus musculus (Mouse) OX=10090 GN=Ssb PE=1 SV=1	47.7	29	29	97	30000	31500	23500	22800	30740.9	23147.4	0.40931	0.0311982	0.112562
P48962	ADP/ATP translocase 1 OS=Mus musculus (Mouse) OX=10090 GN=Slc25a4 PE=1 SV=4	32.9	10	22	97	11100	10100	12600	12800	10588.2	12699.6	-0.262326	0.137356	0.148772
Q8BVY0	Ribosomal L1 domain-containing protein 1 OS=Mus musculus (Mouse) OX=10090 GN=Rsl1d1 PE=1 SV=1	50.4	28	28	96	26100	29400	25300	26600	27700.9	25941.9	0.0946512	0.461815	0.225681
P26040	Ezrin OS=Mus musculus (Mouse) OX=10090 GN=Ezr PE=1 SV=3	69.4	23	35	96	4960	4100	5920	5380	4509.55	5643.54	-0.32362	0.181634	0.155847
P49717	DNA replication licensing factor MCM4 OS=Mus musculus (Mouse) OX=10090 GN=Mcm4 PE=1 SV=1	96.7	36	37	95	20600	24700	13900	17400	22557	15551.8	0.536492	0.124779	0.146915
Q6P5F9	Exportin-1 OS=Mus musculus (Mouse) OX=10090 GN=Xpo1 PE=1 SV=1	123	40	40	95	8860	8950	9770	10100	8904.89	9933.63	-0.157724	0.0829682	0.139186
P21619	Lamin-B2 OS=Mus musculus (Mouse) OX=10090 GN=Lmnb2 PE=1 SV=2	67.3	23	28	94	28400	31400	23000	24300	29862.4	23641.1	0.337033	0.109466	0.144497
Q99ME9	Nucleolar GTP-binding protein 1 OS=Mus musculus (Mouse) OX=10090 GN=Gtpbp4 PE=1 SV=3	74.1	35	35	94	27600	29800	25300	27400	28678.9	26329.1	0.123334	0.262546	0.172986
Q8K363	ATP-dependent RNA helicase DDX18 OS=Mus musculus (Mouse) OX=10090 GN=Ddx18 PE=1 SV=1	74.1	31	31	94	32900	36300	36200	37600	34558.2	36893.4	-0.0943326	0.387376	0.204432
Q05D44	Eukaryotic translation initiation factor 5B OS=Mus musculus (Mouse) OX=10090 GN=Eif5b PE=1 SV=2	137.5	39	39	93	13600	11700	14900	12800	12614.3	13810.1	-0.13067	0.486741	0.233663
Q8BMJ2	Leucine--tRNA ligase, cytoplasmic OS=Mus musculus (Mouse) OX=10090 GN=Lars PE=1 SV=2	134.1	37	37	93	7560	6430	6530	6570	6972.14	6549.97	0.0901143	0.575212	0.257797
Q61598	Rab GDP dissociation inhibitor beta OS=Mus musculus (Mouse) OX=10090 GN=Gdi2 PE=1 SV=1	50.5	23	29	92	3940	3190	4800	4710	3545.22	4754.79	-0.423505	0.190021	0.157403
Q6ZQ08	CCR4-NOT transcription complex subunit 1 OS=Mus musculus (Mouse) OX=10090 GN=Cnot1 PE=1 SV=2	266.6	60	60	92	8360	6970	10500	9180	7633.43	9817.84	-0.363075	0.151651	0.150391
P80313	T-complex protein 1 subunit eta OS=Mus musculus (Mouse) OX=10090 GN=Cct7 PE=1 SV=1	59.6	31	31	92	4310	3510	4940	4570	3889.49	4751.4	-0.288773	0.245565	0.16974
P10630	Eukaryotic initiation factor 4A-II OS=Mus musculus (Mouse) OX=10090 GN=Eif4a2 PE=1 SV=2	46.4	5	16	92	479	398	526	493	436.626	509.233	-0.221928	0.303979	0.181699
Q60848	Lymphocyte-specific helicase OS=Mus musculus (Mouse) OX=10090 GN=Hells PE=1 SV=2	95.1	38	38	92	31400	32700	27600	29800	32043.4	28678.9	0.160037	0.147848	0.150237
Q61699	Heat shock protein 105 kDa OS=Mus musculus (Mouse) OX=10090 GN=Hsph1 PE=1 SV=2	96.3	37	40	91	5540	4460	5920	6010	4970.75	5964.83	-0.263016	0.323153	0.187719
Q9WTM5	RuvB-like 2 OS=Mus musculus (Mouse) OX=10090 GN=Ruvbl2 PE=1 SV=3	51.1	27	27	91	13700	13800	15800	16300	13749.9	16048.1	-0.222976	0.0599562	0.133715
Q99K48	Non-POU domain-containing octamer-binding protein OS=Mus musculus (Mouse) OX=10090 GN=Nono PE=1 SV=3	54.5	20	22	91	30600	30500	18500	17500	30550	17993.1	0.76373	0.0239835	0.105751
P30416	Peptidyl-prolyl cis-trans isomerase FKBP4 OS=Mus musculus (Mouse) OX=10090 GN=Fkbp4 PE=1 SV=5	51.5	30	30	91	5830	4540	7170	6880	5144.73	7023.5	-0.449097	0.200776	0.159835
Q91YQ5	Dolichyl-diphosphooligosaccharide--protein glycosyltransferase subunit 1 OS=Mus musculus (Mouse) OX=10090 GN=Rpn1 PE=1 SV=1	68.5	29	29	90	26200	27100	28000	28600	26646.2	28298.4	-0.0867912	0.1096	0.144497
Q8VDJ3	Vigilin OS=Mus musculus (Mouse) OX=10090 GN=Hdlbp PE=1 SV=1	141.7	46	46	90	11100	9410	15600	13900	10220.1	14725.5	-0.526902	0.064318	0.13539
Q8R0G9	Nuclear pore complex protein Nup133 OS=Mus musculus (Mouse) OX=10090 GN=Nup133 PE=1 SV=2	128.5	38	38	90	20200	22300	23800	26200	21224	24971.2	-0.234565	0.145222	0.150103
Q6DFW4	Nucleolar protein 58 OS=Mus musculus (Mouse) OX=10090 GN=Nop58 PE=1 SV=1	60.3	21	21	90	22900	24800	22500	23700	23831.1	23092.2	0.0454378	0.583947	0.260222
P27661	Histone H2AX OS=Mus musculus (Mouse) OX=10090 GN=H2afx PE=1 SV=2	15.1	4	10	89	22000	24000	22300	20000	22978.3	21118.7	0.121747	0.35069	0.194476
Q9D0R2	Threonine--tRNA ligase 1, cytoplasmic OS=Mus musculus (Mouse) OX=10090 GN=Tars1 PE=1 SV=2	83.3	33	33	89	4690	4130	5900	5850	4401.1	5874.95	-0.416711	0.11788	0.145899
P48678	Prelamin-A/C OS=Mus musculus (Mouse) OX=10090 GN=Lmna PE=1 SV=2	74.2	36	37	89	53800	61000	10100	10200	57287	10149.9	2.49675	0.0483709	0.128192
O08784	Treacle protein OS=Mus musculus (Mouse) OX=10090 GN=Tcof1 PE=1 SV=1	134.9	45	45	89	32200	20600	31300	23500	25755	27121	-0.0745592	0.900966	0.341112
Q9DBE9	pre-rRNA 2'-O-ribose RNA methyltransferase FTSJ3 OS=Mus musculus (Mouse) OX=10090 GN=Ftsj3 PE=1 SV=1	95.5	32	33	89	28600	30600	24100	26900	29583.1	25461.5	0.216454	0.153095	0.150415
Q61881	DNA replication licensing factor MCM7 OS=Mus musculus (Mouse) OX=10090 GN=Mcm7 PE=1 SV=1	81.2	33	33	89	16200	18400	10800	12800	17265	11757.6	0.554262	0.0668254	0.135688
P97496	SWI/SNF complex subunit SMARCC1 OS=Mus musculus (Mouse) OX=10090 GN=Smarcc1 PE=1 SV=2	122.8	35	41	89	31600	30200	19600	21200	30892.1	20384.3	0.599778	0.0106913	0.0749832
P26041	Moesin OS=Mus musculus (Mouse) OX=10090 GN=Msn PE=1 SV=3	67.7	23	36	88	7730	6630	6900	6410	7158.9	6650.49	0.106278	0.508278	0.239456
P14211	Calreticulin OS=Mus musculus (Mouse) OX=10090 GN=Calr PE=1 SV=1	48	24	24	88	4920	3590	4730	4530	4202.71	4628.92	-0.139355	0.672889	0.28358
Q8K310	Matrin-3 OS=Mus musculus (Mouse) OX=10090 GN=Matr3 PE=1 SV=1	94.6	33	33	87	28800	33400	29900	31900	31014.8	30883.8	0.0061075	0.946513	0.352095
Q00PI9	Heterogeneous nuclear ribonucleoprotein U-like protein 2 OS=Mus musculus (Mouse) OX=10090 GN=Hnrnpul2 PE=1 SV=2	84.9	30	30	87	19900	22800	16100	17100	21300.7	16592.5	0.360373	0.159375	0.152296
P24547	Inosine-5'-monophosphate dehydrogenase 2 OS=Mus musculus (Mouse) OX=10090 GN=Impdh2 PE=1 SV=2	55.8	26	28	87	4670	4140	5940	5690	4397.02	5813.66	-0.402919	0.0754924	0.138113
Q9DCL9	Multifunctional protein ADE2 OS=Mus musculus (Mouse) OX=10090 GN=Paics PE=1 SV=4	47	23	23	87	6070	6500	5220	5600	6281.32	5406.66	0.21633	0.0945267	0.141809
P18760	Cofilin-1 OS=Mus musculus (Mouse) OX=10090 GN=Cfl1 PE=1 SV=3	18.5	19	22	87	4990	3690	5570	5450	4291.05	5509.67	-0.360636	0.32082	0.187003
Q9WTQ5	A-kinase anchor protein 12 OS=Mus musculus (Mouse) OX=10090 GN=Akap12 PE=1 SV=1	180.6	34	34	87	5640	4950	6490	6480	5283.75	6485	-0.295544	0.179576	0.155847
Q9D8E6	60S ribosomal protein L4 OS=Mus musculus (Mouse) OX=10090 GN=Rpl4 PE=1 SV=3	47.1	29	29	86	19700	18300	25400	22100	18987.1	23692.6	-0.319418	0.174536	0.155335
Q91YR7	Pre-mRNA-processing factor 6 OS=Mus musculus (Mouse) OX=10090 GN=Prpf6 PE=1 SV=1	106.7	39	39	86	24800	27400	19000	20700	26067.6	19831.8	0.394443	0.0720261	0.138113
Q4VA53	Sister chromatid cohesion protein PDS5 homolog B OS=Mus musculus (Mouse) OX=10090 GN=Pds5b PE=1 SV=1	164.3	39	44	86	23400	24700	19400	19500	24041.2	19449.9	0.305744	0.087767	0.140025
P26039	Talin-1 OS=Mus musculus (Mouse) OX=10090 GN=Tln1 PE=1 SV=2	269.7	45	57	85	6200	5790	7150	7080	5991.49	7114.91	-0.247931	0.107123	0.144154
Q8BK67	Protein RCC2 OS=Mus musculus (Mouse) OX=10090 GN=Rcc2 PE=1 SV=1	55.9	26	26	85	17400	15400	19500	17900	16369.5	18682.9	-0.190708	0.220361	0.164274
Q8BHB4	WD repeat-containing protein 3 OS=Mus musculus (Mouse) OX=10090 GN=Wdr3 PE=1 SV=1	105.7	35	36	85	20800	22700	21000	21900	21729.2	21445.3	0.0189778	0.811223	0.319769
Q8K4Z5	Splicing factor 3A subunit 1 OS=Mus musculus (Mouse) OX=10090 GN=Sf3a1 PE=1 SV=1	88.5	31	31	85	21800	24200	18100	18900	22968.7	18495.7	0.31248	0.137999	0.148772
P62908	40S ribosomal protein S3 OS=Mus musculus (Mouse) OX=10090 GN=Rps3 PE=1 SV=1	26.7	16	16	85	14500	10800	20800	16900	12514	18748.9	-0.583261	0.147828	0.150237
P26443	Glutamate dehydrogenase 1, mitochondrial OS=Mus musculus (Mouse) OX=10090 GN=Glud1 PE=1 SV=1	61.3	26	26	85	13300	8720	13400	9930	10769.2	11535.3	-0.0991362	0.842208	0.327682
Q7TPR4	Alpha-actinin-1 OS=Mus musculus (Mouse) OX=10090 GN=Actn1 PE=1 SV=1	103	23	36	85	2300	2210	2360	2370	2254.55	2364.99	-0.0689968	0.243732	0.169555
Q6ZQ38	Cullin-associated NEDD8-dissociated protein 1 OS=Mus musculus (Mouse) OX=10090 GN=Cand1 PE=1 SV=2	136.2	36	38	84	4720	4100	5200	4930	4399.09	5063.2	-0.202844	0.247765	0.170625
P83917	Chromobox protein homolog 1 OS=Mus musculus (Mouse) OX=10090 GN=Cbx1 PE=1 SV=1	21.4	16	17	84	19800	20300	23400	24200	20048.4	23796.6	-0.247268	0.0250436	0.105751
Q569Z6	Thyroid hormone receptor-associated protein 3 OS=Mus musculus (Mouse) OX=10090 GN=Thrap3 PE=1 SV=1	108.1	32	33	83	37800	42000	31000	33500	39844.7	32225.8	0.306173	0.114258	0.145702
Q61464	Zinc finger protein 638 OS=Mus musculus (Mouse) OX=10090 GN=Znf638 PE=1 SV=2	218	42	42	83	20500	21400	15300	16800	20945.2	16032.5	0.385621	0.0466094	0.12622
Q91VR5	ATP-dependent RNA helicase DDX1 OS=Mus musculus (Mouse) OX=10090 GN=Ddx1 PE=1 SV=1	82.4	32	32	83	13900	12900	17600	17700	13390.7	17649.9	-0.398434	0.0720634	0.138113
Q3U0V1	Far upstream element-binding protein 2 OS=Mus musculus (Mouse) OX=10090 GN=Khsrp PE=1 SV=2	76.7	26	29	82	19900	23400	16800	17900	21579.2	17341.3	0.315428	0.22268	0.164754
Q9ESZ8	General transcription factor II-I OS=Mus musculus (Mouse) OX=10090 GN=Gtf2i PE=1 SV=3	112.2	38	38	82	15400	13500	13900	13800	14418.7	13849.9	0.0580683	0.641309	0.275329
Q6P5B0	RRP12-like protein OS=Mus musculus (Mouse) OX=10090 GN=Rrp12 PE=1 SV=1	143	43	43	82	26300	29300	22400	24200	27759.5	23282.6	0.253729	0.150476	0.150237
P50247	Adenosylhomocysteinase OS=Mus musculus (Mouse) OX=10090 GN=Ahcy PE=1 SV=3	47.7	26	27	82	3680	2690	4570	4410	3146.3	4489.29	-0.51283	0.223445	0.164754
P23249	Putative helicase MOV-10 OS=Mus musculus (Mouse) OX=10090 GN=Mov10 PE=1 SV=2	113.5	38	38	81	9870	9320	14700	14000	9591.06	14345.7	-0.58086	0.0104083	0.0735816
P17879	Heat shock 70 kDa protein 1B OS=Mus musculus (Mouse) OX=10090 GN=Hspa1b PE=1 SV=3	70.1	21	27	81	3000	2560	5180	4790	2771.28	4981.18	-0.845936	0.0180148	0.0955591
P61979	Heterogeneous nuclear ribonucleoprotein K OS=Mus musculus (Mouse) OX=10090 GN=Hnrnpk PE=1 SV=1	50.9	17	17	81	12700	13900	10900	10900	13286.5	10900	0.285629	0	0
Q99020	Heterogeneous nuclear ribonucleoprotein A/B OS=Mus musculus (Mouse) OX=10090 GN=Hnrnpab PE=1 SV=1	30.8	20	21	81	32400	35700	30700	31400	34010	31048	0.131457	0.310283	0.183804
Q91WJ8	Far upstream element-binding protein 1 OS=Mus musculus (Mouse) OX=10090 GN=Fubp1 PE=1 SV=1	68.5	19	23	81	13000	14700	7840	8100	13823.9	7968.94	0.794704	0.0852623	0.139682
O35737	Heterogeneous nuclear ribonucleoprotein H OS=Mus musculus (Mouse) OX=10090 GN=Hnrnph1 PE=1 SV=3	49.2	6	17	81	15700	17700	20300	21500	16670	20891.4	-0.325651	0.0922533	0.140956
Q9Z2X1	Heterogeneous nuclear ribonucleoprotein F OS=Mus musculus (Mouse) OX=10090 GN=Hnrnpf PE=1 SV=3	45.7	12	14	80	18400	18800	10200	11400	18598.9	10783.3	0.786418	0.0313959	0.112562
Q8CFI7	DNA-directed RNA polymerase II subunit RPB2 OS=Mus musculus (Mouse) OX=10090 GN=Polr2b PE=1 SV=2	133.8	37	37	80	14900	15400	13000	14000	15147.9	13490.7	0.167152	0.139508	0.149217
O35129	Prohibitin-2 OS=Mus musculus (Mouse) OX=10090 GN=Phb2 PE=1 SV=1	33.3	22	22	80	25800	22200	31500	30600	23932.4	31046.7	-0.375476	0.141926	0.149886
Q6P5D8	Structural maintenance of chromosomes flexible hinge domain-containing protein 1 OS=Mus musculus (Mouse) OX=10090 GN=Smchd1 PE=1 SV=2	225.5	56	56	80	17300	16700	12600	13300	16997.4	12945.3	0.392885	0.0136405	0.0849271
Q3THW5	Histone H2A.V OS=Mus musculus (Mouse) OX=10090 GN=H2afv PE=1 SV=3	13.5	3	5	80	13500	14000	15100	13600	13747.7	14330.4	-0.0598845	0.567222	0.255905
Q8VCY6	U3 small nucleolar RNA-associated protein 6 homolog OS=Mus musculus (Mouse) OX=10090 GN=Utp6 PE=2 SV=1	70.4	25	26	80	22800	24900	22100	23200	23826.9	22643.3	0.0735042	0.44596	0.221447
Q9CY58	Plasminogen activator inhibitor 1 RNA-binding protein OS=Mus musculus (Mouse) OX=10090 GN=Serbp1 PE=1 SV=2	44.7	18	18	80	9910	7870	14600	11900	8831.29	13181	-0.577769	0.132465	0.148287
Q60932	Voltage-dependent anion-selective channel protein 1 OS=Mus musculus (Mouse) OX=10090 GN=Vdac1 PE=1 SV=3	32.3	15	16	80	22000	19000	21400	20100	20445	20739.8	-0.0206517	0.897954	0.340293
P09103	Protein disulfide-isomerase OS=Mus musculus (Mouse) OX=10090 GN=P4hb PE=1 SV=2	57	27	28	80	4990	3720	5810	5510	4308.46	5658.01	-0.393124	0.275215	0.175496
Q8JZQ9	Eukaryotic translation initiation factor 3 subunit B OS=Mus musculus (Mouse) OX=10090 GN=Eif3b PE=1 SV=1	91.3	28	28	79	5490	4410	7830	6340	4920.46	7045.72	-0.517955	0.158192	0.152296
Q8VDF2	E3 ubiquitin-protein ligase UHRF1 OS=Mus musculus (Mouse) OX=10090 GN=Uhrf1 PE=1 SV=2	88.2	33	33	79	23800	29300	23300	26600	26407.2	24895.4	0.085053	0.67667	0.284612
Q99L45	Eukaryotic translation initiation factor 2 subunit 2 OS=Mus musculus (Mouse) OX=10090 GN=Eif2s2 PE=1 SV=1	38.1	23	23	79	14900	12300	13900	12700	13537.7	13286.5	0.0270286	0.86028	0.332118
P27546	Microtubule-associated protein 4 OS=Mus musculus (Mouse) OX=10090 GN=Map4 PE=1 SV=3	117.4	35	35	79	11500	9990	9360	8740	10718.4	9044.69	0.244952	0.234018	0.166899
Q640M1	U3 small nucleolar RNA-associated protein 14 homolog A OS=Mus musculus (Mouse) OX=10090 GN=Utp14a PE=1 SV=1	87.2	30	35	79	25000	26500	18700	20000	25739.1	19339.1	0.412441	0.024396	0.105751
Q9CZW5	Mitochondrial import receptor subunit TOM70 OS=Mus musculus (Mouse) OX=10090 GN=Tomm70 PE=1 SV=2	67.5	27	27	78	21800	19200	24700	25100	20458.7	24899.2	-0.283382	0.175867	0.155655
Q91VC3	Eukaryotic initiation factor 4A-III OS=Mus musculus (Mouse) OX=10090 GN=Eif4a3 PE=1 SV=3	46.8	4	24	78	21700	22600	20500	21300	22145.4	20896.2	0.0837702	0.175275	0.155468
P14148	60S ribosomal protein L7 OS=Mus musculus (Mouse) OX=10090 GN=Rpl7 PE=1 SV=2	31.4	25	25	78	15100	13400	20300	17300	14224.6	18740.1	-0.397735	0.150204	0.150237
Q04447	Creatine kinase B-type OS=Mus musculus (Mouse) OX=10090 GN=Ckb PE=1 SV=1	42.7	17	17	78	3180	2860	3530	3540	3015.76	3535	-0.229188	0.191465	0.157725
Q8CIE6	Coatomer subunit alpha OS=Mus musculus (Mouse) OX=10090 GN=Copa PE=1 SV=2	138.3	41	41	78	10400	8900	11000	9650	9620.81	10302.9	-0.0988218	0.573058	0.25711
Q9ERD7	Tubulin beta-3 chain OS=Mus musculus (Mouse) OX=10090 GN=Tubb3 PE=1 SV=1	50.4	4	17	78	342	348	334	358	344.987	345.792	-0.00336203	0.947507	0.352336
Q8CG47	Structural maintenance of chromosomes protein 4 OS=Mus musculus (Mouse) OX=10090 GN=Smc4 PE=1 SV=1	146.8	41	41	78	13100	10400	13300	11900	11672.2	12580.5	-0.108119	0.648079	0.277389
Q99P88	Nuclear pore complex protein Nup155 OS=Mus musculus (Mouse) OX=10090 GN=Nup155 PE=1 SV=1	155	37	37	77	15800	17200	17900	19500	16485.1	18682.9	-0.18055	0.176596	0.15576
Q9Z1N5	Spliceosome RNA helicase Ddx39b OS=Mus musculus (Mouse) OX=10090 GN=Ddx39b PE=1 SV=1	49	11	22	77	22400	22900	22200	22900	22648.6	22547.3	0.00646953	0.839765	0.32698
Q6J1H4	Undifferentiated embryonic cell transcription factor 1 OS=Mus musculus (Mouse) OX=10090 GN=Utf1 PE=1 SV=2	36.4	15	16	77	31600	33800	31300	31300	32681.5	31300	0.0623112	0	0
P26043	Radixin OS=Mus musculus (Mouse) OX=10090 GN=Rdx PE=1 SV=3	68.5	19	32	77	2990	2750	2750	2580	2867.49	2663.64	0.106387	0.310395	0.183804
P08249	Malate dehydrogenase, mitochondrial OS=Mus musculus (Mouse) OX=10090 GN=Mdh2 PE=1 SV=3	35.6	20	20	77	10300	6040	8660	6950	7887.46	7758.03	0.0238705	0.894555	0.339762
Q9ESX5	H/ACA ribonucleoprotein complex subunit DKC1 OS=Mus musculus (Mouse) OX=10090 GN=Dkc1 PE=1 SV=4	57.4	26	26	77	24700	26400	25300	25500	25535.9	25399.8	0.00770717	0.888953	0.338832
Q61033	Lamina-associated polypeptide 2, isoforms alpha/zeta OS=Mus musculus (Mouse) OX=10090 GN=Tmpo PE=1 SV=4	75.1	25	25	77	15600	15400	12900	13500	15499.7	13196.6	0.232073	0.0594079	0.133715
O55201	Transcription elongation factor SPT5 OS=Mus musculus (Mouse) OX=10090 GN=Supt5h PE=1 SV=1	120.6	37	37	77	10400	11100	9090	9820	10744.3	9447.95	0.185498	0.124831	0.146915
P62702	40S ribosomal protein S4, X isoform OS=Mus musculus (Mouse) OX=10090 GN=Rps4x PE=1 SV=2	29.6	20	20	77	16400	14000	21000	17700	15152.6	19279.5	-0.347508	0.190902	0.157725
O88508	DNA (cytosine-5)-methyltransferase 3A OS=Mus musculus (Mouse) OX=10090 GN=Dnmt3a PE=1 SV=2	101.6	31	34	76	8670	7350	27500	29500	7982.76	28482.5	-1.83511	0.00619103	0.0564341
Q64521	Glycerol-3-phosphate dehydrogenase, mitochondrial OS=Mus musculus (Mouse) OX=10090 GN=Gpd2 PE=1 SV=2	80.9	34	34	76	14600	12300	16800	16400	13400.7	16598.8	-0.308765	0.214298	0.163638
Q9R1C7	Pre-mRNA-processing factor 40 homolog A OS=Mus musculus (Mouse) OX=10090 GN=Prpf40a PE=1 SV=1	108.4	27	30	76	29500	31800	23600	24800	30628.4	24192.6	0.340307	0.0653622	0.135688
Q9CZD3	Glycine--tRNA ligase OS=Mus musculus (Mouse) OX=10090 GN=Gars1 PE=1 SV=1	81.8	34	34	76	4290	3640	5110	4810	3951.66	4957.73	-0.327222	0.157835	0.152291
Q3U9G9	Delta(14)-sterol reductase LBR OS=Mus musculus (Mouse) OX=10090 GN=Lbr PE=1 SV=2	71.4	23	23	76	31500	34400	29500	30200	32918.1	29847.9	0.141248	0.264584	0.173498
Q3U821	WD repeat-containing protein 75 OS=Mus musculus (Mouse) OX=10090 GN=Wdr75 PE=1 SV=1	94	27	27	76	16600	18400	16400	17500	17476.8	16941.1	0.0449191	0.663292	0.281034
D3YXK2	Scaffold attachment factor B1 OS=Mus musculus (Mouse) OX=10090 GN=Safb PE=1 SV=2	105	20	28	76	26100	29600	23000	23900	27795	23445.7	0.245501	0.224094	0.164933
Q9CR16	Peptidyl-prolyl cis-trans isomerase D OS=Mus musculus (Mouse) OX=10090 GN=Ppid PE=1 SV=3	40.7	24	25	76	3810	2690	4160	4060	3201.39	4109.7	-0.360333	0.365839	0.198986
P97351	40S ribosomal protein S3a OS=Mus musculus (Mouse) OX=10090 GN=Rps3a PE=1 SV=3	29.9	22	22	76	15300	12600	21400	18000	13884.5	19626.5	-0.499326	0.124082	0.146915
Q78PY7	Staphylococcal nuclease domain-containing protein 1 OS=Mus musculus (Mouse) OX=10090 GN=Snd1 PE=1 SV=1	102	32	32	76	11000	9430	11800	11000	10184.8	11393	-0.161729	0.347576	0.193908
Q8R1B4	Eukaryotic translation initiation factor 3 subunit C OS=Mus musculus (Mouse) OX=10090 GN=Eif3c PE=1 SV=1	105.5	32	32	76	5060	4000	7280	5820	4498.89	6509.19	-0.53291	0.166541	0.15318
P68254	14-3-3 protein theta OS=Mus musculus (Mouse) OX=10090 GN=Ywhaq PE=1 SV=1	27.8	12	18	75	5620	4450	5840	5820	5000.9	5829.99	-0.221306	0.403809	0.208751
P60122	RuvB-like 1 OS=Mus musculus (Mouse) OX=10090 GN=Ruvbl1 PE=1 SV=1	50.2	24	24	75	11300	11300	12800	13100	11300	12949.1	-0.196533	0	0
P62259	14-3-3 protein epsilon OS=Mus musculus (Mouse) OX=10090 GN=Ywhae PE=1 SV=1	29.2	14	17	75	4660	4070	4580	5320	4355.02	4936.15	-0.180708	0.347098	0.193896
P27773	Protein disulfide-isomerase A3 OS=Mus musculus (Mouse) OX=10090 GN=Pdia3 PE=1 SV=2	56.6	28	28	75	5230	3900	6060	5750	4516.3	5902.97	-0.386297	0.280656	0.176707
Q9ERK4	Exportin-2 OS=Mus musculus (Mouse) OX=10090 GN=Cse1l PE=1 SV=1	110.4	32	32	74	7010	6320	6680	6300	6656.06	6487.22	0.0370695	0.710798	0.293262
Q9CQN1	Heat shock protein 75 kDa, mitochondrial OS=Mus musculus (Mouse) OX=10090 GN=Trap1 PE=1 SV=1	80.2	30	31	74	7250	4720	8400	6550	5849.79	7417.55	-0.342558	0.449854	0.222622
Q9D0I9	Arginine--tRNA ligase, cytoplasmic OS=Mus musculus (Mouse) OX=10090 GN=Rars PE=1 SV=2	75.6	34	34	74	5720	5240	5350	5280	5474.74	5314.88	0.0427526	0.615895	0.269115
Q91W50	Cold shock domain-containing protein E1 OS=Mus musculus (Mouse) OX=10090 GN=Csde1 PE=1 SV=1	88.7	36	36	74	10400	9650	12400	12300	10018	12349.9	-0.301907	0.0969092	0.142048
P35550	rRNA 2'-O-methyltransferase fibrillarin OS=Mus musculus (Mouse) OX=10090 GN=Fbl PE=1 SV=2	34.3	21	21	74	28400	30400	27200	28100	29383	27646.3	0.0878927	0.30168	0.180929
Q8R3N1	Nucleolar protein 14 OS=Mus musculus (Mouse) OX=10090 GN=Nop14 PE=1 SV=2	98.7	32	32	74	23000	25100	21100	22200	24027.1	21643	0.150759	0.219833	0.16427
Q9QUR6	Prolyl endopeptidase OS=Mus musculus (Mouse) OX=10090 GN=Prep PE=1 SV=1	80.7	35	35	73	3150	2790	4060	3890	2964.54	3974.09	-0.422816	0.0706239	0.138113
P31266	Recombining binding protein suppressor of hairless OS=Mus musculus (Mouse) OX=10090 GN=Rbpj PE=1 SV=1	58.5	23	23	73	29000	26400	21900	22600	27669.5	22247.2	0.314669	0.129592	0.147169
Q8QZY1	Eukaryotic translation initiation factor 3 subunit L OS=Mus musculus (Mouse) OX=10090 GN=Eif3l PE=1 SV=1	66.6	26	26	73	4470	3440	6390	5150	3921.33	5736.59	-0.548852	0.157398	0.152291
P14824	Annexin A6 OS=Mus musculus (Mouse) OX=10090 GN=Anxa6 PE=1 SV=3	75.8	33	35	73	11700	10100	11600	12800	10870.6	12185.2	-0.164702	0.331771	0.189863
Q8BP47	Asparagine--tRNA ligase, cytoplasmic OS=Mus musculus (Mouse) OX=10090 GN=NARS1 PE=1 SV=2	64.2	24	24	73	3840	3140	4000	3900	3472.41	3949.68	-0.185802	0.410804	0.210425
Q8BTI8	Serine/arginine repetitive matrix protein 2 OS=Mus musculus (Mouse) OX=10090 GN=Srrm2 PE=1 SV=3	294.7	37	37	73	17500	20000	15100	16200	18708.3	15640.3	0.258406	0.206224	0.16133
Q8VDM4	26S proteasome non-ATPase regulatory subunit 2 OS=Mus musculus (Mouse) OX=10090 GN=Psmd2 PE=1 SV=1	100.1	33	33	73	4640	4120	5150	5090	4372.28	5119.91	-0.227734	0.211171	0.162465
P63101	14-3-3 protein zeta/delta OS=Mus musculus (Mouse) OX=10090 GN=Ywhaz PE=1 SV=1	27.8	11	16	73	4550	3620	4450	4250	4058.45	4348.85	-0.099706	0.66994	0.283039
Q91YK2	Ribosomal RNA processing protein 1 homolog B OS=Mus musculus (Mouse) OX=10090 GN=Rrp1b PE=1 SV=2	80.5	29	29	72	25500	27400	23600	24000	26432.9	23799.2	0.151426	0.206895	0.16133
Q68FL6	Methionine--tRNA ligase, cytoplasmic OS=Mus musculus (Mouse) OX=10090 GN=Mars PE=1 SV=1	101.4	35	35	72	4810	4300	4250	4370	4547.86	4309.58	0.0776387	0.508496	0.239456
P06151	L-lactate dehydrogenase A chain OS=Mus musculus (Mouse) OX=10090 GN=Ldha PE=1 SV=3	36.5	18	19	72	2560	2080	2990	2830	2307.55	2908.9	-0.33411	0.220309	0.164274
O09106	Histone deacetylase 1 OS=Mus musculus (Mouse) OX=10090 GN=Hdac1 PE=1 SV=1	55	15	21	72	24600	23400	18500	21400	23992.5	19897.2	0.270015	0.182129	0.155847
Q3TXS7	26S proteasome non-ATPase regulatory subunit 1 OS=Mus musculus (Mouse) OX=10090 GN=Psmd1 PE=1 SV=1	105.7	36	36	72	5070	4330	5940	6110	4685.41	6024.4	-0.362641	0.158522	0.152296
P62983	Ubiquitin-40S ribosomal protein S27a OS=Mus musculus (Mouse) OX=10090 GN=Rps27a PE=1 SV=2	17.9	4	13	72	17600	16900	15000	14200	17246.4	14594.5	0.240873	0.0393173	0.119262
P47911	60S ribosomal protein L6 OS=Mus musculus (Mouse) OX=10090 GN=Rpl6 PE=1 SV=3	33.5	20	20	72	16000	15000	21200	18300	15491.9	19696.7	-0.346437	0.180627	0.155847
Q921N6	Probable ATP-dependent RNA helicase DDX27 OS=Mus musculus (Mouse) OX=10090 GN=Ddx27 PE=1 SV=3	85.9	32	32	72	21600	23700	19200	21000	22625.6	20079.8	0.172211	0.209457	0.161878
Q9DBJ1	Phosphoglycerate mutase 1 OS=Mus musculus (Mouse) OX=10090 GN=Pgam1 PE=1 SV=3	28.8	15	15	71	3390	2770	3770	3570	3064.36	3668.64	-0.259659	0.287357	0.177783
Q6A068	Cell division cycle 5-like protein OS=Mus musculus (Mouse) OX=10090 GN=Cdc5l PE=1 SV=2	92.1	27	27	71	12900	14700	11300	11600	13770.6	11449	0.26637	0.225068	0.165003
P17156	Heat shock-related 70 kDa protein 2 OS=Mus musculus (Mouse) OX=10090 GN=Hspa2 PE=1 SV=2	69.6	1	15	71	98.7	78.6	132	115	88.0785	123.207	-0.484224	0.121285	0.146632
Q91WQ3	Tyrosine--tRNA ligase, cytoplasmic OS=Mus musculus (Mouse) OX=10090 GN=Yars PE=1 SV=3	59.1	28	28	71	7730	6990	7420	7030	7350.69	7222.37	0.0254085	0.785774	0.31312
Q80Y84	Lysine-specific demethylase 5B OS=Mus musculus (Mouse) OX=10090 GN=Kdm5b PE=1 SV=1	175.4	40	43	71	13500	15000	15200	15600	14230.2	15398.7	-0.113848	0.355721	0.195724
P60335	Poly(rC)-binding protein 1 OS=Mus musculus (Mouse) OX=10090 GN=Pcbp1 PE=1 SV=1	37.5	12	18	71	10300	10400	9820	10100	10349.9	9959.02	0.0555388	0.189565	0.157403
Q9CPY7	Cytosol aminopeptidase OS=Mus musculus (Mouse) OX=10090 GN=Lap3 PE=1 SV=3	56.1	25	25	71	6680	4510	6710	5450	5488.79	6047.27	-0.139797	0.744154	0.302681
Q9EPU0	Regulator of nonsense transcripts 1 OS=Mus musculus (Mouse) OX=10090 GN=Upf1 PE=1 SV=2	123.9	37	38	70	6300	5420	9600	8820	5843.46	9201.74	-0.655084	0.0304188	0.111258
Q3V3R1	Monofunctional C1-tetrahydrofolate synthase, mitochondrial OS=Mus musculus (Mouse) OX=10090 GN=Mthfd1l PE=1 SV=2	105.7	30	31	70	8160	5460	8140	6090	6674.85	7040.78	-0.0770005	0.874832	0.335212
P29341	Polyadenylate-binding protein 1 OS=Mus musculus (Mouse) OX=10090 GN=Pabpc1 PE=1 SV=2	70.6	19	24	70	13400	10800	16800	14500	12030	15607.7	-0.375625	0.179365	0.155847
Q8VDN2	Sodium/potassium-transporting ATPase subunit alpha-1 OS=Mus musculus (Mouse) OX=10090 GN=Atp1a1 PE=1 SV=1	112.9	20	33	70	8830	9020	7760	7390	8924.49	7572.74	0.236955	0.0451959	0.125073
Q8R2M2	Deoxynucleotidyltransferase terminal-interacting protein 2 OS=Mus musculus (Mouse) OX=10090 GN=Dnttip2 PE=1 SV=1	84.2	23	24	69	25600	28600	23400	25700	27058.5	24523.1	0.141941	0.317246	0.186035
Q9DCD0	6-phosphogluconate dehydrogenase, decarboxylating OS=Mus musculus (Mouse) OX=10090 GN=Pgd PE=1 SV=3	53.2	26	26	69	2590	1980	3410	3310	2264.55	3359.63	-0.569075	0.168057	0.153927
P61982	14-3-3 protein gamma OS=Mus musculus (Mouse) OX=10090 GN=Ywhag PE=1 SV=2	28.3	9	15	69	5590	4480	5660	5400	5004.32	5528.47	-0.143707	0.532903	0.245928
Q9Z1F9	SUMO-activating enzyme subunit 2 OS=Mus musculus (Mouse) OX=10090 GN=Uba2 PE=1 SV=1	70.5	27	27	69	4090	3370	4340	4290	3712.59	4314.93	-0.216912	0.35015	0.194335
P43276	Histone H1.5 OS=Mus musculus (Mouse) OX=10090 GN=H1-5 PE=1 SV=2	22.6	11	16	69	18700	15200	11100	15100	16859.4	12946.4	0.381001	0.286481	0.177783
Q3THK7	GMP synthase [glutamine-hydrolyzing] OS=Mus musculus (Mouse) OX=10090 GN=Gmps PE=1 SV=2	76.7	26	26	69	4900	4240	4540	4510	4558.07	4524.98	0.0105131	0.913739	0.343913
P52293	Importin subunit alpha-1 OS=Mus musculus (Mouse) OX=10090 GN=Kpna2 PE=1 SV=2	57.9	25	25	68	12600	13100	12300	13200	12847.6	12742.1	0.0118972	0.86819	0.333533
Q99PL5	Ribosome-binding protein 1 OS=Mus musculus (Mouse) OX=10090 GN=Rrbp1 PE=1 SV=2	172.8	46	46	68	11300	9450	11600	10200	10333.7	10877.5	-0.0739925	0.698062	0.289646
Q9JIX8	Apoptotic chromatin condensation inducer in the nucleus OS=Mus musculus (Mouse) OX=10090 GN=Acin1 PE=1 SV=3	150.6	32	32	68	23500	25900	18600	19400	24670.8	18995.8	0.377127	0.104925	0.143594
O88685	26S proteasome regulatory subunit 6A OS=Mus musculus (Mouse) OX=10090 GN=Psmc3 PE=1 SV=2	49.5	24	24	67	5160	4120	5500	5550	4610.77	5524.94	-0.260952	0.337665	0.191518
Q569Z5	Probable ATP-dependent RNA helicase DDX46 OS=Mus musculus (Mouse) OX=10090 GN=Ddx46 PE=1 SV=2	117.4	36	36	67	14100	14000	12100	10900	14049.9	11484.3	0.290893	0.144998	0.150049
P17918	Proliferating cell nuclear antigen OS=Mus musculus (Mouse) OX=10090 GN=Pcna PE=1 SV=2	28.8	15	16	67	6620	6800	5360	5950	6709.4	5647.3	0.248622	0.149379	0.150237
Q60520	Paired amphipathic helix protein Sin3a OS=Mus musculus (Mouse) OX=10090 GN=Sin3a PE=1 SV=3	145	40	41	67	14000	13800	9630	10200	13899.6	9910.9	0.487959	0.0274654	0.108264
Q9D8W5	26S proteasome non-ATPase regulatory subunit 12 OS=Mus musculus (Mouse) OX=10090 GN=Psmd12 PE=1 SV=4	52.9	24	24	67	3220	2650	3780	3700	2921.13	3739.79	-0.356429	0.210891	0.162433
Q6ZWX6	Eukaryotic translation initiation factor 2 subunit 1 OS=Mus musculus (Mouse) OX=10090 GN=Eif2s1 PE=1 SV=3	36.1	20	20	67	11400	9550	9500	8640	10434.1	9059.8	0.203752	0.346582	0.193688
Q7TMY8	E3 ubiquitin-protein ligase HUWE1 OS=Mus musculus (Mouse) OX=10090 GN=Huwe1 PE=1 SV=5	482.3	50	50	67	4730	4210	4930	5100	4462.43	5014.28	-0.168212	0.260675	0.172799
Q922B2	Aspartate--tRNA ligase, cytoplasmic OS=Mus musculus (Mouse) OX=10090 GN=Dars PE=1 SV=2	57.1	31	31	67	6150	5460	5940	5880	5794.74	5909.92	-0.0283959	0.812003	0.320015
Q99MN1	Lysine--tRNA ligase OS=Mus musculus (Mouse) OX=10090 GN=Kars1 PE=1 SV=1	67.8	24	24	66	6000	4840	4680	4470	5388.88	4573.79	0.236593	0.377113	0.201732
P14873	Microtubule-associated protein 1B OS=Mus musculus (Mouse) OX=10090 GN=Map1b PE=1 SV=2	270.1	40	41	66	7720	5850	7010	6590	6720.27	6796.76	-0.0163277	0.989856	0.362538
A2APB8	Targeting protein for Xklp2 OS=Mus musculus (Mouse) OX=10090 GN=Tpx2 PE=1 SV=1	85.8	29	29	66	19900	23500	15300	16700	21625.2	15984.7	0.436025	0.159956	0.152296
P28658	Ataxin-10 OS=Mus musculus (Mouse) OX=10090 GN=Atxn10 PE=1 SV=2	53.7	23	23	66	4810	3970	5610	5550	4369.86	5579.92	-0.352656	0.214472	0.163648
Q61990	Poly(rC)-binding protein 2 OS=Mus musculus (Mouse) OX=10090 GN=Pcbp2 PE=1 SV=1	38.2	6	14	66	5330	5490	5380	5530	5409.41	5454.48	-0.011972	0.721469	0.295945
Q8BMK4	Cytoskeleton-associated protein 4 OS=Mus musculus (Mouse) OX=10090 GN=Ckap4 PE=1 SV=2	63.7	29	29	66	29300	29600	10900	12200	29449.6	11531.7	1.35264	0.017129	0.0927721
Q9CWJ9	Bifunctional purine biosynthesis protein PURH OS=Mus musculus (Mouse) OX=10090 GN=Atic PE=1 SV=2	64.2	26	26	66	3400	2900	3960	3890	3140.06	3924.84	-0.321841	0.192846	0.157948
Q91VD9	NADH-ubiquinone oxidoreductase 75 kDa subunit, mitochondrial OS=Mus musculus (Mouse) OX=10090 GN=Ndufs1 PE=1 SV=2	79.7	31	31	66	14400	12200	17500	16500	13254.4	16992.6	-0.358435	0.140933	0.149686
Q99MR6	Serrate RNA effector molecule homolog OS=Mus musculus (Mouse) OX=10090 GN=Srrt PE=1 SV=1	100.4	26	26	65	17100	18200	14700	15500	17641.4	15094.7	0.224925	0.0738831	0.138113
Q8C4J7	Transducin beta-like protein 3 OS=Mus musculus (Mouse) OX=10090 GN=Tbl3 PE=2 SV=1	88.2	32	32	65	13900	15100	13600	14800	14487.6	14187.3	0.0302148	0.757464	0.306437
Q99LE6	ATP-binding cassette sub-family F member 2 OS=Mus musculus (Mouse) OX=10090 GN=Abcf2 PE=1 SV=1	71.7	23	23	65	7780	6660	11900	10500	7198.25	11178.1	-0.634957	0.0513693	0.129532
P62196	26S proteasome regulatory subunit 8 OS=Mus musculus (Mouse) OX=10090 GN=Psmc5 PE=1 SV=1	45.6	21	23	65	4040	3640	4670	4730	3834.79	4699.9	-0.293484	0.138817	0.149098
A2AWL7	MAX gene-associated protein OS=Mus musculus (Mouse) OX=10090 GN=Mga PE=2 SV=1	328.6	47	47	65	9200	9730	9550	10300	9461.29	9917.91	-0.0679997	0.431844	0.217151
Q62351	Transferrin receptor protein 1 OS=Mus musculus (Mouse) OX=10090 GN=Tfrc PE=1 SV=1	85.7	30	30	65	13100	13100	11200	10300	13100	10740.6	0.286495	0	0
Q6P542	ATP-binding cassette sub-family F member 1 OS=Mus musculus (Mouse) OX=10090 GN=Abcf1 PE=1 SV=1	94.9	27	28	65	11500	10500	11800	10800	10988.6	11288.9	-0.0388975	0.712652	0.293671
Q3V1V3	ESF1 homolog OS=Mus musculus (Mouse) OX=10090 GN=Esf1 PE=1 SV=1	98	32	32	65	15500	16700	16000	16400	16088.8	16198.8	-0.0098257	0.896451	0.340165
Q9CZN7	Serine hydroxymethyltransferase, mitochondrial OS=Mus musculus (Mouse) OX=10090 GN=Shmt2 PE=1 SV=1	55.7	20	21	65	9570	6170	9490	6770	7684.2	8015.44	-0.0608873	0.916315	0.344375
P47738	Aldehyde dehydrogenase, mitochondrial OS=Mus musculus (Mouse) OX=10090 GN=Aldh2 PE=1 SV=1	56.5	21	22	65	7510	4220	6740	5110	5629.58	5868.68	-0.060008	0.977815	0.359378
Q9Z0W3	Nuclear pore complex protein Nup160 OS=Mus musculus (Mouse) OX=10090 GN=Nup160 PE=1 SV=2	158.1	32	32	65	10500	11600	12200	13800	11036.3	12975.4	-0.233518	0.198418	0.159786
Q9JKR6	Hypoxia up-regulated protein 1 OS=Mus musculus (Mouse) OX=10090 GN=Hyou1 PE=1 SV=1	111.1	33	33	64	3730	3100	4170	4190	3400.44	4179.99	-0.297777	0.248378	0.170848
Q810V0	U3 small nucleolar ribonucleoprotein protein MPP10 OS=Mus musculus (Mouse) OX=10090 GN=Mphosph10 PE=1 SV=2	78.7	23	23	64	23100	25700	22800	24200	24365.3	23489.6	0.0528102	0.619947	0.270134
Q64727	Vinculin OS=Mus musculus (Mouse) OX=10090 GN=Vcl PE=1 SV=4	116.6	41	41	64	4290	3900	4700	4520	4090.35	4609.12	-0.172266	0.189296	0.157403
Q64522	Histone H2A type 2-B OS=Mus musculus (Mouse) OX=10090 GN=Hist2h2ab PE=1 SV=3	14	2	6	64	1170	1350	1160	1200	1256.78	1179.83	0.0911544	0.534255	0.246025
Q99KI0	Aconitate hydratase, mitochondrial OS=Mus musculus (Mouse) OX=10090 GN=Aco2 PE=1 SV=1	85.4	28	28	64	6330	4050	5930	4820	5063.25	5346.27	-0.0784689	0.901658	0.341112
P62821	Ras-related protein Rab-1A OS=Mus musculus (Mouse) OX=10090 GN=Rab1A PE=1 SV=3	22.7	7	14	64	18700	18000	17100	16300	18346.7	16695.2	0.136083	0.0919703	0.140773
P46061	Ran GTPase-activating protein 1 OS=Mus musculus (Mouse) OX=10090 GN=Rangap1 PE=1 SV=2	63.5	21	21	63	8610	9630	9100	10100	9105.73	9586.97	-0.0743004	0.570802	0.256661
Q61584	Fragile X mental retardation syndrome-related protein 1 OS=Mus musculus (Mouse) OX=10090 GN=Fxr1 PE=1 SV=2	76.2	22	24	63	12000	9140	18000	15200	10472.8	16540.9	-0.659384	0.0948002	0.141809
P14869	60S acidic ribosomal protein P0 OS=Mus musculus (Mouse) OX=10090 GN=Rplp0 PE=1 SV=3	34.2	10	10	63	10100	7810	14600	11800	8881.5	13125.5	-0.563503	0.148397	0.150237
Q60668	Heterogeneous nuclear ribonucleoprotein D0 OS=Mus musculus (Mouse) OX=10090 GN=Hnrnpd PE=1 SV=2	38.3	13	15	62	17000	19400	17100	16300	18160.4	16695.2	0.121362	0.417284	0.21269
Q9Z0U1	Tight junction protein ZO-2 OS=Mus musculus (Mouse) OX=10090 GN=Tjp2 PE=1 SV=2	131.2	34	35	62	6880	6720	6910	6590	6799.53	6748.1	0.0109528	0.814082	0.320587
O55029	Coatomer subunit beta' OS=Mus musculus (Mouse) OX=10090 GN=Copb2 PE=1 SV=2	102.4	33	33	62	7550	6470	8160	7300	6989.17	7718.03	-0.143112	0.411083	0.210425
P14602	Heat shock protein beta-1 OS=Mus musculus (Mouse) OX=10090 GN=Hspb1 PE=1 SV=3	23	15	15	62	7210	5220	5630	5360	6134.83	5493.34	0.159341	0.600491	0.264784
O35841	Apoptosis inhibitor 5 OS=Mus musculus (Mouse) OX=10090 GN=Api5 PE=1 SV=2	56.8	22	22	62	12400	11900	8570	8650	12147.4	8609.91	0.496581	0.0401364	0.12043
P62192	26S proteasome regulatory subunit 4 OS=Mus musculus (Mouse) OX=10090 GN=Psmc1 PE=1 SV=1	49.2	23	25	62	3550	2960	3910	4020	3241.6	3964.62	-0.290474	0.241397	0.168686
Q925I1	ATPase family AAA domain-containing protein 3 OS=Mus musculus (Mouse) OX=10090 GN=Atad3 PE=1 SV=1	66.7	26	26	62	19100	17100	19000	19100	18072.4	19049.9	-0.0760015	0.516086	0.241415
P25444	40S ribosomal protein S2 OS=Mus musculus (Mouse) OX=10090 GN=Rps2 PE=1 SV=3	31.2	18	18	62	10200	8040	14800	12300	9055.83	13492.2	-0.575209	0.118009	0.145899
B2RY56	RNA-binding protein 25 OS=Mus musculus (Mouse) OX=10090 GN=Rbm25 PE=1 SV=2	99.5	24	24	62	27100	29100	20600	21800	28082.2	21191.5	0.40617	0.0427539	0.121833
Q9CX34	Protein SGT1 homolog OS=Mus musculus (Mouse) OX=10090 GN=Sugt1 PE=1 SV=3	38.1	19	19	62	4490	3710	4700	4630	4081.41	4664.87	-0.192769	0.383101	0.203226
Q9EQU5	Protein SET OS=Mus musculus (Mouse) OX=10090 GN=Set PE=1 SV=1	33.4	16	16	62	4840	3370	4500	4020	4038.66	4253.23	-0.0746824	0.869465	0.333834
O88844	Isocitrate dehydrogenase [NADP] cytoplasmic OS=Mus musculus (Mouse) OX=10090 GN=Idh1 PE=1 SV=2	46.6	25	26	61	3430	3140	3570	3470	3281.8	3519.64	-0.100943	0.332739	0.190128
P12970	60S ribosomal protein L7a OS=Mus musculus (Mouse) OX=10090 GN=Rpl7a PE=1 SV=2	30	19	19	61	12000	10800	15000	12900	11384.2	13910.4	-0.289134	0.20134	0.15985
O35685	Nuclear migration protein nudC OS=Mus musculus (Mouse) OX=10090 GN=Nudc PE=1 SV=1	38.3	17	17	61	3810	3060	3760	3690	3414.47	3724.84	-0.125515	0.580474	0.259085
Q9ERG0	LIM domain and actin-binding protein 1 OS=Mus musculus (Mouse) OX=10090 GN=Lima1 PE=1 SV=3	84	27	28	61	9200	7590	11200	9560	8356.31	10347.6	-0.308352	0.226272	0.165301
Q8BZH4	Pogo transposable element with ZNF domain OS=Mus musculus (Mouse) OX=10090 GN=Pogz PE=1 SV=2	154.8	32	32	61	12300	13300	11700	12800	12790.2	12237.6	0.0637161	0.537009	0.246681
Q99KK7	Dipeptidyl peptidase 3 OS=Mus musculus (Mouse) OX=10090 GN=Dpp3 PE=1 SV=2	82.8	29	29	61	2610	2360	3350	3200	2481.85	3274.14	-0.399698	0.0491134	0.128192
P63158	High mobility group protein B1 OS=Mus musculus (Mouse) OX=10090 GN=Hmgb1 PE=1 SV=2	24.9	14	15	61	14400	10800	15400	13200	12470.8	14257.6	-0.193184	0.519656	0.242307
Q9DBY8	Nuclear valosin-containing protein-like OS=Mus musculus (Mouse) OX=10090 GN=Nvl PE=1 SV=1	94.4	32	32	61	12800	13600	11700	12800	13193.9	12237.6	0.108549	0.307994	0.183134
Q9QX47	Protein SON OS=Mus musculus (Mouse) OX=10090 GN=Son PE=1 SV=2	265.5	29	29	61	14600	16600	12500	13800	15567.9	13133.9	0.245278	0.196915	0.15955
Q61543	Golgi apparatus protein 1 OS=Mus musculus (Mouse) OX=10090 GN=Glg1 PE=1 SV=1	133.6	33	33	60	12800	12500	7500	7540	12649.1	7519.97	0.750236	0.0166848	0.0910909
Q7TNV0	Protein DEK OS=Mus musculus (Mouse) OX=10090 GN=Dek PE=1 SV=1	43.1	16	16	60	20600	20700	18400	18200	20649.9	18299.7	0.174315	0.00843016	0.0672391
P16460	Argininosuccinate synthase OS=Mus musculus (Mouse) OX=10090 GN=Ass1 PE=1 SV=1	46.6	21	21	60	4730	4370	3960	3910	4546.44	3934.92	0.208402	0.175489	0.155497
Q921F2	TAR DNA-binding protein 43 OS=Mus musculus (Mouse) OX=10090 GN=Tardbp PE=1 SV=1	44.5	12	12	60	20200	23300	18000	18600	21694.7	18297.5	0.245693	0.259222	0.172521
P70333	Heterogeneous nuclear ribonucleoprotein H2 OS=Mus musculus (Mouse) OX=10090 GN=Hnrnph2 PE=1 SV=1	49.2	6	16	60	5200	6000	3970	4240	5585.7	4102.78	0.445135	0.137978	0.148772
Q9ER72	Cysteine--tRNA ligase, cytoplasmic OS=Mus musculus (Mouse) OX=10090 GN=Cars PE=1 SV=2	94.8	29	29	60	3810	3390	4240	3950	3593.87	4092.43	-0.18742	0.207672	0.16133
Q91ZU6	Dystonin OS=Mus musculus (Mouse) OX=10090 GN=Dst PE=1 SV=2	833.7	43	47	60	4030	4030	4620	4820	4030	4718.94	-0.227683	0	0
P46471	26S proteasome regulatory subunit 7 OS=Mus musculus (Mouse) OX=10090 GN=Psmc2 PE=1 SV=5	48.6	25	25	60	4390	3900	4540	4610	4137.75	4574.87	-0.144882	0.32512	0.18802
P61222	ATP-binding cassette sub-family E member 1 OS=Mus musculus (Mouse) OX=10090 GN=Abce1 PE=1 SV=1	67.3	24	24	60	5390	4160	6100	5330	4735.23	5702.02	-0.268038	0.344843	0.193122
Q9DBR1	5'-3' exoribonuclease 2 OS=Mus musculus (Mouse) OX=10090 GN=Xrn2 PE=1 SV=1	108.6	24	24	60	14000	15500	10500	11500	14730.9	10988.6	0.422836	0.0670451	0.135688
P21550	Beta-enolase OS=Mus musculus (Mouse) OX=10090 GN=Eno3 PE=1 SV=3	47	3	9	60	454	353	384	351	400.327	367.129	0.124892	0.604079	0.265657
Q6ZQL4	WD repeat-containing protein 43 OS=Mus musculus (Mouse) OX=10090 GN=Wdr43 PE=1 SV=2	75.3	29	29	59	21400	23500	20100	21400	22425.4	20739.8	0.112733	0.324415	0.18802
P62754	40S ribosomal protein S6 OS=Mus musculus (Mouse) OX=10090 GN=Rps6 PE=1 SV=1	28.7	15	15	59	12600	10700	15900	13700	11611.2	14759.1	-0.346084	0.165215	0.152767
Q8K3F7	L-threonine 3-dehydrogenase, mitochondrial OS=Mus musculus (Mouse) OX=10090 GN=Tdh PE=1 SV=1	41.4	15	15	59	5330	3810	6130	5010	4506.36	5541.78	-0.298386	0.408688	0.209915
Q99KP6	Pre-mRNA-processing factor 19 OS=Mus musculus (Mouse) OX=10090 GN=Prpf19 PE=1 SV=1	55.2	15	15	59	20500	23000	16800	17400	21714.1	17097.4	0.344855	0.151139	0.150391
Q99K85	Phosphoserine aminotransferase OS=Mus musculus (Mouse) OX=10090 GN=Psat1 PE=1 SV=1	40.4	21	21	59	4120	3380	4330	4250	3731.7	4289.81	-0.201081	0.38022	0.202546
Q8VEM8	Phosphate carrier protein, mitochondrial OS=Mus musculus (Mouse) OX=10090 GN=Slc25a3 PE=1 SV=1	39.6	16	16	59	18300	15400	23500	22500	16787.5	22994.6	-0.453906	0.118238	0.145899
Q61024	Asparagine synthetase [glutamine-hydrolyzing] OS=Mus musculus (Mouse) OX=10090 GN=Asns PE=1 SV=3	64.2	21	21	59	2950	2630	3800	3750	2785.41	3774.92	-0.438556	0.0958719	0.142048
P62984	Ubiquitin-60S ribosomal protein L40 OS=Mus musculus (Mouse) OX=10090 GN=Uba52 PE=1 SV=2	14.7	2	11	59	312	244	332	303	275.913	317.169	-0.201037	0.439484	0.219566
P07742	Ribonucleoside-diphosphate reductase large subunit OS=Mus musculus (Mouse) OX=10090 GN=Rrm1 PE=1 SV=2	90.2	26	26	59	3140	2710	3600	3630	2917.09	3614.97	-0.309455	0.190806	0.157725
Q9EQ61	Pescadillo homolog OS=Mus musculus (Mouse) OX=10090 GN=Pes1 PE=1 SV=1	67.8	24	24	59	21900	24200	20300	21400	23021.3	20842.7	0.143424	0.27291	0.175069
Q8VEE4	Replication protein A 70 kDa DNA-binding subunit OS=Mus musculus (Mouse) OX=10090 GN=Rpa1 PE=1 SV=1	69	25	25	59	6200	6040	7330	8250	6119.48	7776.41	-0.345695	0.162229	0.152374
Q9EPL8	Importin-7 OS=Mus musculus (Mouse) OX=10090 GN=Ipo7 PE=1 SV=2	119.4	27	29	59	3690	3420	4450	4570	3552.44	4509.6	-0.344191	0.0535926	0.130948
P17751	Triosephosphate isomerase OS=Mus musculus (Mouse) OX=10090 GN=Tpi1 PE=1 SV=4	32.2	15	15	59	2780	2190	3080	2980	2467.43	3029.59	-0.296113	0.309235	0.183551
Q3UEB3	Poly(U)-binding-splicing factor PUF60 OS=Mus musculus (Mouse) OX=10090 GN=Puf60 PE=1 SV=2	60.2	20	20	59	12400	14000	11700	11900	13175.7	11799.6	0.159148	0.326962	0.188527
Q9CSH3	Exosome complex exonuclease RRP44 OS=Mus musculus (Mouse) OX=10090 GN=Dis3 PE=1 SV=4	108.8	30	30	58	8860	8980	8640	9090	8919.8	8862.14	0.00935527	0.848525	0.32949
Q61686	Chromobox protein homolog 5 OS=Mus musculus (Mouse) OX=10090 GN=Cbx5 PE=1 SV=1	22.2	12	13	58	21900	23500	20300	21500	22685.9	20891.4	0.118888	0.223433	0.164754
P30681	High mobility group protein B2 OS=Mus musculus (Mouse) OX=10090 GN=Hmgb2 PE=1 SV=3	24.1	16	18	58	36100	26700	22700	19900	31046.3	21253.9	0.546689	0.257331	0.172253
Q9CQV8	14-3-3 protein beta/alpha OS=Mus musculus (Mouse) OX=10090 GN=Ywhab PE=1 SV=3	28.1	5	12	58	1640	1280	1810	1760	1448.86	1784.82	-0.300863	0.317548	0.186051
P14685	26S proteasome non-ATPase regulatory subunit 3 OS=Mus musculus (Mouse) OX=10090 GN=Psmd3 PE=1 SV=3	60.7	25	25	58	4220	3550	4900	4850	3870.53	4874.94	-0.332852	0.20604	0.16133
B1AZI6	THO complex subunit 2 OS=Mus musculus (Mouse) OX=10090 GN=Thoc2 PE=1 SV=1	182.7	35	36	58	18000	20100	11300	12400	19021	11837.2	0.684265	0.0486185	0.128192
P19253	60S ribosomal protein L13a OS=Mus musculus (Mouse) OX=10090 GN=Rpl13a PE=1 SV=4	23.4	10	10	58	10800	9390	15100	13100	10070.4	14064.5	-0.481943	0.0944139	0.141809
A2AN08	E3 ubiquitin-protein ligase UBR4 OS=Mus musculus (Mouse) OX=10090 GN=Ubr4 PE=1 SV=1	571.9	48	48	58	4340	4040	4530	4510	4187.31	4519.99	-0.110294	0.270388	0.174783
Q9QZQ1	Afadin OS=Mus musculus (Mouse) OX=10090 GN=Afdn PE=1 SV=3	206.4	34	34	58	5450	5750	5580	4790	5597.99	5169.93	0.114764	0.47502	0.230157
P56959	RNA-binding protein FUS OS=Mus musculus (Mouse) OX=10090 GN=Fus PE=1 SV=1	52.6	8	10	57	11700	14600	13600	13800	13069.8	13699.6	-0.067899	0.769233	0.308932
Q6GQT9	Nodal modulator 1 OS=Mus musculus (Mouse) OX=10090 GN=Nomo1 PE=1 SV=1	133.3	27	27	57	6200	6140	6860	7180	6169.93	7018.18	-0.185843	0.108699	0.144497
Q9Z1M8	Protein Red OS=Mus musculus (Mouse) OX=10090 GN=Ik PE=1 SV=2	65.6	23	23	57	19100	21800	17000	18000	20405.4	17492.9	0.222185	0.245179	0.169615
Q9JIF7	Coatomer subunit beta OS=Mus musculus (Mouse) OX=10090 GN=Copb1 PE=1 SV=1	107	31	31	57	4890	3930	5090	4410	4383.8	4737.82	-0.11204	0.627213	0.271979
P63242	Eukaryotic translation initiation factor 5A-1 OS=Mus musculus (Mouse) OX=10090 GN=Eif5a PE=1 SV=2	16.8	12	12	57	4470	3210	5310	4470	3787.97	4871.93	-0.363069	0.316379	0.185759
P63325	40S ribosomal protein S10 OS=Mus musculus (Mouse) OX=10090 GN=Rps10 PE=1 SV=1	18.9	11	12	57	6680	5730	9910	8460	6186.79	9156.34	-0.56558	0.0922244	0.140956
Q8R5K4	Nucleolar protein 6 OS=Mus musculus (Mouse) OX=10090 GN=Nol6 PE=2 SV=2	129.1	23	23	57	12600	14800	11500	12300	13655.8	11893.3	0.199364	0.32835	0.188531
Q99LF4	RNA-splicing ligase RtcB homolog OS=Mus musculus (Mouse) OX=10090 GN=Rtcb PE=1 SV=1	55.2	23	23	57	7130	6410	9030	8770	6760.42	8899.05	-0.396538	0.0776501	0.138454
Q99JX7	Nuclear RNA export factor 1 OS=Mus musculus (Mouse) OX=10090 GN=Nxf1 PE=1 SV=3	70.3	24	24	57	12200	13500	12300	13300	12833.5	12790.2	0.004878	0.957247	0.354538
P35979	60S ribosomal protein L12 OS=Mus musculus (Mouse) OX=10090 GN=Rpl12 PE=1 SV=2	17.8	11	11	57	11800	10900	14900	13200	11341.1	14024.3	-0.306368	0.143938	0.150027
Q8R480	Nuclear pore complex protein Nup85 OS=Mus musculus (Mouse) OX=10090 GN=Nup85 PE=1 SV=1	74.7	22	22	57	8960	9600	10800	11800	9274.48	11288.9	-0.283571	0.0954496	0.142048
Q9Z0X1	Apoptosis-inducing factor 1, mitochondrial OS=Mus musculus (Mouse) OX=10090 GN=Aifm1 PE=1 SV=1	66.7	22	22	57	12500	11400	9030	8840	11937.3	8934.49	0.418023	0.106572	0.143824
Q9ESU6	Bromodomain-containing protein 4 OS=Mus musculus (Mouse) OX=10090 GN=Brd4 PE=1 SV=2	155.8	19	25	57	14600	15800	14700	15700	15188.2	15191.8	-0.000343893	1	0.364488
P16125	L-lactate dehydrogenase B chain OS=Mus musculus (Mouse) OX=10090 GN=Ldhb PE=1 SV=2	36.5	13	14	57	2130	1720	2270	2110	1914.05	2188.54	-0.193337	0.403606	0.208751
P35700	Peroxiredoxin-1 OS=Mus musculus (Mouse) OX=10090 GN=Prdx1 PE=1 SV=1	22.2	11	13	57	2310	2080	3230	3120	2191.99	3174.52	-0.534302	0.0387716	0.118335
Q8K2B3	Succinate dehydrogenase [ubiquinone] flavoprotein subunit, mitochondrial OS=Mus musculus (Mouse) OX=10090 GN=Sdha PE=1 SV=1	72.5	25	25	57	12700	10300	12800	11200	11437.2	11973.3	-0.0660849	0.766146	0.30831
P63154	Crooked neck-like protein 1 OS=Mus musculus (Mouse) OX=10090 GN=Crnkl1 PE=1 SV=1	83.4	25	25	57	13600	14600	12500	13200	14091.1	12845.2	0.133554	0.191837	0.157725
Q61553	Fascin OS=Mus musculus (Mouse) OX=10090 GN=Fscn1 PE=1 SV=4	54.5	21	21	57	2900	2580	4300	4090	2735.32	4193.69	-0.616507	0.0250482	0.105751
Q9Z0N1	Eukaryotic translation initiation factor 2 subunit 3, X-linked OS=Mus musculus (Mouse) OX=10090 GN=Eif2s3x PE=1 SV=2	51	5	20	57	14300	11600	10200	9160	12879.4	9666.02	0.414076	0.2178	0.164052
Q9JK30	Origin recognition complex subunit 3 OS=Mus musculus (Mouse) OX=10090 GN=Orc3 PE=1 SV=1	82.3	28	28	57	15300	17700	15200	16500	16456.3	15836.7	0.0553718	0.692686	0.288824
P97452	Ribosome biogenesis protein BOP1 OS=Mus musculus (Mouse) OX=10090 GN=Bop1 PE=1 SV=1	82.5	27	27	56	10000	10800	9330	9930	10392.3	9625.33	0.110608	0.272765	0.175069
P17427	AP-2 complex subunit alpha-2 OS=Mus musculus (Mouse) OX=10090 GN=Ap2a2 PE=1 SV=2	104	19	31	56	5140	5110	5120	4760	5124.98	4936.72	0.0539931	0.490523	0.234508
O35643	AP-1 complex subunit beta-1 OS=Mus musculus (Mouse) OX=10090 GN=Ap1b1 PE=1 SV=2	103.9	17	28	56	4250	4180	4240	4010	4214.85	4123.4	0.0316496	0.574413	0.257548
Q6ZWV3	60S ribosomal protein L10 OS=Mus musculus (Mouse) OX=10090 GN=Rpl10 PE=1 SV=3	24.6	2	11	56	7800	6030	10900	9350	6858.13	10095.3	-0.557795	0.114246	0.145702
O08583	THO complex subunit 4 OS=Mus musculus (Mouse) OX=10090 GN=Alyref PE=1 SV=3	26.9	13	13	56	22400	24600	19300	20600	23474.2	19939.4	0.235456	0.136287	0.148772
P56960	Exosome component 10 OS=Mus musculus (Mouse) OX=10090 GN=Exosc10 PE=1 SV=2	100.9	28	28	56	9950	10900	8980	9830	10414.2	9395.39	0.148523	0.252163	0.171171
Q9QXX4	Calcium-binding mitochondrial carrier protein Aralar2 OS=Mus musculus (Mouse) OX=10090 GN=Slc25a13 PE=1 SV=1	74.4	26	29	56	15400	13300	18000	17300	14311.5	17646.5	-0.302206	0.168523	0.154017
P43275	Histone H1.1 OS=Mus musculus (Mouse) OX=10090 GN=H1-1 PE=1 SV=2	21.8	11	14	56	23000	23500	18300	19900	23248.7	19083.2	0.284841	0.0971994	0.142048
Q91W43	Glycine dehydrogenase (decarboxylating), mitochondrial OS=Mus musculus (Mouse) OX=10090 GN=Gldc PE=1 SV=1	113.2	31	31	56	3410	2910	9950	7290	3150.1	8516.78	-1.43491	0.141884	0.149886
A2BH40	AT-rich interactive domain-containing protein 1A OS=Mus musculus (Mouse) OX=10090 GN=Arid1a PE=1 SV=1	241.9	33	34	55	11100	10500	7360	7920	10795.8	7634.87	0.499799	0.0166708	0.0910909
Q9Z315	U4/U6.U5 tri-snRNP-associated protein 1 OS=Mus musculus (Mouse) OX=10090 GN=Sart1 PE=1 SV=1	90.8	29	29	55	13500	15100	9260	10000	14277.6	9622.89	0.569212	0.0674403	0.135688
Q9CQQ7	ATP synthase F(0) complex subunit B1, mitochondrial OS=Mus musculus (Mouse) OX=10090 GN=Atp5pb PE=1 SV=1	28.9	14	14	55	13900	12400	19800	19500	13128.6	19649.4	-0.581775	0.0639113	0.135299
Q9JIF0	Protein arginine N-methyltransferase 1 OS=Mus musculus (Mouse) OX=10090 GN=Prmt1 PE=1 SV=1	42.4	20	20	55	3750	3490	3790	3750	3617.66	3769.95	-0.0594854	0.451571	0.222981
Q9CWR8	DNA (cytosine-5)-methyltransferase 3-like OS=Mus musculus (Mouse) OX=10090 GN=Dnmt3l PE=1 SV=1	48	19	19	55	7430	6220	14500	15200	6798.13	14845.9	-1.12685	0.0157744	0.0901553
A2A4P0	ATP-dependent RNA helicase DHX8 OS=Mus musculus (Mouse) OX=10090 GN=Dhx8 PE=2 SV=1	142.5	29	30	55	7870	9020	8100	8740	8425.4	8413.92	0.00196794	0.973964	0.358907
Q61539	Steroid hormone receptor ERR2 OS=Mus musculus (Mouse) OX=10090 GN=Esrrb PE=1 SV=2	48.3	19	19	55	15900	17900	10100	10600	16870.4	10347	0.705283	0.0810726	0.139082
Q80U93	Nuclear pore complex protein Nup214 OS=Mus musculus (Mouse) OX=10090 GN=Nup214 PE=1 SV=2	212.8	26	26	55	6090	6550	7270	7540	6315.81	7403.77	-0.229291	0.0782737	0.138496
Q3TWW8	Serine/arginine-rich splicing factor 6 OS=Mus musculus (Mouse) OX=10090 GN=Srsf6 PE=1 SV=1	39	12	15	55	23200	28400	21600	23600	25668.7	22577.9	0.185099	0.420504	0.213904
P11679	Keratin, type II cytoskeletal 8 OS=Mus musculus (Mouse) OX=10090 GN=Krt8 PE=1 SV=4	54.5	9	18	55	2490	2790	1870	1870	2635.74	1870	0.495167	0	0
P26638	Serine--tRNA ligase, cytoplasmic OS=Mus musculus (Mouse) OX=10090 GN=Sars PE=1 SV=3	58.4	23	23	55	3260	3020	3210	3270	3137.71	3239.86	-0.0462217	0.554682	0.252077
Q9DB77	Cytochrome b-c1 complex subunit 2, mitochondrial OS=Mus musculus (Mouse) OX=10090 GN=Uqcrc2 PE=1 SV=1	48.2	20	20	55	14000	11600	16200	15700	12743.6	15948	-0.323603	0.219922	0.16427
Q9WUA2	Phenylalanine--tRNA ligase beta subunit OS=Mus musculus (Mouse) OX=10090 GN=Farsb PE=1 SV=2	65.7	26	26	54	7050	6150	6750	5880	6584.64	6300	0.063753	0.693554	0.288851
Q11011	Puromycin-sensitive aminopeptidase OS=Mus musculus (Mouse) OX=10090 GN=Npepps PE=1 SV=2	103.3	29	29	54	3070	2730	3350	3220	2895.01	3284.36	-0.182041	0.234729	0.167
Q8BH74	Nuclear pore complex protein Nup107 OS=Mus musculus (Mouse) OX=10090 GN=Nup107 PE=1 SV=1	106.7	27	27	54	9850	10600	11600	12400	10218.1	11993.3	-0.231103	0.0840808	0.139186
P28656	Nucleosome assembly protein 1-like 1 OS=Mus musculus (Mouse) OX=10090 GN=Nap1l1 PE=1 SV=2	45.3	11	12	54	2360	1750	3140	3120	2032.24	3129.98	-0.623084	0.175663	0.155542
P62137	Serine/threonine-protein phosphatase PP1-alpha catalytic subunit OS=Mus musculus (Mouse) OX=10090 GN=Ppp1ca PE=1 SV=1	37.5	4	16	54	3610	4000	2390	2510	3800	2449.27	0.63365	0.0696969	0.138113
Q61191	Host cell factor 1 OS=Mus musculus (Mouse) OX=10090 GN=Hcfc1 PE=1 SV=2	210.3	34	34	54	9290	8220	6240	6510	8738.64	6373.57	0.455307	0.12349	0.146899
Q3UKJ7	WD40 repeat-containing protein SMU1 OS=Mus musculus (Mouse) OX=10090 GN=Smu1 PE=2 SV=2	57.5	22	22	54	15500	17500	13000	14200	16469.7	13586.8	0.27761	0.157737	0.152291
Q99LH1	Nucleolar GTP-binding protein 2 OS=Mus musculus (Mouse) OX=10090 GN=Gnl2 PE=1 SV=2	83.3	28	28	54	15000	16000	13400	14400	15491.9	13891	0.157366	0.152002	0.150391
Q9CQC6	Basic leucine zipper and W2 domain-containing protein 1 OS=Mus musculus (Mouse) OX=10090 GN=Bzw1 PE=1 SV=1	48	19	22	54	10100	8010	10700	9630	8994.5	10150.9	-0.174495	0.471946	0.229004
Q08943	FACT complex subunit SSRP1 OS=Mus musculus (Mouse) OX=10090 GN=Ssrp1 PE=1 SV=2	80.8	25	25	54	14000	17200	15000	15600	15517.7	15297.1	0.0206634	0.882442	0.337173
Q3UHX0	Nucleolar protein 8 OS=Mus musculus (Mouse) OX=10090 GN=Nol8 PE=1 SV=2	128.6	34	34	54	13000	14500	13000	14000	13729.5	13490.7	0.025313	0.810892	0.319701
Q9R1T2	SUMO-activating enzyme subunit 1 OS=Mus musculus (Mouse) OX=10090 GN=Sae1 PE=1 SV=1	38.6	20	20	54	3550	3070	3550	3560	3301.29	3555	-0.106819	0.493389	0.235162
Q9DCN2	NADH-cytochrome b5 reductase 3 OS=Mus musculus (Mouse) OX=10090 GN=Cyb5r3 PE=1 SV=3	34.1	14	14	54	13700	13000	10000	9960	13345.4	9979.98	0.419235	0.0650999	0.135688
O70194	Eukaryotic translation initiation factor 3 subunit D OS=Mus musculus (Mouse) OX=10090 GN=Eif3d PE=1 SV=2	63.9	19	19	54	3660	3060	4590	3990	3346.58	4279.5	-0.354754	0.159703	0.152296
O35638	Cohesin subunit SA-2 OS=Mus musculus (Mouse) OX=10090 GN=Stag2 PE=1 SV=3	141.2	21	26	53	9180	9660	7760	7930	9416.94	7844.54	0.26357	0.0691826	0.138022
P63087	Serine/threonine-protein phosphatase PP1-gamma catalytic subunit OS=Mus musculus (Mouse) OX=10090 GN=Ppp1cc PE=1 SV=1	37	3	16	53	2240	2420	2030	2100	2328.26	2064.7	0.173318	0.174157	0.155082
Q922Q8	Leucine-rich repeat-containing protein 59 OS=Mus musculus (Mouse) OX=10090 GN=Lrrc59 PE=1 SV=1	34.9	15	16	53	20400	21700	18900	20100	21040	19490.8	0.110341	0.222631	0.164754
Q8C854	Myelin expression factor 2 OS=Mus musculus (Mouse) OX=10090 GN=Myef2 PE=1 SV=1	63.3	23	23	53	19000	18100	21500	20700	18544.5	21096.2	-0.185989	0.0527213	0.130948
Q8BFR5	Elongation factor Tu, mitochondrial OS=Mus musculus (Mouse) OX=10090 GN=Tufm PE=1 SV=1	49.5	25	25	53	5510	3610	5550	4450	4459.94	4969.66	-0.156121	0.735521	0.300374
P17426	AP-2 complex subunit alpha-1 OS=Mus musculus (Mouse) OX=10090 GN=Ap2a1 PE=1 SV=1	107.6	18	30	53	2970	2910	2780	2580	2939.85	2678.13	0.134513	0.211558	0.162641
P33609	DNA polymerase alpha catalytic subunit OS=Mus musculus (Mouse) OX=10090 GN=Pola1 PE=1 SV=2	167.2	32	32	53	5540	5210	5210	5190	5372.47	5199.99	0.0470757	0.48085	0.231947
B1AWL2	Zinc finger protein 462 OS=Mus musculus (Mouse) OX=10090 GN=Znf462 PE=1 SV=1	282.5	33	33	53	9700	10900	10300	11600	10282.5	10930.7	-0.0881922	0.539361	0.247428
Q9Z2U0	Proteasome subunit alpha type-7 OS=Mus musculus (Mouse) OX=10090 GN=Psma7 PE=1 SV=1	27.8	17	17	53	2670	2260	3270	3170	2456.46	3219.61	-0.390305	0.152278	0.150391
Q922U1	U4/U6 small nuclear ribonucleoprotein Prp3 OS=Mus musculus (Mouse) OX=10090 GN=Prpf3 PE=1 SV=1	77.4	26	26	53	16600	18200	11100	12300	17381.6	11684.6	0.572952	0.0348191	0.113928
Q9DCD2	Pre-mRNA-splicing factor SYF1 OS=Mus musculus (Mouse) OX=10090 GN=Xab2 PE=1 SV=1	99.9	29	29	53	10500	11500	9380	10000	10988.6	9685.04	0.182182	0.180411	0.155847
Q6ZQ88	Lysine-specific histone demethylase 1A OS=Mus musculus (Mouse) OX=10090 GN=Kdm1a PE=1 SV=2	92.8	27	27	53	8800	8140	8900	9100	8463.57	8999.44	-0.0885698	0.338775	0.191779
Q9DBG3	AP-2 complex subunit beta OS=Mus musculus (Mouse) OX=10090 GN=Ap2b1 PE=1 SV=1	104.5	11	22	53	1190	1180	1160	1070	1184.99	1114.09	0.0890064	0.361219	0.197713
P62317	Small nuclear ribonucleoprotein Sm D2 OS=Mus musculus (Mouse) OX=10090 GN=Snrpd2 PE=1 SV=1	13.5	8	8	53	12100	14000	10200	11200	13015.4	10688.3	0.284183	0.19933	0.159786
Q810A7	ATP-dependent RNA helicase DDX42 OS=Mus musculus (Mouse) OX=10090 GN=Ddx42 PE=1 SV=3	101.9	27	27	53	5230	5700	4680	4870	5459.95	4774.05	0.193671	0.172846	0.154676
Q9D554	Splicing factor 3A subunit 3 OS=Mus musculus (Mouse) OX=10090 GN=Sf3a3 PE=1 SV=2	58.8	22	22	53	17600	19200	14000	14400	18382.6	14198.6	0.372593	0.103377	0.143168
Q76MZ3	Serine/threonine-protein phosphatase 2A 65 kDa regulatory subunit A alpha isoform OS=Mus musculus (Mouse) OX=10090 GN=Ppp2r1a PE=1 SV=3	65.3	16	24	53	6240	5660	5320	5530	5942.93	5423.98	0.131821	0.298043	0.180093
P06745	Glucose-6-phosphate isomerase OS=Mus musculus (Mouse) OX=10090 GN=Gpi PE=1 SV=4	62.7	16	16	53	2760	2110	3410	3130	2413.21	3267	-0.437012	0.198844	0.159786
P68510	14-3-3 protein eta OS=Mus musculus (Mouse) OX=10090 GN=Ywhah PE=1 SV=2	28.2	8	13	53	2980	2530	2680	2490	2745.8	2583.25	0.0880355	0.586853	0.261005
Q60737	Casein kinase II subunit alpha OS=Mus musculus (Mouse) OX=10090 GN=Csnk2a1 PE=1 SV=2	45.1	15	16	52	8880	7420	9900	9290	8117.24	9590.15	-0.240564	0.26745	0.174138
Q8CI11	Guanine nucleotide-binding protein-like 3 OS=Mus musculus (Mouse) OX=10090 GN=Gnl3 PE=1 SV=2	60.7	24	24	52	12800	12800	13000	13800	12800	13394	-0.0654461	0	0
Q9WUA3	ATP-dependent 6-phosphofructokinase, platelet type OS=Mus musculus (Mouse) OX=10090 GN=Pfkp PE=1 SV=1	85.4	23	28	52	2010	1750	3120	3200	1875.5	3159.75	-0.752534	0.0463229	0.125979
Q6PAC3	DDB1- and CUL4-associated factor 13 OS=Mus musculus (Mouse) OX=10090 GN=Dcaf13 PE=2 SV=2	51.4	24	24	52	17200	18700	16100	17100	17934.3	16592.5	0.112195	0.290091	0.178322
Q9Z1N2	Origin recognition complex subunit 1 OS=Mus musculus (Mouse) OX=10090 GN=Orc1 PE=1 SV=2	95	27	27	52	12800	14900	13100	14000	13810.1	13542.5	0.0282313	0.82714	0.323816
P40201	Chromodomain-helicase-DNA-binding protein 1 OS=Mus musculus (Mouse) OX=10090 GN=Chd1 PE=1 SV=3	196.3	27	32	52	10000	10600	9810	10600	10295.6	10197.4	0.0138375	0.866911	0.333166
Q8CGF7	Transcription elongation regulator 1 OS=Mus musculus (Mouse) OX=10090 GN=Tcerg1 PE=1 SV=2	123.7	28	28	52	13300	13100	10500	10200	13199.6	10348.9	0.351017	0.00693444	0.0601239
Q8BX22	Sal-like protein 4 OS=Mus musculus (Mouse) OX=10090 GN=Sall4 PE=1 SV=2	113	23	24	52	7740	9220	10100	11200	8447.65	10635.8	-0.332305	0.153212	0.150415
Q8R3N6	THO complex subunit 1 OS=Mus musculus (Mouse) OX=10090 GN=Thoc1 PE=1 SV=1	75.4	23	23	52	12300	13700	8350	9330	12981.1	8826.41	0.556519	0.0492211	0.128192
Q8BMS1	Trifunctional enzyme subunit alpha, mitochondrial OS=Mus musculus (Mouse) OX=10090 GN=Hadha PE=1 SV=1	82.6	24	24	51	8670	7180	10600	9260	7889.9	9907.37	-0.328494	0.184779	0.156488
P45376	Aldo-keto reductase family 1 member B1 OS=Mus musculus (Mouse) OX=10090 GN=Akr1b1 PE=1 SV=3	35.7	18	18	51	4030	3470	3260	3250	3739.53	3255	0.200202	0.327646	0.188527
Q9CXW3	Calcyclin-binding protein OS=Mus musculus (Mouse) OX=10090 GN=Cacybp PE=1 SV=1	26.5	13	13	51	3150	2280	4410	3890	2679.93	4141.85	-0.628082	0.131695	0.147995
Q3TLH4	Protein PRRC2C OS=Mus musculus (Mouse) OX=10090 GN=Prrc2c PE=1 SV=3	310.7	32	33	51	5460	4800	6570	5760	5119.37	6151.68	-0.265013	0.191262	0.157725
Q8K327	Chromosome alignment-maintaining phosphoprotein 1 OS=Mus musculus (Mouse) OX=10090 GN=Champ1 PE=1 SV=1	87.5	26	26	51	11600	12200	10800	11700	11896.2	11241	0.0817331	0.367509	0.199016
P67778	Prohibitin OS=Mus musculus (Mouse) OX=10090 GN=Phb PE=1 SV=1	29.8	16	16	51	11600	10100	13900	13700	10824	13799.6	-0.35039	0.153153	0.150415
Q6IFX2	Keratin, type I cytoskeletal 42 OS=Mus musculus (Mouse) OX=10090 GN=Krt42 PE=1 SV=1	50.1	7	19	51	4510	9620	19900	13200	6586.82	16207.4	-1.299	0.162009	0.152374
Q99L47	Hsc70-interacting protein OS=Mus musculus (Mouse) OX=10090 GN=St13 PE=1 SV=1	41.6	14	14	51	2750	2180	3410	3260	2448.47	3334.16	-0.445442	0.182962	0.155847
O70251	Elongation factor 1-beta OS=Mus musculus (Mouse) OX=10090 GN=Eef1b PE=1 SV=5	24.7	11	13	51	5120	3800	5090	4380	4410.9	4721.67	-0.0982266	0.757915	0.306437
Q8C2Q3	RNA-binding protein 14 OS=Mus musculus (Mouse) OX=10090 GN=Rbm14 PE=1 SV=1	69.4	20	20	51	10500	10700	9890	10000	10599.5	9944.85	0.0919788	0.0498928	0.128432
Q62315	Protein Jumonji OS=Mus musculus (Mouse) OX=10090 GN=Jarid2 PE=1 SV=1	137.4	32	32	51	9600	10400	12000	12100	9992	12049.9	-0.270176	0.118132	0.145899
P11440	Cyclin-dependent kinase 1 OS=Mus musculus (Mouse) OX=10090 GN=Cdk1 PE=1 SV=3	34.1	14	16	51	6560	6230	5640	5640	6392.87	5640	0.180769	0	0
P62751	60S ribosomal protein L23a OS=Mus musculus (Mouse) OX=10090 GN=Rpl23a PE=1 SV=1	17.7	16	16	51	9150	7930	12400	10600	8518.19	11464.7	-0.428584	0.128993	0.147169
Q8JZQ2	AFG3-like protein 2 OS=Mus musculus (Mouse) OX=10090 GN=Afg3l2 PE=1 SV=1	89.5	25	30	51	11800	10700	14900	14600	11236.5	14749.2	-0.392442	0.0811936	0.139082
Q922S8	Kinesin-like protein KIF2C OS=Mus musculus (Mouse) OX=10090 GN=Kif2c PE=1 SV=1	81	20	21	50	11900	11300	9330	9550	11596.1	9439.36	0.296881	0.0604123	0.133736
Q9Z0H1	WD repeat-containing protein 46 OS=Mus musculus (Mouse) OX=10090 GN=Wdr46 PE=2 SV=1	69	25	25	50	11800	13000	11500	11700	12385.5	11599.6	0.094578	0.405221	0.208941
Q922F4	Tubulin beta-6 chain OS=Mus musculus (Mouse) OX=10090 GN=Tubb6 PE=1 SV=1	50.1	5	16	50	351	281	369	396	314.056	382.262	-0.28354	0.281939	0.176806
P84099	60S ribosomal protein L19 OS=Mus musculus (Mouse) OX=10090 GN=Rpl19 PE=1 SV=1	23.5	12	12	50	10800	8750	14200	11800	9721.11	12944.5	-0.413146	0.180816	0.155847
P62918	60S ribosomal protein L8 OS=Mus musculus (Mouse) OX=10090 GN=Rpl8 PE=1 SV=2	28	19	19	50	9100	7550	12200	10600	8288.85	11371.9	-0.456229	0.1101	0.144497
Q80YR5	Scaffold attachment factor B2 OS=Mus musculus (Mouse) OX=10090 GN=Safb2 PE=1 SV=2	111.8	14	22	50	4760	5430	5630	6120	5083.97	5869.89	-0.207376	0.212456	0.16308
Q9JMA1	Ubiquitin carboxyl-terminal hydrolase 14 OS=Mus musculus (Mouse) OX=10090 GN=Usp14 PE=1 SV=3	56	21	21	50	2570	2280	2950	2850	2420.66	2899.57	-0.260437	0.159375	0.152296
Q8BK64	Activator of 90 kDa heat shock protein ATPase homolog 1 OS=Mus musculus (Mouse) OX=10090 GN=Ahsa1 PE=1 SV=2	38.1	18	18	50	3800	2890	2790	2620	3313.91	2703.66	0.293618	0.38755	0.204432
Q64514	Tripeptidyl-peptidase 2 OS=Mus musculus (Mouse) OX=10090 GN=Tpp2 PE=1 SV=3	139.8	33	33	50	2190	1930	2490	2460	2055.89	2474.95	-0.267636	0.189251	0.157403
Q62376	U1 small nuclear ribonucleoprotein 70 kDa OS=Mus musculus (Mouse) OX=10090 GN=Snrnp70 PE=1 SV=2	52	15	15	50	19400	22800	18200	17700	21031.4	17948.3	0.228701	0.309987	0.183755
Q8BGA5	KRR1 small subunit processome component homolog OS=Mus musculus (Mouse) OX=10090 GN=Krr1 PE=2 SV=1	43.5	19	19	50	12300	14100	12900	13100	13169.3	12999.6	0.0187078	0.860942	0.332301
P05202	Aspartate aminotransferase, mitochondrial OS=Mus musculus (Mouse) OX=10090 GN=Got2 PE=1 SV=1	47.4	19	19	50	7340	4170	4850	3910	5532.43	4354.71	0.345337	0.540902	0.247801
Q8VI84	Nucleolar complex protein 3 homolog OS=Mus musculus (Mouse) OX=10090 GN=Noc3l PE=2 SV=2	93.2	24	24	49	11100	12900	10800	11800	11966.2	11288.9	0.0840563	0.583108	0.259962
Q8BML9	Glutamine--tRNA ligase OS=Mus musculus (Mouse) OX=10090 GN=Qars PE=1 SV=1	87.6	25	26	49	4370	3790	3430	3510	4069.68	3469.77	0.230076	0.277618	0.175998
Q9R0P5	Destrin OS=Mus musculus (Mouse) OX=10090 GN=Dstn PE=1 SV=3	18.5	14	15	49	2440	1790	3120	2870	2089.88	2992.39	-0.517878	0.192302	0.157744
Q6ZPR5	Sphingomyelin phosphodiesterase 4 OS=Mus musculus (Mouse) OX=10090 GN=Smpd4 PE=1 SV=2	93.2	26	26	49	10100	11000	11100	12100	10540.4	11589.2	-0.136854	0.260256	0.172759
Q6ZPI0	Protein Jade-1 OS=Mus musculus (Mouse) OX=10090 GN=Jade1 PE=1 SV=2	93.8	27	27	49	12000	14600	14900	16500	13236.3	15679.6	-0.244388	0.280359	0.176629
Q9D051	Pyruvate dehydrogenase E1 component subunit beta, mitochondrial OS=Mus musculus (Mouse) OX=10090 GN=Pdhb PE=1 SV=1	38.9	10	10	49	6810	4980	8360	7040	5823.56	7671.66	-0.397639	0.262714	0.172986
Q9CXY6	Interleukin enhancer-binding factor 2 OS=Mus musculus (Mouse) OX=10090 GN=Ilf2 PE=1 SV=1	43	18	18	49	12400	13500	11800	11600	12938.3	11699.6	0.145194	0.255247	0.171874
Q6NZF1	Zinc finger CCCH domain-containing protein 11A OS=Mus musculus (Mouse) OX=10090 GN=Zc3h11a PE=1 SV=1	86.4	29	29	49	10300	10800	9610	10500	10547	10045.1	0.070339	0.457172	0.224395
Q9QYJ0	DnaJ homolog subfamily A member 2 OS=Mus musculus (Mouse) OX=10090 GN=Dnaja2 PE=1 SV=1	45.7	17	17	49	8130	7450	6640	6780	7782.58	6709.63	0.214014	0.182113	0.155847
Q9D0I8	mRNA turnover protein 4 homolog OS=Mus musculus (Mouse) OX=10090 GN=Mrto4 PE=1 SV=1	27.5	19	19	49	18400	20900	21300	20800	19610.2	21048.5	-0.102114	0.45942	0.224904
Q9WVJ2	26S proteasome non-ATPase regulatory subunit 13 OS=Mus musculus (Mouse) OX=10090 GN=Psmd13 PE=1 SV=1	42.8	16	16	49	3250	2630	3700	3770	2923.61	3734.84	-0.353294	0.233042	0.16676
Q8CGC6	RNA-binding protein 28 OS=Mus musculus (Mouse) OX=10090 GN=Rbm28 PE=1 SV=4	84.2	23	23	49	14700	15900	13500	14300	15288.2	13894.2	0.137934	0.210165	0.16218
Q64012	RNA-binding protein Raly OS=Mus musculus (Mouse) OX=10090 GN=Raly PE=1 SV=3	33.2	15	15	49	22100	24100	18600	19500	23078.3	19044.7	0.277151	0.111525	0.144886
Q8VE37	Regulator of chromosome condensation OS=Mus musculus (Mouse) OX=10090 GN=Rcc1 PE=1 SV=1	44.9	13	13	49	13600	15700	12300	13500	14612.3	12886	0.181377	0.313742	0.185016
Q8K411	Presequence protease, mitochondrial OS=Mus musculus (Mouse) OX=10090 GN=Pitrm1 PE=1 SV=1	117.3	29	29	48	4960	3180	4480	3650	3971.5	4043.76	-0.0260142	0.99656	0.36447
P10711	Transcription elongation factor A protein 1 OS=Mus musculus (Mouse) OX=10090 GN=Tcea1 PE=1 SV=2	33.9	14	15	48	4780	3680	4730	4310	4194.09	4515.12	-0.106406	0.693197	0.288851
Q6ZQ58	La-related protein 1 OS=Mus musculus (Mouse) OX=10090 GN=Larp1 PE=1 SV=3	121.1	30	30	48	5110	4170	7820	6620	4616.13	7195.03	-0.640315	0.083449	0.139186
E9Q5C9	Nucleolar and coiled-body phosphoprotein 1 OS=Mus musculus (Mouse) OX=10090 GN=Nolc1 PE=1 SV=1	73.7	19	19	48	20900	17100	21000	18300	18904.8	19603.6	-0.0523669	0.809003	0.319282
Q6NV83	U2 snRNP-associated SURP motif-containing protein OS=Mus musculus (Mouse) OX=10090 GN=U2surp PE=1 SV=3	118.2	26	26	48	19000	21800	17000	17100	20351.9	17049.9	0.255398	0.251642	0.171171
Q9R0I7	YLP motif-containing protein 1 OS=Mus musculus (Mouse) OX=10090 GN=Ylpm1 PE=2 SV=2	155	23	23	48	10800	11900	6860	7660	11336.7	7248.97	0.645148	0.0327548	0.112562
P24369	Peptidyl-prolyl cis-trans isomerase B OS=Mus musculus (Mouse) OX=10090 GN=Ppib PE=1 SV=2	23.7	16	17	48	12400	11400	11500	10500	11889.5	10988.6	0.113675	0.331035	0.189548
Q93092	Transaldolase OS=Mus musculus (Mouse) OX=10090 GN=Taldo1 PE=1 SV=2	37.4	19	19	48	1890	1580	2630	2570	1728.06	2599.83	-0.58926	0.102669	0.143168
Q8R2N2	U3 small nucleolar RNA-associated protein 4 homolog OS=Mus musculus (Mouse) OX=10090 GN=Utp4 PE=2 SV=3	76.9	20	21	48	13800	15200	13500	14500	14483.1	13991.1	0.0498636	0.625198	0.271379
Q9WV55	Vesicle-associated membrane protein-associated protein A OS=Mus musculus (Mouse) OX=10090 GN=Vapa PE=1 SV=2	27.8	12	13	48	15100	14600	15900	16200	14847.9	16049.3	-0.112252	0.0753287	0.138113
Q7TT37	Elongator complex protein 1 OS=Mus musculus (Mouse) OX=10090 GN=Elp1 PE=1 SV=2	149.5	25	25	48	6380	6400	6020	5900	6389.99	5959.7	0.100575	0.0811402	0.139082
Q8CFQ3	RNA helicase aquarius OS=Mus musculus (Mouse) OX=10090 GN=Aqr PE=1 SV=2	170.2	35	35	48	8830	9720	7980	8540	9264.32	8255.25	0.166372	0.216521	0.163925
Q9WVA4	Transgelin-2 OS=Mus musculus (Mouse) OX=10090 GN=Tagln2 PE=1 SV=4	22.4	12	14	48	2030	1880	1850	1840	1953.56	1844.99	0.0824907	0.380105	0.202537
P18653	Ribosomal protein S6 kinase alpha-1 OS=Mus musculus (Mouse) OX=10090 GN=Rps6ka1 PE=1 SV=1	81.5	17	26	48	4910	4060	4090	4160	4464.82	4124.85	0.114259	0.552124	0.251419
Q9DBG6	Dolichyl-diphosphooligosaccharide--protein glycosyltransferase subunit 2 OS=Mus musculus (Mouse) OX=10090 GN=Rpn2 PE=1 SV=1	69	16	16	48	10200	10400	10500	10600	10299.5	10549.9	-0.0346505	0.198727	0.159786
P46460	Vesicle-fusing ATPase OS=Mus musculus (Mouse) OX=10090 GN=Nsf PE=1 SV=2	82.6	28	28	48	10800	11700	8280	8210	11241	8244.93	0.447192	0.0929638	0.141445
P35486	Pyruvate dehydrogenase E1 component subunit alpha, somatic form, mitochondrial OS=Mus musculus (Mouse) OX=10090 GN=Pdha1 PE=1 SV=1	43.2	16	16	48	9070	6660	11200	9620	7772.14	10380	-0.417419	0.238887	0.167909
Q9CZ13	Cytochrome b-c1 complex subunit 1, mitochondrial OS=Mus musculus (Mouse) OX=10090 GN=Uqcrc1 PE=1 SV=2	52.8	14	15	48	12100	10100	13500	13300	11054.9	13399.6	-0.277512	0.258339	0.172503
Q91VR2	ATP synthase subunit gamma, mitochondrial OS=Mus musculus (Mouse) OX=10090 GN=Atp5f1c PE=1 SV=1	32.9	12	13	48	13500	11800	19300	18600	12621.4	18946.8	-0.586079	0.0535612	0.130948
Q9Z1Z2	Serine-threonine kinase receptor-associated protein OS=Mus musculus (Mouse) OX=10090 GN=Strap PE=1 SV=2	38.4	17	17	48	5400	5190	6330	6120	5293.96	6224.11	-0.233522	0.024559	0.105751
Q9DCX2	ATP synthase subunit d, mitochondrial OS=Mus musculus (Mouse) OX=10090 GN=Atp5pd PE=1 SV=3	18.7	15	15	47	9470	8510	12500	13900	8977.18	13181.4	-0.554173	0.0487337	0.128192
Q9QYI3	DnaJ homolog subfamily C member 7 OS=Mus musculus (Mouse) OX=10090 GN=Dnajc7 PE=1 SV=2	56.4	25	25	47	2620	1940	2820	2850	2254.51	2834.96	-0.330517	0.349487	0.194335
Q8K2F0	Bromodomain-containing protein 3 OS=Mus musculus (Mouse) OX=10090 GN=Brd3 PE=1 SV=2	79.7	13	20	47	5950	6230	5320	5460	6088.39	5389.55	0.175897	0.0792102	0.138783
P14152	Malate dehydrogenase, cytoplasmic OS=Mus musculus (Mouse) OX=10090 GN=Mdh1 PE=1 SV=3	36.5	19	19	47	3210	2510	3390	3240	2838.5	3314.15	-0.223509	0.410729	0.210425
P62301	40S ribosomal protein S13 OS=Mus musculus (Mouse) OX=10090 GN=Rps13 PE=1 SV=2	17.2	12	12	47	7450	6500	9830	8440	6958.81	9108.52	-0.388377	0.140288	0.149458
Q8BMA6	Signal recognition particle subunit SRP68 OS=Mus musculus (Mouse) OX=10090 GN=Srp68 PE=1 SV=2	70.5	25	25	47	6410	5480	6350	6020	5926.79	6182.8	-0.0610099	0.698271	0.289673
Q9CPN8	Insulin-like growth factor 2 mRNA-binding protein 3 OS=Mus musculus (Mouse) OX=10090 GN=Igf2bp3 PE=1 SV=1	63.5	20	23	47	12800	12300	9990	9930	12547.5	9959.95	0.33319	0.0580183	0.133546
P56399	Ubiquitin carboxyl-terminal hydrolase 5 OS=Mus musculus (Mouse) OX=10090 GN=Usp5 PE=1 SV=1	95.8	26	26	47	2670	2140	2780	2890	2390.36	2834.47	-0.245852	0.343134	0.192807
P62889	60S ribosomal protein L30 OS=Mus musculus (Mouse) OX=10090 GN=Rpl30 PE=1 SV=2	12.8	9	9	47	6370	5840	8560	7600	6099.25	8065.73	-0.403174	0.0987966	0.142048
Q6P9P6	Kinesin-like protein KIF11 OS=Mus musculus (Mouse) OX=10090 GN=Kif11 PE=1 SV=1	118	26	26	47	5790	5150	5520	5530	5460.63	5525	-0.016906	0.891642	0.339223
P54071	Isocitrate dehydrogenase [NADP], mitochondrial OS=Mus musculus (Mouse) OX=10090 GN=Idh2 PE=1 SV=3	50.9	24	25	47	8190	4650	4320	3570	6171.18	3927.14	0.652069	0.38791	0.204508
Q9CYH6	Ribosome biogenesis regulatory protein homolog OS=Mus musculus (Mouse) OX=10090 GN=Rrs1 PE=1 SV=1	41.5	16	16	47	18900	20800	16800	18100	19827.3	17437.9	0.185259	0.188879	0.157403
P14206	40S ribosomal protein SA OS=Mus musculus (Mouse) OX=10090 GN=Rpsa PE=1 SV=4	32.8	13	13	46	3880	3050	5230	4850	3440.06	5036.42	-0.549965	0.120381	0.146513
Q3V300	Kinesin-like protein KIF22 OS=Mus musculus (Mouse) OX=10090 GN=Kif22 PE=2 SV=2	73.1	22	22	46	8720	10100	6930	7750	9384.67	7328.54	0.35678	0.150788	0.150237
Q6KCD5	Nipped-B-like protein OS=Mus musculus (Mouse) OX=10090 GN=Nipbl PE=1 SV=1	315.3	33	33	46	7760	8340	9030	9290	8044.77	9159.08	-0.18715	0.120175	0.146513
Q8R050	Eukaryotic peptide chain release factor GTP-binding subunit ERF3A OS=Mus musculus (Mouse) OX=10090 GN=Gspt1 PE=1 SV=2	68.6	11	24	46	3390	2880	4140	3770	3124.61	3950.67	-0.338421	0.133034	0.148314
Q62018	RNA polymerase-associated protein CTR9 homolog OS=Mus musculus (Mouse) OX=10090 GN=Ctr9 PE=1 SV=2	133.3	28	28	46	10000	10300	9840	9120	10148.9	9473.16	0.0994042	0.285372	0.177433
Q6ZWN5	40S ribosomal protein S9 OS=Mus musculus (Mouse) OX=10090 GN=Rps9 PE=1 SV=3	22.6	17	17	46	10700	8890	14200	12000	9753.1	13053.7	-0.42053	0.150777	0.150237
Q8K4L0	ATP-dependent RNA helicase DDX54 OS=Mus musculus (Mouse) OX=10090 GN=Ddx54 PE=1 SV=1	97.7	18	18	46	12400	14400	12800	13400	13362.6	13096.6	0.0290161	0.816091	0.32113
Q9QZD9	Eukaryotic translation initiation factor 3 subunit I OS=Mus musculus (Mouse) OX=10090 GN=Eif3i PE=1 SV=1	36.4	16	16	46	4480	3630	5760	5060	4032.67	5398.67	-0.420869	0.137515	0.148772
Q9D1G1	Ras-related protein Rab-1B OS=Mus musculus (Mouse) OX=10090 GN=Rab1b PE=1 SV=1	22.2	6	13	46	3180	3180	3280	3340	3180	3309.86	-0.0577452	0	0
Q60930	Voltage-dependent anion-selective channel protein 2 OS=Mus musculus (Mouse) OX=10090 GN=Vdac2 PE=1 SV=2	31.7	14	14	46	13400	10900	17600	17100	12085.5	17348.2	-0.521505	0.138724	0.149094
Q6ZQH8	Nucleoporin NUP188 homolog OS=Mus musculus (Mouse) OX=10090 GN=Nup188 PE=1 SV=2	196.6	30	30	46	7300	8120	8190	8950	7699.09	8561.57	-0.153187	0.264491	0.173498
Q9JJA4	Ribosome biogenesis protein WDR12 OS=Mus musculus (Mouse) OX=10090 GN=Wdr12 PE=1 SV=1	47.3	18	18	46	16600	17700	15300	16200	17141.2	15743.6	0.122704	0.192606	0.157815
Q9Z103	Activity-dependent neuroprotector homeobox protein OS=Mus musculus (Mouse) OX=10090 GN=Adnp PE=1 SV=2	124.2	26	26	46	9840	9940	7680	8190	9889.87	7930.9	0.318467	0.0731952	0.138113
Q9EPU4	Cleavage and polyadenylation specificity factor subunit 1 OS=Mus musculus (Mouse) OX=10090 GN=Cpsf1 PE=1 SV=1	160.7	28	28	46	9670	10900	8740	9610	10266.6	9164.68	0.163801	0.291376	0.178664
P62082	40S ribosomal protein S7 OS=Mus musculus (Mouse) OX=10090 GN=Rps7 PE=2 SV=1	22.1	13	13	46	7080	5780	9800	8110	6397.06	8915.04	-0.478832	0.14962	0.150237
Q8BHN3	Neutral alpha-glucosidase AB OS=Mus musculus (Mouse) OX=10090 GN=Ganab PE=1 SV=1	106.8	26	26	46	2920	2750	3220	3290	2833.73	3254.81	-0.199874	0.0903892	0.140167
Q8BU03	Periodic tryptophan protein 2 homolog OS=Mus musculus (Mouse) OX=10090 GN=Pwp2 PE=1 SV=1	102.8	23	23	46	12500	13600	12400	13100	13038.4	12745.2	0.0328139	0.697546	0.289593
P14131	40S ribosomal protein S16 OS=Mus musculus (Mouse) OX=10090 GN=Rps16 PE=1 SV=4	16.4	14	14	46	10300	8430	13500	11600	9318.21	12514	-0.425418	0.139462	0.149217
P12382	ATP-dependent 6-phosphofructokinase, liver type OS=Mus musculus (Mouse) OX=10090 GN=Pfkl PE=1 SV=4	85.3	17	22	46	2770	2470	3120	2940	2615.7	3028.66	-0.211483	0.171067	0.154322
Q02248	Catenin beta-1 OS=Mus musculus (Mouse) OX=10090 GN=Ctnnb1 PE=1 SV=1	85.4	21	25	46	7590	8060	7190	6660	7821.47	6919.93	0.176683	0.127974	0.147169
P86048	60S ribosomal protein L10-like OS=Mus musculus (Mouse) OX=10090 GN=Rpl10l PE=2 SV=1	24.5	1	10	46	185	149	1710	1380	166.027	1536.16	-3.20984	0.072894	0.138113
Q61188	Histone-lysine N-methyltransferase EZH2 OS=Mus musculus (Mouse) OX=10090 GN=Ezh2 PE=1 SV=2	85.2	15	21	46	9650	11100	8940	9820	10349.6	9369.67	0.143509	0.38264	0.20304
Q6P5E4	UDP-glucose:glycoprotein glucosyltransferase 1 OS=Mus musculus (Mouse) OX=10090 GN=Uggt1 PE=1 SV=4	176.3	31	31	46	2890	2580	3060	3010	2730.6	3034.9	-0.152427	0.297355	0.179845
Q8R3C6	Probable RNA-binding protein 19 OS=Mus musculus (Mouse) OX=10090 GN=Rbm19 PE=1 SV=1	106	26	26	45	7040	7970	8030	8100	7490.58	8064.92	-0.106583	0.440336	0.219845
P46664	Adenylosuccinate synthetase isozyme 2 OS=Mus musculus (Mouse) OX=10090 GN=Adss2 PE=1 SV=2	50	16	16	45	2390	2100	2600	2490	2240.31	2544.41	-0.183629	0.258757	0.172503
O08808	Protein diaphanous homolog 1 OS=Mus musculus (Mouse) OX=10090 GN=Diaph1 PE=1 SV=1	139.3	26	26	45	2880	2510	3310	3280	2688.64	3294.97	-0.293385	0.188394	0.157403
Q80Y44	Probable ATP-dependent RNA helicase DDX10 OS=Mus musculus (Mouse) OX=10090 GN=Ddx10 PE=1 SV=2	100.7	23	23	45	11900	13400	12100	12900	12627.7	12493.6	0.0154082	0.880463	0.336697
P28659	CUGBP Elav-like family member 1 OS=Mus musculus (Mouse) OX=10090 GN=Celf1 PE=1 SV=2	52.1	15	15	45	10900	11700	10400	10700	11292.9	10548.9	0.0983212	0.286703	0.177783
Q9QZQ8	Core histone macro-H2A.1 OS=Mus musculus (Mouse) OX=10090 GN=H2afy PE=1 SV=3	39.7	14	16	45	10200	11200	17300	18400	10688.3	17841.5	-0.739205	0.0109502	0.0750294
Q8BWY3	Eukaryotic peptide chain release factor subunit 1 OS=Mus musculus (Mouse) OX=10090 GN=Etf1 PE=1 SV=4	49	17	17	45	2850	2240	3870	3180	2526.66	3508.08	-0.47345	0.169036	0.154017
Q91WK2	Eukaryotic translation initiation factor 3 subunit H OS=Mus musculus (Mouse) OX=10090 GN=Eif3h PE=1 SV=1	39.8	19	19	45	3810	3360	4950	4280	3577.93	4602.83	-0.363394	0.142739	0.150027
P50431	Serine hydroxymethyltransferase, cytosolic OS=Mus musculus (Mouse) OX=10090 GN=Shmt1 PE=1 SV=3	52.6	19	20	45	2560	2360	2980	2910	2457.97	2944.79	-0.2607	0.100273	0.142381
Q61768	Kinesin-1 heavy chain OS=Mus musculus (Mouse) OX=10090 GN=Kif5b PE=1 SV=3	109.5	30	30	45	3410	3270	4450	4440	3339.27	4445	-0.412651	0.0393351	0.119262
O35134	DNA-directed RNA polymerase I subunit RPA1 OS=Mus musculus (Mouse) OX=10090 GN=Polr1a PE=1 SV=2	194	28	28	45	4300	4250	3940	3960	4274.93	3949.99	0.114052	0.0264259	0.106636
Q9DB20	ATP synthase subunit O, mitochondrial OS=Mus musculus (Mouse) OX=10090 GN=Atp5po PE=1 SV=1	23.3	10	10	45	13500	11700	19600	18800	12567.8	19195.8	-0.611059	0.0510505	0.129429
P62962	Profilin-1 OS=Mus musculus (Mouse) OX=10090 GN=Pfn1 PE=1 SV=2	14.9	10	10	45	2600	2220	2750	2590	2402.5	2668.8	-0.151656	0.383189	0.203226
Q8BSQ9	Protein polybromo-1 OS=Mus musculus (Mouse) OX=10090 GN=Pbrm1 PE=1 SV=4	187.1	27	27	45	8510	9400	7600	8150	8943.94	7870.2	0.18451	0.199882	0.159789
Q8C570	mRNA export factor OS=Mus musculus (Mouse) OX=10090 GN=Rae1 PE=1 SV=1	40.9	16	16	45	9250	9710	9990	11000	9477.21	10482.8	-0.145496	0.260075	0.172759
Q8C7V3	U3 small nucleolar RNA-associated protein 15 homolog OS=Mus musculus (Mouse) OX=10090 GN=Utp15 PE=1 SV=1	59.3	19	19	45	16700	18500	17000	17600	17577	17297.4	0.0231316	0.79736	0.316259
Q9QWT9	Kinesin-like protein KIFC1 OS=Mus musculus (Mouse) OX=10090 GN=Kifc1 PE=1 SV=2	74.1	5	22	45	11500	10800	8040	8570	11144.5	8300.77	0.425015	0.0273798	0.108135
Q80X82	Symplekin OS=Mus musculus (Mouse) OX=10090 GN=Sympk PE=1 SV=1	142.2	31	31	45	12200	13400	10700	11500	12785.9	11092.8	0.204935	0.160802	0.152296
Q8K019	Bcl-2-associated transcription factor 1 OS=Mus musculus (Mouse) OX=10090 GN=Bclaf1 PE=1 SV=2	105.9	21	22	44	14500	15800	13400	14000	15136	13696.7	0.144159	0.230924	0.166026
Q9D4H8	Cullin-2 OS=Mus musculus (Mouse) OX=10090 GN=Cul2 PE=1 SV=2	86.8	24	24	44	2740	2430	3450	3300	2580.35	3374.17	-0.386965	0.0787601	0.138783
Q5RJG1	Nucleolar protein 10 OS=Mus musculus (Mouse) OX=10090 GN=Nol10 PE=2 SV=1	80	25	25	44	10800	11600	10100	10200	11192.9	10149.9	0.141116	0.227228	0.165405
P62334	26S proteasome regulatory subunit 10B OS=Mus musculus (Mouse) OX=10090 GN=Psmc6 PE=1 SV=1	44.1	17	17	44	2590	2450	2750	2780	2519.03	2764.96	-0.134391	0.1641	0.152654
Q9D903	Probable rRNA-processing protein EBP2 OS=Mus musculus (Mouse) OX=10090 GN=Ebna1bp2 PE=2 SV=1	34.7	18	18	44	17500	19400	15100	15800	18425.5	15446	0.254469	0.163086	0.152463
Q9ESV0	ATP-dependent RNA helicase DDX24 OS=Mus musculus (Mouse) OX=10090 GN=Ddx24 PE=1 SV=2	96.4	31	31	44	10400	11000	9570	9520	10695.8	9544.97	0.164231	0.159648	0.152296
Q9R1P0	Proteasome subunit alpha type-4 OS=Mus musculus (Mouse) OX=10090 GN=Psma4 PE=1 SV=1	29.5	13	14	44	2790	2520	3560	3370	2651.57	3463.7	-0.385468	0.0483083	0.128192
P62717	60S ribosomal protein L18a OS=Mus musculus (Mouse) OX=10090 GN=Rpl18a PE=1 SV=1	20.7	11	11	44	11000	9920	14000	12500	10446.1	13228.8	-0.34072	0.105971	0.143715
P05201	Aspartate aminotransferase, cytoplasmic OS=Mus musculus (Mouse) OX=10090 GN=Got1 PE=1 SV=3	46.2	19	19	44	1730	1400	2040	2010	1556.28	2024.94	-0.379783	0.216801	0.164016
Q9QY81	Nuclear pore membrane glycoprotein 210 OS=Mus musculus (Mouse) OX=10090 GN=Nup210 PE=1 SV=2	204	28	28	44	9470	10200	8910	9070	9828.22	8989.64	0.128667	0.2473	0.170477
O35381	Acidic leucine-rich nuclear phosphoprotein 32 family member A OS=Mus musculus (Mouse) OX=10090 GN=Anp32a PE=1 SV=1	28.5	9	13	44	3630	2660	3730	3500	3107.38	3613.17	-0.217567	0.50562	0.238652
P14576	Signal recognition particle 54 kDa protein OS=Mus musculus (Mouse) OX=10090 GN=Srp54 PE=1 SV=2	55.7	17	17	44	5070	4270	4980	4640	4652.84	4806.99	-0.0470244	0.790126	0.314367
P97384	Annexin A11 OS=Mus musculus (Mouse) OX=10090 GN=Anxa11 PE=1 SV=2	54	18	18	44	8420	7260	8970	9470	7818.52	9216.61	-0.237341	0.217253	0.164052
P62242	40S ribosomal protein S8 OS=Mus musculus (Mouse) OX=10090 GN=Rps8 PE=1 SV=2	24.2	10	10	44	6700	5490	8690	7370	6064.9	8002.83	-0.400027	0.164186	0.152654
P63085	Mitogen-activated protein kinase 1 OS=Mus musculus (Mouse) OX=10090 GN=Mapk1 PE=1 SV=3	41.2	13	15	44	3410	2850	3770	3580	3117.45	3673.77	-0.236895	0.279468	0.176558
P97329	Kinesin-like protein KIF20A OS=Mus musculus (Mouse) OX=10090 GN=Kif20a PE=1 SV=1	99.8	27	27	44	6000	7420	5320	5860	6672.33	5583.48	0.257027	0.338646	0.191779
Q8C5L7	RNA-binding protein 34 OS=Mus musculus (Mouse) OX=10090 GN=Rbm34 PE=1 SV=2	49.1	21	21	44	14300	15000	10700	10700	14645.8	10700	0.452878	0	0
P97855	Ras GTPase-activating protein-binding protein 1 OS=Mus musculus (Mouse) OX=10090 GN=G3bp1 PE=1 SV=1	51.8	14	16	43	5600	4460	6410	5440	4997.6	5905.12	-0.24073	0.35696	0.196353
Q14C51	Pentatricopeptide repeat domain-containing protein 3, mitochondrial OS=Mus musculus (Mouse) OX=10090 GN=Ptcd3 PE=1 SV=2	77.7	25	26	43	6810	5880	8330	7710	6327.94	8014.01	-0.340788	0.112626	0.145566
Q61136	Serine/threonine-protein kinase PRP4 homolog OS=Mus musculus (Mouse) OX=10090 GN=Prpf4b PE=1 SV=3	116.9	21	21	43	14600	16400	11700	12100	15473.8	11898.3	0.379074	0.142023	0.149886
Q3THS6	S-adenosylmethionine synthase isoform type-2 OS=Mus musculus (Mouse) OX=10090 GN=Mat2a PE=1 SV=2	43.7	16	16	43	2980	2450	3110	3040	2702.04	3074.8	-0.186446	0.401017	0.208034
P97807	Fumarate hydratase, mitochondrial OS=Mus musculus (Mouse) OX=10090 GN=Fh PE=1 SV=3	54.3	17	17	43	3860	2570	3320	2680	3149.63	2982.88	0.0784765	0.802098	0.317644
Q8VCG3	WD repeat-containing protein 74 OS=Mus musculus (Mouse) OX=10090 GN=Wdr74 PE=2 SV=1	42.6	15	15	43	6800	7360	7580	8610	7074.46	8078.6	-0.191485	0.260848	0.172815
Q921E6	Polycomb protein EED OS=Mus musculus (Mouse) OX=10090 GN=Eed PE=1 SV=1	50.2	17	17	43	8410	9440	9380	10100	8910.13	9733.34	-0.127489	0.33681	0.191355
P63330	Serine/threonine-protein phosphatase 2A catalytic subunit alpha isoform OS=Mus musculus (Mouse) OX=10090 GN=Ppp2ca PE=1 SV=1	35.6	2	14	43	2720	2560	2710	2700	2638.79	2705	-0.0357509	0.565379	0.255517
Q60953	Protein PML OS=Mus musculus (Mouse) OX=10090 GN=Pml PE=1 SV=3	98.2	25	25	43	10500	9200	5620	6240	9828.53	5921.89	0.730918	0.0630504	0.134807
P62141	Serine/threonine-protein phosphatase PP1-beta catalytic subunit OS=Mus musculus (Mouse) OX=10090 GN=Ppp1cb PE=1 SV=3	37.2	6	16	43	6310	7090	5430	5890	6688.64	5655.32	0.242103	0.177336	0.155847
Q3V0C5	Ubiquitin carboxyl-terminal hydrolase 48 OS=Mus musculus (Mouse) OX=10090 GN=Usp48 PE=1 SV=2	120.6	29	29	43	7240	7110	6500	6370	7174.71	6434.67	0.157053	0.0150827	0.0884731
Q8JZK9	Hydroxymethylglutaryl-CoA synthase, cytoplasmic OS=Mus musculus (Mouse) OX=10090 GN=Hmgcs1 PE=1 SV=1	57.5	17	17	43	3690	3220	3780	3680	3447	3729.66	-0.113705	0.444637	0.221212
Q9D3E6	Cohesin subunit SA-1 OS=Mus musculus (Mouse) OX=10090 GN=Stag1 PE=1 SV=3	144.3	17	22	43	4450	5200	3830	3990	4810.41	3909.18	0.299292	0.235638	0.167175
P51150	Ras-related protein Rab-7a OS=Mus musculus (Mouse) OX=10090 GN=Rab7a PE=1 SV=2	23.5	17	17	43	8880	8920	7640	7580	8899.98	7609.94	0.225916	0.00167708	0.0199552
Q69ZR9	Protein TASOR OS=Mus musculus (Mouse) OX=10090 GN=Tasor PE=1 SV=2	181.3	30	30	43	8410	8450	8920	9820	8429.98	9359.19	-0.150855	0.283714	0.177103
Q8BG32	26S proteasome non-ATPase regulatory subunit 11 OS=Mus musculus (Mouse) OX=10090 GN=Psmd11 PE=1 SV=3	47.4	17	17	43	2920	2570	3090	3080	2739.42	3085	-0.1714	0.302405	0.181182
Q9Z0N2	Eukaryotic translation initiation factor 2 subunit 3, Y-linked OS=Mus musculus (Mouse) OX=10090 GN=Eif2s3y PE=1 SV=2	51.1	2	17	43	16.2	9.4	138	140	12.3402	138.996	-3.49361	0.0100976	0.0731133
Q64133	Amine oxidase [flavin-containing] A OS=Mus musculus (Mouse) OX=10090 GN=Maoa PE=1 SV=3	59.6	20	21	42	14100	11800	7210	7230	12898.8	7219.99	0.837172	0.12607	0.146915
Q9DBG7	Signal recognition particle receptor subunit alpha OS=Mus musculus (Mouse) OX=10090 GN=Srpra PE=1 SV=1	69.6	19	19	42	5980	5960	6960	7130	5969.99	7044.49	-0.238766	0.0474156	0.127216
Q9Z110	Delta-1-pyrroline-5-carboxylate synthase OS=Mus musculus (Mouse) OX=10090 GN=Aldh18a1 PE=1 SV=2	87.2	24	24	42	7610	6520	8570	7720	7043.95	8133.9	-0.207564	0.265667	0.173975
Q99JI4	26S proteasome non-ATPase regulatory subunit 6 OS=Mus musculus (Mouse) OX=10090 GN=Psmd6 PE=1 SV=1	45.5	21	21	42	3300	2770	3470	3500	3023.41	3484.97	-0.204969	0.338088	0.191705
Q3TCH7	Cullin-4A OS=Mus musculus (Mouse) OX=10090 GN=Cul4a PE=1 SV=1	87.7	4	20	42	365	354	327	336	359.458	331.469	0.116947	0.0625645	0.134503
Q9JLI8	Squamous cell carcinoma antigen recognized by T-cells 3 OS=Mus musculus (Mouse) OX=10090 GN=Sart3 PE=1 SV=1	109.6	24	25	42	5550	4700	3740	3690	5107.35	3714.92	0.459245	0.185309	0.156548
P28474	Alcohol dehydrogenase class-3 OS=Mus musculus (Mouse) OX=10090 GN=Adh5 PE=1 SV=3	39.5	13	13	42	3020	2480	3240	3050	2736.71	3143.56	-0.199957	0.364552	0.198709
Q8JZN5	Complex I assembly factor ACAD9, mitochondrial OS=Mus musculus (Mouse) OX=10090 GN=Acad9 PE=1 SV=2	68.7	20	20	42	8490	7590	10600	9980	8027.4	10285.3	-0.357584	0.0661699	0.135688
P50396	Rab GDP dissociation inhibitor alpha OS=Mus musculus (Mouse) OX=10090 GN=Gdi1 PE=1 SV=3	50.5	10	16	42	981	1010	1480	1070	995.394	1258.41	-0.338264	0.401989	0.208326
P32921	Tryptophan--tRNA ligase, cytoplasmic OS=Mus musculus (Mouse) OX=10090 GN=Wars PE=1 SV=2	54.3	21	21	42	1610	1390	1910	1840	1495.96	1874.67	-0.325566	0.155792	0.151957
P62830	60S ribosomal protein L23 OS=Mus musculus (Mouse) OX=10090 GN=Rpl23 PE=1 SV=1	14.9	11	11	42	5840	5220	7650	6810	5521.3	7217.79	-0.386548	0.0923163	0.140956
Q5SVQ0	Histone acetyltransferase KAT7 OS=Mus musculus (Mouse) OX=10090 GN=Kat7 PE=1 SV=1	70.6	18	18	42	10500	12100	12600	13700	11271.6	13138.5	-0.221102	0.212986	0.163362
Q9D8U8	Sorting nexin-5 OS=Mus musculus (Mouse) OX=10090 GN=Snx5 PE=1 SV=1	46.8	16	18	42	2460	2230	2600	2530	2342.18	2564.76	-0.130973	0.287698	0.177783
Q9WVK4	EH domain-containing protein 1 OS=Mus musculus (Mouse) OX=10090 GN=Ehd1 PE=1 SV=1	60.6	21	23	42	3010	2790	2850	2730	2897.91	2789.35	0.0550829	0.494931	0.235567
Q80X50	Ubiquitin-associated protein 2-like OS=Mus musculus (Mouse) OX=10090 GN=Ubap2l PE=1 SV=1	116.7	18	18	42	5520	4520	5170	4590	4995.04	4871.38	0.0361663	0.835959	0.325809
Q8JZM7	Parafibromin OS=Mus musculus (Mouse) OX=10090 GN=Cdc73 PE=1 SV=1	60.5	18	18	42	10500	10800	9860	9230	10648.9	9539.8	0.158679	0.131171	0.147893
Q9CZX8	40S ribosomal protein S19 OS=Mus musculus (Mouse) OX=10090 GN=Rps19 PE=1 SV=3	16.1	13	13	42	7040	5580	9630	8190	6267.63	8880.86	-0.502779	0.126665	0.146915
Q61081	Hsp90 co-chaperone Cdc37 OS=Mus musculus (Mouse) OX=10090 GN=Cdc37 PE=1 SV=1	44.6	14	14	42	2490	2320	2950	2900	2403.5	2924.89	-0.283249	0.0824131	0.139186
P27612	Phospholipase A-2-activating protein OS=Mus musculus (Mouse) OX=10090 GN=Plaa PE=1 SV=4	87.2	24	24	42	2540	2290	2430	2390	2411.76	2409.92	0.00110458	0.974628	0.35894
P54728	UV excision repair protein RAD23 homolog B OS=Mus musculus (Mouse) OX=10090 GN=Rad23b PE=1 SV=2	43.5	12	14	42	2970	2650	3000	3220	2805.44	3108.05	-0.147784	0.277477	0.175998
Q91VK1	Basic leucine zipper and W2 domain-containing protein 2 OS=Mus musculus (Mouse) OX=10090 GN=Bzw2 PE=1 SV=1	48	15	18	42	4780	3860	5100	4760	4295.44	4927.07	-0.197924	0.395874	0.206468
P54775	26S proteasome regulatory subunit 6B OS=Mus musculus (Mouse) OX=10090 GN=Psmc4 PE=1 SV=2	47.4	19	20	42	2190	1920	2490	2570	2050.56	2529.68	-0.302938	0.153237	0.150415
Q01768	Nucleoside diphosphate kinase B OS=Mus musculus (Mouse) OX=10090 GN=Nme2 PE=1 SV=1	17.4	7	12	42	1040	701	1430	1410	853.838	1419.96	-0.73382	0.189408	0.157403
P70279	Surfeit locus protein 6 OS=Mus musculus (Mouse) OX=10090 GN=Surf6 PE=1 SV=1	41.2	17	17	42	14000	15600	17100	17500	14778.4	17298.8	-0.227189	0.180115	0.155847
P46978	Dolichyl-diphosphooligosaccharide--protein glycosyltransferase subunit STT3A OS=Mus musculus (Mouse) OX=10090 GN=Stt3a PE=1 SV=1	80.5	15	16	41	15500	16200	15800	16300	15846.1	16048.1	-0.0182672	0.69183	0.288762
Q9DAW6	U4/U6 small nuclear ribonucleoprotein Prp4 OS=Mus musculus (Mouse) OX=10090 GN=Prpf4 PE=1 SV=1	58.3	19	19	41	12300	13400	8470	9020	12838.2	8740.68	0.554629	0.044846	0.124811
P26369	Splicing factor U2AF 65 kDa subunit OS=Mus musculus (Mouse) OX=10090 GN=U2af2 PE=1 SV=3	53.5	12	12	41	8940	10500	6680	6960	9688.65	6818.56	0.506828	0.157844	0.152291
O70400	PDZ and LIM domain protein 1 OS=Mus musculus (Mouse) OX=10090 GN=Pdlim1 PE=1 SV=4	35.8	16	16	41	2470	2330	2410	2340	2398.98	2374.74	0.0146497	0.788864	0.314048
Q3UYV9	Nuclear cap-binding protein subunit 1 OS=Mus musculus (Mouse) OX=10090 GN=Ncbp1 PE=1 SV=2	91.9	19	19	41	9420	9890	8820	9350	9652.14	9081.13	0.0879763	0.250573	0.171171
Q9CZU6	Citrate synthase, mitochondrial OS=Mus musculus (Mouse) OX=10090 GN=Cs PE=1 SV=1	51.7	14	14	41	4740	2940	4990	3810	3733.04	4360.26	-0.224064	0.661775	0.280807
P08228	Superoxide dismutase [Cu-Zn] OS=Mus musculus (Mouse) OX=10090 GN=Sod1 PE=1 SV=2	15.9	8	8	41	1200	773	1240	1430	963.12	1331.62	-0.46739	0.323904	0.187898
Q8BJW6	Eukaryotic translation initiation factor 2A OS=Mus musculus (Mouse) OX=10090 GN=Eif2a PE=1 SV=2	64.4	21	21	41	4780	3640	6290	5420	4171.23	5838.82	-0.485202	0.157474	0.152291
Q922V4	Pleiotropic regulator 1 OS=Mus musculus (Mouse) OX=10090 GN=Plrg1 PE=1 SV=1	56.9	19	19	41	11900	13300	9740	10500	12580.5	10112.9	0.315002	0.122933	0.146863
Q922P9	Putative oxidoreductase GLYR1 OS=Mus musculus (Mouse) OX=10090 GN=Glyr1 PE=1 SV=1	59.7	16	16	41	11700	14300	13000	13400	12934.8	13198.5	-0.0291105	0.903069	0.341344
Q9JKX4	Protein AATF OS=Mus musculus (Mouse) OX=10090 GN=Aatf PE=1 SV=1	59.4	21	21	41	9060	10100	8780	8960	9565.88	8869.54	0.109037	0.397504	0.206735
Q8CGK3	Lon protease homolog, mitochondrial OS=Mus musculus (Mouse) OX=10090 GN=Lonp1 PE=1 SV=2	105.8	22	22	41	5010	3700	4920	4260	4305.46	4578.12	-0.0885879	0.788113	0.31381
E9Q557	Desmoplakin OS=Mus musculus (Mouse) OX=10090 GN=Dsp PE=1 SV=1	332.7	28	28	41	3600	5670	8150	5690	4517.96	6809.81	-0.591942	0.294462	0.179174
Q61753	D-3-phosphoglycerate dehydrogenase OS=Mus musculus (Mouse) OX=10090 GN=Phgdh PE=1 SV=3	56.5	19	19	41	2800	2390	3060	3080	2586.89	3069.98	-0.247012	0.258709	0.172503
P19783	Cytochrome c oxidase subunit 4 isoform 1, mitochondrial OS=Mus musculus (Mouse) OX=10090 GN=Cox4i1 PE=1 SV=2	19.5	11	11	41	11600	10600	14300	14200	11088.7	14249.9	-0.361859	0.0974297	0.142048
E9Q2Z1	Cat eye syndrome critical region protein 2 homolog OS=Mus musculus (Mouse) OX=10090 GN=Cecr2 PE=1 SV=1	161.4	19	19	41	4540	4580	5600	5550	4559.96	5574.94	-0.289937	0.00128745	0.015555
Q9R0L6	Pericentriolar material 1 protein OS=Mus musculus (Mouse) OX=10090 GN=Pcm1 PE=1 SV=2	228.7	27	27	41	6830	7170	5300	5630	6997.94	5462.51	0.357366	0.0230526	0.105303
Q9CX86	Heterogeneous nuclear ribonucleoprotein A0 OS=Mus musculus (Mouse) OX=10090 GN=Hnrnpa0 PE=1 SV=1	30.5	8	10	41	9160	10400	8650	10300	9760.33	9439.01	0.0482933	0.797326	0.316259
Q99KG3	RNA-binding protein 10 OS=Mus musculus (Mouse) OX=10090 GN=Rbm10 PE=1 SV=1	103.4	17	20	41	9480	10400	7190	7690	9929.35	7435.8	0.417212	0.0664807	0.135688
O35218	Cleavage and polyadenylation specificity factor subunit 2 OS=Mus musculus (Mouse) OX=10090 GN=Cpsf2 PE=1 SV=1	88.3	24	24	41	8690	9530	7810	8690	9100.31	8238.26	0.143577	0.293238	0.179027
Q5XJY5	Coatomer subunit delta OS=Mus musculus (Mouse) OX=10090 GN=Arcn1 PE=1 SV=2	57.2	24	24	41	4690	3820	5030	4340	4232.71	4672.28	-0.142546	0.523279	0.243109
Q3URQ0	Testis-expressed protein 10 OS=Mus musculus (Mouse) OX=10090 GN=Tex10 PE=1 SV=1	105.1	22	22	41	7060	7140	7070	7340	7099.89	7203.74	-0.020949	0.576439	0.25806
Q80X41	Serine/threonine-protein kinase VRK1 OS=Mus musculus (Mouse) OX=10090 GN=Vrk1 PE=1 SV=2	49.7	19	19	41	10400	11300	8320	8530	10840.7	8424.35	0.363817	0.10234	0.143101
P70372	ELAV-like protein 1 OS=Mus musculus (Mouse) OX=10090 GN=Elavl1 PE=1 SV=2	36.1	11	12	41	15500	16600	13600	13500	16040.6	13549.9	0.243443	0.135366	0.148772
O08528	Hexokinase-2 OS=Mus musculus (Mouse) OX=10090 GN=Hk2 PE=1 SV=1	102.5	24	26	40	3010	2650	2620	2700	2824.27	2659.7	0.0866148	0.51447	0.241071
Q61550	Double-strand-break repair protein rad21 homolog OS=Mus musculus (Mouse) OX=10090 GN=Rad21 PE=1 SV=3	72	19	19	40	6420	7140	5230	5800	6770.44	5507.63	0.297817	0.116653	0.145899
Q8VH51	RNA-binding protein 39 OS=Mus musculus (Mouse) OX=10090 GN=Rbm39 PE=1 SV=2	59.4	15	15	40	11600	13300	11500	11400	12421	11449.9	0.117442	0.448005	0.221952
Q8C0C7	Phenylalanine--tRNA ligase alpha subunit OS=Mus musculus (Mouse) OX=10090 GN=Farsa PE=1 SV=1	57.6	18	18	40	6780	5770	6030	5380	6254.65	5695.74	0.135046	0.457073	0.224395
Q6PGC1	ATP-dependent RNA helicase DHX29 OS=Mus musculus (Mouse) OX=10090 GN=Dhx29 PE=1 SV=1	153.9	24	24	40	3700	2990	4720	4130	3326.11	4415.16	-0.408629	0.148381	0.150237
Q9QUM9	Proteasome subunit alpha type-6 OS=Mus musculus (Mouse) OX=10090 GN=Psma6 PE=1 SV=1	27.4	14	14	40	2340	1900	2600	2440	2108.55	2518.73	-0.256442	0.296642	0.17984
Q8K298	Anillin OS=Mus musculus (Mouse) OX=10090 GN=Anln PE=1 SV=2	122.7	28	28	40	4360	3900	4080	3830	4123.59	3953.02	0.0609444	0.589661	0.261798
O88967	ATP-dependent zinc metalloprotease YME1L1 OS=Mus musculus (Mouse) OX=10090 GN=Yme1l1 PE=1 SV=1	80	21	21	40	6510	6020	7570	7650	6260.21	7609.89	-0.281666	0.107247	0.144154
Q5SF07	Insulin-like growth factor 2 mRNA-binding protein 2 OS=Mus musculus (Mouse) OX=10090 GN=Igf2bp2 PE=1 SV=1	65.5	14	16	40	12700	11300	11600	11600	11979.6	11600	0.0464508	0	0
P62281	40S ribosomal protein S11 OS=Mus musculus (Mouse) OX=10090 GN=Rps11 PE=1 SV=3	18.4	12	12	40	8850	7510	11100	9210	8152.51	10110.9	-0.310599	0.243736	0.169555
P63028	Translationally-controlled tumor protein OS=Mus musculus (Mouse) OX=10090 GN=Tpt1 PE=1 SV=1	19.5	8	8	40	2480	1660	3750	3180	2028.99	3453.26	-0.767197	0.122186	0.14678
Q5SUR0	Phosphoribosylformylglycinamidine synthase OS=Mus musculus (Mouse) OX=10090 GN=Pfas PE=1 SV=1	144.5	26	26	40	1400	1300	1600	1570	1349.07	1584.93	-0.232449	0.11048	0.144497
Q9D6R2	Isocitrate dehydrogenase [NAD] subunit alpha, mitochondrial OS=Mus musculus (Mouse) OX=10090 GN=Idh3a PE=1 SV=1	39.6	14	14	40	8090	5370	6530	5240	6591.15	5849.55	0.172206	0.649833	0.27782
A2BE28	Ribosomal biogenesis protein LAS1L OS=Mus musculus (Mouse) OX=10090 GN=Las1l PE=1 SV=1	89.4	20	20	40	7160	7410	6580	7090	7283.93	6830.24	0.09278	0.296967	0.179843
Q60597	2-oxoglutarate dehydrogenase, mitochondrial OS=Mus musculus (Mouse) OX=10090 GN=Ogdh PE=1 SV=3	116.4	22	29	40	6130	4590	6170	4950	5304.4	5526.44	-0.0591589	0.858373	0.331776
Q9QYA2	Mitochondrial import receptor subunit TOM40 homolog OS=Mus musculus (Mouse) OX=10090 GN=Tomm40 PE=1 SV=3	37.9	8	8	40	6910	6030	8460	8150	6455.02	8303.55	-0.363307	0.119625	0.146513
Q9EP97	Sentrin-specific protease 3 OS=Mus musculus (Mouse) OX=10090 GN=Senp3 PE=1 SV=1	64.4	16	16	40	6630	6670	6900	7500	6649.97	7193.75	-0.113396	0.31682	0.185845
Q8C1B7	Septin-11 OS=Mus musculus (Mouse) OX=10090 GN=Septin11 PE=1 SV=4	49.7	9	16	39	3270	2530	4430	2850	2876.3	3553.24	-0.30492	0.515303	0.241296
P50516	V-type proton ATPase catalytic subunit A OS=Mus musculus (Mouse) OX=10090 GN=Atp6v1a PE=1 SV=2	68.3	19	19	39	2510	2200	2730	2570	2349.89	2648.79	-0.172739	0.272479	0.175069
P10639	Thioredoxin OS=Mus musculus (Mouse) OX=10090 GN=Txn PE=1 SV=3	11.7	8	8	39	2020	1770	2390	2280	1890.87	2334.35	-0.30397	0.134726	0.148772
Q00612	Glucose-6-phosphate 1-dehydrogenase X OS=Mus musculus (Mouse) OX=10090 GN=G6pdx PE=1 SV=3	59.2	19	19	39	2290	1870	2510	2520	2069.37	2515	-0.281363	0.286175	0.177662
Q60749	KH domain-containing, RNA-binding, signal transduction-associated protein 1 OS=Mus musculus (Mouse) OX=10090 GN=Khdrbs1 PE=1 SV=2	48.3	9	11	39	11400	11900	11700	12100	11647.3	11898.3	-0.0307601	0.520019	0.242307
Q9WVA3	Mitotic checkpoint protein BUB3 OS=Mus musculus (Mouse) OX=10090 GN=Bub3 PE=1 SV=2	36.9	14	14	39	7290	6810	5170	5160	7045.91	5165	0.448019	0.0805072	0.139073
Q04692	SWI/SNF-related matrix-associated actin-dependent regulator of chromatin subfamily A containing DEAD/H box 1 OS=Mus musculus (Mouse) OX=10090 GN=Smarcad1 PE=1 SV=2	116.4	22	22	39	6360	5830	5310	5790	6089.24	5544.81	0.135124	0.268069	0.174282
Q9D819	Inorganic pyrophosphatase OS=Mus musculus (Mouse) OX=10090 GN=Ppa1 PE=1 SV=1	32.6	17	17	39	1350	1010	1890	1900	1167.69	1894.99	-0.698535	0.148338	0.150237
Q8BGD9	Eukaryotic translation initiation factor 4B OS=Mus musculus (Mouse) OX=10090 GN=Eif4b PE=1 SV=1	68.8	18	18	39	2310	2160	2890	2740	2233.74	2814	-0.333161	0.0318531	0.112562
Q1PSW8	E3 ubiquitin-protein ligase TRIM71 OS=Mus musculus (Mouse) OX=10090 GN=Trim71 PE=1 SV=1	92	20	20	39	4880	4630	6610	6620	4753.36	6615	-0.476794	0.0424116	0.121833
Q09XV5	Chromodomain-helicase-DNA-binding protein 8 OS=Mus musculus (Mouse) OX=10090 GN=Chd8 PE=1 SV=1	290.7	15	28	39	5140	4110	4710	4720	4596.24	4715	-0.0368036	0.889859	0.338987
Q9EQH3	Vacuolar protein sorting-associated protein 35 OS=Mus musculus (Mouse) OX=10090 GN=Vps35 PE=1 SV=1	91.7	22	22	39	3470	3230	3210	2990	3347.85	3098.05	0.111876	0.265291	0.173841
Q8CEC6	Peptidylprolyl isomerase domain and WD repeat-containing protein 1 OS=Mus musculus (Mouse) OX=10090 GN=Ppwd1 PE=1 SV=2	73.3	23	23	39	7680	8250	7010	7400	7959.9	7202.36	0.14428	0.175149	0.155468
Q8K1R3	Polyribonucleotide nucleotidyltransferase 1, mitochondrial OS=Mus musculus (Mouse) OX=10090 GN=Pnpt1 PE=1 SV=1	85.6	24	24	39	6300	5230	7810	7090	5740.12	7441.3	-0.374473	0.137726	0.148772
Q8K4B0	Metastasis-associated protein MTA1 OS=Mus musculus (Mouse) OX=10090 GN=Mta1 PE=1 SV=1	80.7	15	19	39	7970	8590	7080	7780	8274.19	7421.75	0.156859	0.21253	0.16308
O54825	Bystin OS=Mus musculus (Mouse) OX=10090 GN=Bysl PE=1 SV=3	49.8	17	17	39	11200	12100	10000	10600	11641.3	10295.6	0.177221	0.148067	0.150237
P37040	NADPH--cytochrome P450 reductase OS=Mus musculus (Mouse) OX=10090 GN=Por PE=1 SV=2	77	24	24	39	7940	8200	7810	7930	8068.95	7869.77	0.0360598	0.342456	0.19279
Q7TQH0	Ataxin-2-like protein OS=Mus musculus (Mouse) OX=10090 GN=Atxn2l PE=1 SV=1	110.6	18	19	39	3540	2950	5120	4480	3231.56	4789.32	-0.567589	0.070871	0.138113
Q80WE4	Kinesin-like protein KIF20B OS=Mus musculus (Mouse) OX=10090 GN=Kif20b PE=1 SV=3	203.4	26	26	39	5150	5540	5200	5740	5341.44	5463.33	-0.032552	0.7466	0.303218
Q80U70	Polycomb protein Suz12 OS=Mus musculus (Mouse) OX=10090 GN=Suz12 PE=1 SV=2	83	21	21	38	9040	10500	9110	9540	9742.69	9322.52	0.0635999	0.651124	0.278185
Q9DCA5	Ribosome biogenesis protein BRX1 homolog OS=Mus musculus (Mouse) OX=10090 GN=Brix1 PE=1 SV=3	41.2	14	14	38	13400	14700	11500	12000	14035	11747.3	0.25669	0.140742	0.149675
P63037	DnaJ homolog subfamily A member 1 OS=Mus musculus (Mouse) OX=10090 GN=Dnaja1 PE=1 SV=1	44.8	17	17	38	5920	5270	7330	7300	5585.55	7314.98	-0.389155	0.118257	0.145899
Q924C1	Exportin-5 OS=Mus musculus (Mouse) OX=10090 GN=Xpo5 PE=1 SV=1	136.9	23	23	38	2750	2440	3260	3240	2590.37	3249.98	-0.327277	0.146652	0.150237
P70700	DNA-directed RNA polymerase I subunit RPA2 OS=Mus musculus (Mouse) OX=10090 GN=Polr1b PE=1 SV=2	128.1	21	21	38	6240	6050	6900	7130	6144.27	7014.06	-0.191009	0.0305136	0.111258
P62827	GTP-binding nuclear protein Ran OS=Mus musculus (Mouse) OX=10090 GN=Ran PE=1 SV=3	24.4	12	12	38	4640	4580	5310	5640	4609.9	5472.51	-0.247467	0.110759	0.144566
Q8BX17	Gem-associated protein 5 OS=Mus musculus (Mouse) OX=10090 GN=Gemin5 PE=1 SV=2	166.5	20	20	38	3720	3630	4630	4520	3674.72	4574.67	-0.316031	0.00713323	0.0609417
Q61035	Histidine--tRNA ligase, cytoplasmic OS=Mus musculus (Mouse) OX=10090 GN=Hars PE=1 SV=2	57.4	17	19	38	2490	2230	2790	2660	2356.42	2724.22	-0.209251	0.171933	0.154522
Q99LC5	Electron transfer flavoprotein subunit alpha, mitochondrial OS=Mus musculus (Mouse) OX=10090 GN=Etfa PE=1 SV=2	35	13	13	38	3740	2360	3060	2730	2970.93	2890.29	0.0396963	0.860176	0.332118
Q8CCF0	U4/U6 small nuclear ribonucleoprotein Prp31 OS=Mus musculus (Mouse) OX=10090 GN=Prpf31 PE=1 SV=3	55.4	17	17	38	13500	14000	8570	9210	13747.7	8884.24	0.629873	0.00848563	0.0674183
Q8BWZ3	N-alpha-acetyltransferase 25, NatB auxiliary subunit OS=Mus musculus (Mouse) OX=10090 GN=Naa25 PE=1 SV=1	111.6	22	22	38	3460	2710	4940	3960	3062.12	4422.94	-0.530473	0.166053	0.153058
O70318	Band 4.1-like protein 2 OS=Mus musculus (Mouse) OX=10090 GN=Epb41l2 PE=1 SV=2	109.9	21	22	37	4180	3890	4110	4050	4032.39	4079.89	-0.0168936	0.809047	0.319282
Q99JY9	Actin-related protein 3 OS=Mus musculus (Mouse) OX=10090 GN=Actr3 PE=1 SV=3	47.3	19	19	37	2580	2240	2700	2600	2404	2649.53	-0.140301	0.379662	0.202407
Q9DBD5	Proline-, glutamic acid- and leucine-rich protein 1 OS=Mus musculus (Mouse) OX=10090 GN=Pelp1 PE=1 SV=2	118	18	18	37	6750	6900	6260	6990	6824.59	6614.94	0.0450144	0.680708	0.285755
Q9Z2Z9	Glutamine--fructose-6-phosphate aminotransferase [isomerizing] 2 OS=Mus musculus (Mouse) OX=10090 GN=Gfpt2 PE=1 SV=3	77	14	18	37	2280	2130	2580	2780	2203.72	2678.13	-0.281284	0.0705933	0.138113
Q8K1M6	Dynamin-1-like protein OS=Mus musculus (Mouse) OX=10090 GN=Dnm1l PE=1 SV=2	82.6	23	23	37	1890	1640	2030	2070	1760.57	2049.9	-0.219514	0.256331	0.171891
P97379	Ras GTPase-activating protein-binding protein 2 OS=Mus musculus (Mouse) OX=10090 GN=G3bp2 PE=1 SV=2	54.1	12	14	37	2790	2500	4080	3710	2641.02	3890.6	-0.558898	0.037779	0.116993
P33174	Chromosome-associated kinesin KIF4 OS=Mus musculus (Mouse) OX=10090 GN=Kif4 PE=1 SV=3	139.4	24	25	37	9320	8270	4330	4210	8779.32	4269.58	1.04002	0.0703227	0.138113
Q91YU8	Suppressor of SWI4 1 homolog OS=Mus musculus (Mouse) OX=10090 GN=Ppan PE=1 SV=2	52.7	15	15	37	10500	11300	9440	9810	10892.7	9623.22	0.178764	0.14993	0.150237
Q6PGB8	Probable global transcription activator SNF2L1 OS=Mus musculus (Mouse) OX=10090 GN=Smarca1 PE=1 SV=1	121.6	3	17	37	923	816	704	708	867.853	705.997	0.297788	0.200894	0.159835
Q64674	Spermidine synthase OS=Mus musculus (Mouse) OX=10090 GN=Srm PE=1 SV=1	34	14	14	37	1540	1340	1810	1760	1436.52	1784.82	-0.313201	0.162388	0.152374
Q9DCE5	p21-activated protein kinase-interacting protein 1 OS=Mus musculus (Mouse) OX=10090 GN=Pak1ip1 PE=1 SV=2	42.1	14	14	37	13500	14000	12100	12500	13747.7	12298.4	0.160726	0.0495775	0.128302
Q8BJW5	Nucleolar protein 11 OS=Mus musculus (Mouse) OX=10090 GN=Nol11 PE=2 SV=1	80.8	21	21	37	11000	12200	10300	11200	11584.5	10740.6	0.109121	0.382384	0.202957
P70698	CTP synthase 1 OS=Mus musculus (Mouse) OX=10090 GN=Ctps1 PE=1 SV=2	66.6	15	17	37	2500	2080	2920	2760	2280.35	2838.87	-0.316063	0.200114	0.159799
Q8BHS3	Pre-mRNA-splicing factor RBM22 OS=Mus musculus (Mouse) OX=10090 GN=Rbm22 PE=1 SV=1	46.9	16	16	37	10900	12300	10200	10200	11578.9	10200	0.182924	0	0
P32233	Developmentally-regulated GTP-binding protein 1 OS=Mus musculus (Mouse) OX=10090 GN=Drg1 PE=1 SV=1	40.5	18	19	37	3220	2410	4590	3630	2785.71	4081.87	-0.551185	0.17892	0.155847
P51859	Hepatoma-derived growth factor OS=Mus musculus (Mouse) OX=10090 GN=Hdgf PE=1 SV=2	26.3	10	11	37	3820	2980	3850	3820	3373.96	3834.97	-0.184773	0.488688	0.234014
P61965	WD repeat-containing protein 5 OS=Mus musculus (Mouse) OX=10090 GN=Wdr5 PE=1 SV=1	36.6	13	13	36	7720	7670	6740	7230	7694.96	6980.7	0.140542	0.208431	0.16133
Q6PAL0	BEN domain-containing protein 3 OS=Mus musculus (Mouse) OX=10090 GN=Bend3 PE=1 SV=1	94.1	21	21	36	4920	5700	5350	5910	5295.66	5623.03	-0.0865384	0.579704	0.258953
Q8R326	Paraspeckle component 1 OS=Mus musculus (Mouse) OX=10090 GN=Pspc1 PE=1 SV=1	58.7	13	14	36	4300	3890	7480	7110	4089.87	7292.65	-0.834391	0.00764574	0.0638994
O54734	Dolichyl-diphosphooligosaccharide--protein glycosyltransferase 48 kDa subunit OS=Mus musculus (Mouse) OX=10090 GN=Ddost PE=1 SV=2	49	15	15	36	8860	9050	9110	9150	8954.5	9129.98	-0.0279992	0.306804	0.182586
O70435	Proteasome subunit alpha type-3 OS=Mus musculus (Mouse) OX=10090 GN=Psma3 PE=1 SV=3	28.4	12	12	36	2470	2040	2780	2740	2244.73	2759.93	-0.29809	0.253824	0.171673
Q5SWD9	Pre-rRNA-processing protein TSR1 homolog OS=Mus musculus (Mouse) OX=10090 GN=Tsr1 PE=1 SV=1	92	15	15	36	3230	2810	3210	3100	3012.69	3154.52	-0.0663686	0.635399	0.273854
Q99JX4	Eukaryotic translation initiation factor 3 subunit M OS=Mus musculus (Mouse) OX=10090 GN=Eif3m PE=1 SV=1	42.5	14	14	36	2510	2080	3370	2960	2284.91	3158.35	-0.467037	0.0997604	0.142048
Q91VE6	MKI67 FHA domain-interacting nucleolar phosphoprotein OS=Mus musculus (Mouse) OX=10090 GN=Nifk PE=1 SV=1	36.2	14	14	36	9510	10600	8100	8540	10040.2	8317.09	0.27164	0.157108	0.152291
Q80WJ7	Protein LYRIC OS=Mus musculus (Mouse) OX=10090 GN=Mtdh PE=1 SV=1	63.8	18	18	36	6320	5720	6750	6840	6012.52	6794.85	-0.176472	0.228784	0.165405
Q8BH95	Enoyl-CoA hydratase, mitochondrial OS=Mus musculus (Mouse) OX=10090 GN=Echs1 PE=1 SV=1	31.5	13	13	36	5930	3810	6680	4650	4753.24	5573.33	-0.229628	0.64239	0.275677
Q61466	SWI/SNF-related matrix-associated actin-dependent regulator of chromatin subfamily D member 1 OS=Mus musculus (Mouse) OX=10090 GN=Smarcd1 PE=1 SV=3	58.2	17	19	36	7220	7090	5370	5560	7154.7	5464.17	0.388889	0.00746369	0.0629633
O35326	Serine/arginine-rich splicing factor 5 OS=Mus musculus (Mouse) OX=10090 GN=Srsf5 PE=1 SV=2	30.9	9	10	36	10200	11600	9860	10200	10877.5	10028.6	0.117233	0.423663	0.214762
Q61510	E3 ubiquitin/ISG15 ligase TRIM25 OS=Mus musculus (Mouse) OX=10090 GN=Trim25 PE=1 SV=2	71.7	21	21	36	3830	3150	5570	5130	3473.4	5345.47	-0.62197	0.0588068	0.133546
Q9WUP7	Ubiquitin carboxyl-terminal hydrolase isozyme L5 OS=Mus musculus (Mouse) OX=10090 GN=Uchl5 PE=1 SV=2	37.6	14	14	36	3630	3470	3740	3780	3549.1	3759.95	-0.0832596	0.215371	0.163903
Q64152	Transcription factor BTF3 OS=Mus musculus (Mouse) OX=10090 GN=Btf3 PE=1 SV=3	22	11	13	36	3920	2790	5570	4250	3307.08	4865.44	-0.557011	0.218355	0.164052
O88738	Baculoviral IAP repeat-containing protein 6 OS=Mus musculus (Mouse) OX=10090 GN=Birc6 PE=1 SV=2	531.8	25	25	36	1970	1830	2200	2210	1898.71	2204.99	-0.215755	0.142064	0.149886
P51660	Peroxisomal multifunctional enzyme type 2 OS=Mus musculus (Mouse) OX=10090 GN=Hsd17b4 PE=1 SV=3	79.4	22	22	36	3380	2680	4140	3290	3009.72	3690.61	-0.294231	0.343384	0.192807
Q9D880	Mitochondrial import inner membrane translocase subunit TIM50 OS=Mus musculus (Mouse) OX=10090 GN=Timm50 PE=1 SV=1	39.8	11	11	36	4270	3820	5660	5870	4038.74	5764.04	-0.513177	0.0462091	0.125972
P10852	4F2 cell-surface antigen heavy chain OS=Mus musculus (Mouse) OX=10090 GN=Slc3a2 PE=1 SV=1	58.3	15	15	36	5010	5520	4460	4250	5258.82	4353.73	0.272486	0.13587	0.148772
Q8BP67	60S ribosomal protein L24 OS=Mus musculus (Mouse) OX=10090 GN=Rpl24 PE=1 SV=2	17.8	10	10	36	9860	7580	16100	12900	8645.16	14411.5	-0.737251	0.111091	0.1446
P63005	Platelet-activating factor acetylhydrolase IB subunit alpha OS=Mus musculus (Mouse) OX=10090 GN=Pafah1b1 PE=1 SV=2	46.6	16	16	36	2480	2020	2410	2340	2238.21	2374.74	-0.0854231	0.68291	0.286444
Q9Z2U1	Proteasome subunit alpha type-5 OS=Mus musculus (Mouse) OX=10090 GN=Psma5 PE=1 SV=1	26.4	11	11	36	1120	928	1360	1400	1019.49	1379.86	-0.436669	0.155257	0.151687
P62715	Serine/threonine-protein phosphatase 2A catalytic subunit beta isoform OS=Mus musculus (Mouse) OX=10090 GN=Ppp2cb PE=1 SV=1	35.6	1	13	36	157	160	161	158	158.493	159.493	-0.00907439	0.683772	0.286653
P60229	Eukaryotic translation initiation factor 3 subunit E OS=Mus musculus (Mouse) OX=10090 GN=Eif3e PE=1 SV=1	52.2	21	21	36	2550	2230	3240	2890	2384.64	3060	-0.359761	0.10537	0.143676
Q60973	Histone-binding protein RBBP7 OS=Mus musculus (Mouse) OX=10090 GN=Rbbp7 PE=1 SV=1	47.8	7	13	36	8280	8660	7320	7850	8467.87	7580.37	0.159731	0.12552	0.146915
Q8R2U0	Nucleoporin SEH1 OS=Mus musculus (Mouse) OX=10090 GN=Seh1l PE=2 SV=1	39.7	16	16	36	5780	6300	7130	7630	6034.4	7375.76	-0.289582	0.0655787	0.135688
Q99PT1	Rho GDP-dissociation inhibitor 1 OS=Mus musculus (Mouse) OX=10090 GN=Arhgdia PE=1 SV=3	23.4	9	9	36	1690	1540	1980	1910	1613.26	1944.69	-0.26956	0.0981913	0.142048
P42208	Septin-2 OS=Mus musculus (Mouse) OX=10090 GN=Septin2 PE=1 SV=2	41.5	12	13	36	1980	1590	2690	1990	1774.32	2313.68	-0.382924	0.330526	0.189469
P47963	60S ribosomal protein L13 OS=Mus musculus (Mouse) OX=10090 GN=Rpl13 PE=1 SV=3	24.3	9	9	36	9530	8370	12300	10600	8931.19	11418.4	-0.354437	0.152172	0.150391
Q60865	Caprin-1 OS=Mus musculus (Mouse) OX=10090 GN=Caprin1 PE=1 SV=2	78.1	11	11	35	6290	5090	6800	5850	5658.28	6307.14	-0.156623	0.497871	0.23647
Q9CZ30	Obg-like ATPase 1 OS=Mus musculus (Mouse) OX=10090 GN=Ola1 PE=1 SV=1	44.7	20	20	35	2400	2340	2610	2520	2369.81	2564.61	-0.113965	0.0843885	0.139186
Q8BL97	Serine/arginine-rich splicing factor 7 OS=Mus musculus (Mouse) OX=10090 GN=Srsf7 PE=1 SV=1	30.8	7	8	35	10800	12500	9980	10700	11619	10333.7	0.169118	0.343564	0.192807
Q7JJ13	Bromodomain-containing protein 2 OS=Mus musculus (Mouse) OX=10090 GN=Brd2 PE=1 SV=1	88	17	19	35	5950	6200	6800	7130	6073.71	6963.05	-0.197139	0.0566672	0.132181
Q922Q4	Pyrroline-5-carboxylate reductase 2 OS=Mus musculus (Mouse) OX=10090 GN=Pycr2 PE=1 SV=1	33.6	11	14	35	9190	7500	6740	5670	8302.11	6181.89	0.425429	0.188548	0.157403
Q3TIX9	U4/U6.U5 tri-snRNP-associated protein 2 OS=Mus musculus (Mouse) OX=10090 GN=Usp39 PE=1 SV=2	65.1	15	15	35	8560	9610	5460	5980	9069.82	5714.09	0.66655	0.0562051	0.132181
Q5SWU9	Acetyl-CoA carboxylase 1 OS=Mus musculus (Mouse) OX=10090 GN=Acaca PE=1 SV=1	265.1	26	26	35	2580	2180	2910	2860	2371.58	2884.89	-0.282668	0.235633	0.167175
P24788	Cyclin-dependent kinase 11B OS=Mus musculus (Mouse) OX=10090 GN=Cdk11b PE=1 SV=2	91.5	23	23	35	9940	10600	9730	9990	10264.7	9859.14	0.0581569	0.416988	0.212592
Q64127	Transcription intermediary factor 1-alpha OS=Mus musculus (Mouse) OX=10090 GN=Trim24 PE=1 SV=1	116.6	19	21	35	9220	9390	7990	8770	9304.61	8370.92	0.15256	0.241718	0.168737
Q9JJ80	Ribosome production factor 2 homolog OS=Mus musculus (Mouse) OX=10090 GN=Rpf2 PE=2 SV=2	35.3	15	15	35	9670	10700	8950	9310	10172	9128.23	0.156193	0.264442	0.173498
Q91VI7	Ribonuclease inhibitor OS=Mus musculus (Mouse) OX=10090 GN=Rnh1 PE=1 SV=1	49.8	18	18	35	1610	1460	1610	1750	1533.17	1678.54	-0.130693	0.293651	0.179085
P60762	Mortality factor 4-like protein 1 OS=Mus musculus (Mouse) OX=10090 GN=Morf4l1 PE=1 SV=2	41.5	10	12	35	9370	9300	9810	10400	9334.93	10100.7	-0.113742	0.22887	0.165405
Q64433	10 kDa heat shock protein, mitochondrial OS=Mus musculus (Mouse) OX=10090 GN=Hspe1 PE=1 SV=2	11	9	9	35	4840	2560	4320	3080	3520	3647.68	-0.0514054	1	0.364488
Q62446	Peptidyl-prolyl cis-trans isomerase FKBP3 OS=Mus musculus (Mouse) OX=10090 GN=Fkbp3 PE=1 SV=2	25.1	15	15	35	8350	5270	10200	6830	6633.59	8346.62	-0.331402	0.533529	0.246022
Q8BTS4	Nuclear pore complex protein Nup54 OS=Mus musculus (Mouse) OX=10090 GN=Nup54 PE=1 SV=1	55.7	16	16	35	5670	6340	6270	6550	5995.65	6408.47	-0.0960644	0.425775	0.215278
Q9CXS4	Centromere protein V OS=Mus musculus (Mouse) OX=10090 GN=Cenpv PE=1 SV=2	27.5	12	12	35	14400	16000	12500	12900	15178.9	12698.4	0.257421	0.180115	0.155847
Q91VX2	Ubiquitin-associated protein 2 OS=Mus musculus (Mouse) OX=10090 GN=Ubap2 PE=1 SV=1	117.9	18	18	35	3100	2360	4720	4010	2704.81	4350.54	-0.685667	0.0860653	0.140025
Q5SSI6	U3 small nucleolar RNA-associated protein 18 homolog OS=Mus musculus (Mouse) OX=10090 GN=Utp18 PE=1 SV=1	61.2	18	18	35	12600	13800	12000	13100	13186.4	12537.9	0.0727454	0.50884	0.23946
Q9WU62	Inner centromere protein OS=Mus musculus (Mouse) OX=10090 GN=Incenp PE=1 SV=2	101.1	22	22	35	7080	8360	8090	8810	7693.43	8442.33	-0.134015	0.448064	0.221952
Q8BIQ5	Cleavage stimulation factor subunit 2 OS=Mus musculus (Mouse) OX=10090 GN=Cstf2 PE=1 SV=2	61.3	5	11	35	1300	1370	1070	1600	1334.54	1308.43	0.0285024	1	0.364488
O35130	Ribosomal RNA small subunit methyltransferase NEP1 OS=Mus musculus (Mouse) OX=10090 GN=Emg1 PE=1 SV=1	27	13	13	35	9230	10200	8920	9410	9702.89	9161.72	0.0827947	0.448305	0.222017
P15532	Nucleoside diphosphate kinase A OS=Mus musculus (Mouse) OX=10090 GN=Nme1 PE=1 SV=1	17.2	6	11	35	211	133	249	247	167.52	247.998	-0.565994	0.301665	0.180929
Q8C7E9	Cleavage stimulation factor subunit 2 tau variant OS=Mus musculus (Mouse) OX=10090 GN=Cstf2t PE=1 SV=2	65.8	5	11	35	7680	8140	6100	7650	7906.66	6831.18	0.210933	0.397384	0.206729
Q8BY71	Histone acetyltransferase type B catalytic subunit OS=Mus musculus (Mouse) OX=10090 GN=Hat1 PE=1 SV=1	49.2	12	12	35	4550	3850	4030	4050	4185.39	4039.99	0.0510116	0.727031	0.297554
Q8R323	Replication factor C subunit 3 OS=Mus musculus (Mouse) OX=10090 GN=Rfc3 PE=1 SV=1	40.5	14	14	35	5730	5620	5310	5640	5674.73	5472.51	0.0523491	0.427592	0.215753
P54823	Probable ATP-dependent RNA helicase DDX6 OS=Mus musculus (Mouse) OX=10090 GN=Ddx6 PE=1 SV=1	54.2	15	15	35	4790	4040	5640	5090	4399.05	5357.95	-0.28449	0.18918	0.157403
Q9D666	SUN domain-containing protein 1 OS=Mus musculus (Mouse) OX=10090 GN=Sun1 PE=1 SV=2	101.9	21	22	35	7510	8400	6030	6190	7942.54	6109.48	0.378552	0.141268	0.149688
Q64518	Sarcoplasmic/endoplasmic reticulum calcium ATPase 3 OS=Mus musculus (Mouse) OX=10090 GN=Atp2a3 PE=1 SV=3	113.6	3	12	35	206	212	88.3	108	208.978	97.6545	1.0976	0.0398414	0.119986
Q8CEC0	Nuclear pore complex protein Nup88 OS=Mus musculus (Mouse) OX=10090 GN=Nup88 PE=1 SV=1	84.9	19	19	35	4980	5010	6430	6650	4994.98	6539.07	-0.388608	0.04172	0.121833
P62264	40S ribosomal protein S14 OS=Mus musculus (Mouse) OX=10090 GN=Rps14 PE=1 SV=3	16.3	8	8	35	4300	3890	5710	5220	4089.87	5459.51	-0.416717	0.0530904	0.130948
Q62189	U1 small nuclear ribonucleoprotein A OS=Mus musculus (Mouse) OX=10090 GN=Snrpa PE=1 SV=3	31.8	9	11	35	13000	15400	12300	13200	14149.2	12742.1	0.151123	0.427095	0.215592
Q60931	Voltage-dependent anion-selective channel protein 3 OS=Mus musculus (Mouse) OX=10090 GN=Vdac3 PE=1 SV=1	30.7	12	13	35	8560	7570	10200	9680	8049.8	9936.6	-0.3038	0.113574	0.145702
Q6P9L6	Kinesin-like protein KIF15 OS=Mus musculus (Mouse) OX=10090 GN=Kif15 PE=1 SV=1	160	22	23	35	2620	2590	2860	2880	2604.96	2869.98	-0.139783	0.00786619	0.0647649
Q9Z2V5	Histone deacetylase 6 OS=Mus musculus (Mouse) OX=10090 GN=Hdac6 PE=1 SV=3	125.7	18	18	34	2360	2200	2550	2540	2278.6	2545	-0.159518	0.185446	0.156558
Q9DB05	Alpha-soluble NSF attachment protein OS=Mus musculus (Mouse) OX=10090 GN=Napa PE=1 SV=1	33.2	15	15	34	3670	3510	3770	3730	3589.11	3749.95	-0.0632445	0.280999	0.176759
P52431	DNA polymerase delta catalytic subunit OS=Mus musculus (Mouse) OX=10090 GN=Pold1 PE=1 SV=2	123.7	26	26	34	4350	3940	4220	4330	4139.93	4274.65	-0.0461995	0.639443	0.274933
Q8BHK9	DNA excision repair protein ERCC-6-like OS=Mus musculus (Mouse) OX=10090 GN=Ercc6l PE=1 SV=1	138.8	20	20	34	9000	9220	5920	6210	9109.34	6063.27	0.587251	0.00478089	0.0473452
Q8CJG0	Protein argonaute-2 OS=Mus musculus (Mouse) OX=10090 GN=Ago2 PE=1 SV=3	97.2	15	21	34	4580	4230	5330	5040	4401.52	5182.97	-0.235777	0.0790912	0.138783
P52479	Ubiquitin carboxyl-terminal hydrolase 10 OS=Mus musculus (Mouse) OX=10090 GN=Usp10 PE=1 SV=3	87	17	17	34	4820	3950	4760	4210	4363.37	4476.56	-0.036948	0.866733	0.333166
Q9WVE8	Protein kinase C and casein kinase substrate in neurons protein 2 OS=Mus musculus (Mouse) OX=10090 GN=Pacsin2 PE=1 SV=1	55.8	17	17	34	2010	1830	2360	2160	1917.89	2257.79	-0.23539	0.128704	0.147169
Q8R332	Nucleoporin p58/p45 OS=Mus musculus (Mouse) OX=10090 GN=Nup58 PE=1 SV=1	59.4	12	12	34	5560	6000	5920	6520	5775.81	6212.76	-0.105211	0.367659	0.199016
Q9CZ44	NSFL1 cofactor p47 OS=Mus musculus (Mouse) OX=10090 GN=Nsfl1c PE=1 SV=1	40.7	10	10	34	1510	1200	1690	1590	1346.11	1639.24	-0.284234	0.297116	0.179843
P62996	Transformer-2 protein homolog beta OS=Mus musculus (Mouse) OX=10090 GN=Tra2b PE=1 SV=1	33.6	7	8	34	10400	11500	9510	10300	10936.2	9897.12	0.144028	0.27483	0.175424
Q8BH04	Phosphoenolpyruvate carboxykinase [GTP], mitochondrial OS=Mus musculus (Mouse) OX=10090 GN=Pck2 PE=1 SV=1	70.5	18	18	34	2370	1960	3010	2610	2155.27	2802.87	-0.379036	0.153205	0.150415
Q9DBR7	Protein phosphatase 1 regulatory subunit 12A OS=Mus musculus (Mouse) OX=10090 GN=Ppp1r12a PE=1 SV=2	114.9	21	21	34	2870	2710	3080	2880	2788.85	2978.32	-0.0948278	0.281816	0.176806
Q9JI13	Something about silencing protein 10 OS=Mus musculus (Mouse) OX=10090 GN=Utp3 PE=1 SV=1	53.4	12	12	34	10200	11300	10100	10400	10735.9	10248.9	0.0669766	0.525845	0.244023
Q99J62	Replication factor C subunit 4 OS=Mus musculus (Mouse) OX=10090 GN=Rfc4 PE=1 SV=1	39.8	21	21	34	8480	8100	7950	8370	8287.82	8157.3	0.0229018	0.691657	0.288749
Q8BG81	Polymerase delta-interacting protein 3 OS=Mus musculus (Mouse) OX=10090 GN=Poldip3 PE=1 SV=1	46.1	16	16	34	10000	10400	7360	8010	10198	7678.12	0.409466	0.0347915	0.113928
Q99LI7	Cleavage stimulation factor subunit 3 OS=Mus musculus (Mouse) OX=10090 GN=Cstf3 PE=1 SV=1	82.8	20	20	34	5470	5880	4870	5160	5671.3	5012.9	0.178032	0.132812	0.148314
Q61655	ATP-dependent RNA helicase DDX19A OS=Mus musculus (Mouse) OX=10090 GN=Ddx19a PE=1 SV=2	53.9	20	20	34	3560	3110	3300	3240	3327.4	3269.86	0.025166	0.821188	0.32239
Q6NZN0	RNA-binding protein 26 OS=Mus musculus (Mouse) OX=10090 GN=Rbm26 PE=1 SV=2	114.1	20	21	34	6790	6310	5710	5950	6545.6	5828.76	0.167336	0.157963	0.152291
Q8BJ05	Zinc finger CCCH domain-containing protein 14 OS=Mus musculus (Mouse) OX=10090 GN=Zc3h14 PE=1 SV=1	82.4	16	16	34	6880	7620	5070	5420	7240.55	5242.08	0.46596	0.0734961	0.138113
Q9WTP6	Adenylate kinase 2, mitochondrial OS=Mus musculus (Mouse) OX=10090 GN=Ak2 PE=1 SV=5	26.5	10	10	34	2400	2080	2630	2530	2234.28	2579.52	-0.207291	0.258642	0.172503
Q9WU78	Programmed cell death 6-interacting protein OS=Mus musculus (Mouse) OX=10090 GN=Pdcd6ip PE=1 SV=3	96	24	24	34	2740	2540	2810	2790	2638.11	2799.98	-0.0859154	0.353511	0.19504
Q8JZX4	Splicing factor 45 OS=Mus musculus (Mouse) OX=10090 GN=Rbm17 PE=1 SV=1	45.3	16	17	34	9200	10800	8250	8750	9967.95	8496.32	0.230458	0.292523	0.179003
Q9CQ65	S-methyl-5'-thioadenosine phosphorylase OS=Mus musculus (Mouse) OX=10090 GN=Mtap PE=1 SV=1	31	12	12	34	1110	1030	1450	1380	1069.25	1414.57	-0.403759	0.0239436	0.105751
O88342	WD repeat-containing protein 1 OS=Mus musculus (Mouse) OX=10090 GN=Wdr1 PE=1 SV=3	66.4	19	19	34	2640	2490	2840	2730	2563.9	2784.46	-0.119054	0.152952	0.150415
Q8BFY9	Transportin-1 OS=Mus musculus (Mouse) OX=10090 GN=Tnpo1 PE=1 SV=2	102.3	16	22	34	3230	2940	3170	3280	3081.59	3224.53	-0.0654142	0.504069	0.238305
Q8BMF4	Dihydrolipoyllysine-residue acetyltransferase component of pyruvate dehydrogenase complex, mitochondrial OS=Mus musculus (Mouse) OX=10090 GN=Dlat PE=1 SV=2	67.9	15	15	34	4800	3390	6990	5700	4033.86	6312.13	-0.645967	0.143719	0.150027
Q02257	Junction plakoglobin OS=Mus musculus (Mouse) OX=10090 GN=Jup PE=1 SV=3	81.7	17	21	34	2910	3770	5240	3530	3312.2	4300.84	-0.376826	0.421471	0.214061
Q99P72	Reticulon-4 OS=Mus musculus (Mouse) OX=10090 GN=Rtn4 PE=1 SV=2	126.5	19	19	34	2540	2110	2570	2590	2315.04	2579.98	-0.156324	0.445638	0.221373
P24270	Catalase OS=Mus musculus (Mouse) OX=10090 GN=Cat PE=1 SV=4	59.8	16	16	34	1740	1510	1970	1990	1620.93	1979.97	-0.288664	0.197146	0.15955
Q91WN1	DnaJ homolog subfamily C member 9 OS=Mus musculus (Mouse) OX=10090 GN=Dnajc9 PE=1 SV=2	30	13	13	34	8600	8910	5630	6140	8753.63	5879.47	0.574194	0.0191893	0.0977105
A2A791	Zinc finger MYM-type protein 4 OS=Mus musculus (Mouse) OX=10090 GN=Zmym4 PE=1 SV=1	172.3	22	23	34	5640	5930	5340	5920	5783.18	5622.53	0.0406452	0.694004	0.288902
Q924K8	Metastasis-associated protein MTA3 OS=Mus musculus (Mouse) OX=10090 GN=Mta3 PE=1 SV=1	67	10	16	34	4330	4230	4020	4220	4279.71	4118.79	0.0552931	0.328236	0.188527
Q8BHG1	Nardilysin OS=Mus musculus (Mouse) OX=10090 GN=Nrdc PE=1 SV=1	132.8	19	19	33	1650	1480	1720	1640	1562.69	1679.52	-0.104021	0.385797	0.204187
Q65Z40	Wings apart-like protein homolog OS=Mus musculus (Mouse) OX=10090 GN=Wapl PE=1 SV=2	134	21	21	33	4520	3530	3960	4050	3994.45	4004.75	-0.00371569	0.974317	0.358907
Q6Y7W8	GRB10-interacting GYF protein 2 OS=Mus musculus (Mouse) OX=10090 GN=Gigyf2 PE=1 SV=2	149.1	17	17	33	4330	4090	5260	5000	4208.29	5128.35	-0.285262	0.0355192	0.114937
Q8CG46	Structural maintenance of chromosomes protein 5 OS=Mus musculus (Mouse) OX=10090 GN=Smc5 PE=1 SV=1	128.7	21	21	33	4870	5040	4930	5050	4954.27	4989.64	-0.0102628	0.771715	0.309404
P56183	Ribosomal RNA processing protein 1 homolog A OS=Mus musculus (Mouse) OX=10090 GN=Rrp1 PE=1 SV=2	54.7	14	14	33	11400	12100	10100	10700	11744.8	10395.7	0.176037	0.102223	0.143101
Q69ZK6	Probable JmjC domain-containing histone demethylation protein 2C OS=Mus musculus (Mouse) OX=10090 GN=Jmjd1c PE=1 SV=3	260.5	27	27	33	4850	4750	5840	5920	4799.74	5879.86	-0.292827	0.0042776	0.0441125
Q99KQ4	Nicotinamide phosphoribosyltransferase OS=Mus musculus (Mouse) OX=10090 GN=Nampt PE=1 SV=1	55.4	17	17	33	1410	1230	1530	1470	1316.93	1499.7	-0.187497	0.27259	0.175069
P11157	Ribonucleoside-diphosphate reductase subunit M2 OS=Mus musculus (Mouse) OX=10090 GN=Rrm2 PE=1 SV=1	45.1	15	15	33	1250	1120	1470	1300	1183.22	1382.39	-0.22445	0.211166	0.162465
P30999	Catenin delta-1 OS=Mus musculus (Mouse) OX=10090 GN=Ctnnd1 PE=1 SV=2	104.9	22	22	33	5930	5970	5590	5450	5949.97	5519.56	0.108329	0.0829965	0.139186
Q99K43	Protein regulator of cytokinesis 1 OS=Mus musculus (Mouse) OX=10090 GN=Prc1 PE=1 SV=2	70.2	18	19	33	6280	6140	4440	4560	6209.61	4499.6	0.464705	0.00321205	0.0347014
P22892	AP-1 complex subunit gamma-1 OS=Mus musculus (Mouse) OX=10090 GN=Ap1g1 PE=1 SV=3	91.3	16	16	33	3960	3590	3030	2920	3770.46	2974.49	0.342099	0.121733	0.14675
Q9ERF3	WD repeat-containing protein 61 OS=Mus musculus (Mouse) OX=10090 GN=Wdr61 PE=1 SV=1	33.8	11	11	33	3650	3530	3740	3440	3589.5	3586.86	0.00105891	1	0.364488
P63276	40S ribosomal protein S17 OS=Mus musculus (Mouse) OX=10090 GN=Rps17 PE=1 SV=2	15.5	9	9	33	3100	2670	4120	3650	2876.98	3877.89	-0.430716	0.0891134	0.140163
Q9DC48	Pre-mRNA-processing factor 17 OS=Mus musculus (Mouse) OX=10090 GN=Cdc40 PE=2 SV=1	65.4	19	19	33	6570	7050	5680	6160	6805.77	5915.13	0.202348	0.119847	0.146513
P31254	Ubiquitin-like modifier-activating enzyme 1 Y OS=Mus musculus (Mouse) OX=10090 GN=Uba1y PE=1 SV=2	118	2	12	33	173	192	182	192	182.253	186.933	-0.0365832	0.726857	0.297542
P62874	Guanine nucleotide-binding protein G(I)/G(S)/G(T) subunit beta-1 OS=Mus musculus (Mouse) OX=10090 GN=Gnb1 PE=1 SV=3	37.4	7	12	33	5820	5850	5290	4990	5834.98	5137.81	0.183574	0.132326	0.148212
O55234	Proteasome subunit beta type-5 OS=Mus musculus (Mouse) OX=10090 GN=Psmb5 PE=1 SV=3	28.5	14	14	32	1260	1080	1460	1540	1166.53	1499.47	-0.362222	0.127427	0.147169
Q9CY66	H/ACA ribonucleoprotein complex subunit 1 OS=Mus musculus (Mouse) OX=10090 GN=Gar1 PE=1 SV=1	23.5	10	10	32	12300	13300	12600	13300	12790.2	12945.3	-0.0173827	0.831121	0.324783
Q9D1A2	Cytosolic non-specific dipeptidase OS=Mus musculus (Mouse) OX=10090 GN=Cndp2 PE=1 SV=1	52.7	16	16	32	1730	1570	1770	1780	1648.06	1774.99	-0.107045	0.361622	0.197799
P28740	Kinesin-like protein KIF2A OS=Mus musculus (Mouse) OX=10090 GN=Kif2a PE=1 SV=2	79.7	17	18	32	6640	6560	6430	6350	6599.88	6389.87	0.0466519	0.0655123	0.135688
Q00547	Hyaluronan mediated motility receptor OS=Mus musculus (Mouse) OX=10090 GN=Hmmr PE=1 SV=4	91.7	21	21	32	3390	2690	3230	2940	3019.78	3081.59	-0.0292294	0.920801	0.345679
O54941	SWI/SNF-related matrix-associated actin-dependent regulator of chromatin subfamily E member 1 OS=Mus musculus (Mouse) OX=10090 GN=Smarce1 PE=1 SV=1	46.6	13	13	32	7330	7260	4780	5120	7294.92	4947.08	0.560314	0.0384325	0.117829
Q99NH0	Ankyrin repeat domain-containing protein 17 OS=Mus musculus (Mouse) OX=10090 GN=Ankrd17 PE=1 SV=2	274	14	25	32	3050	2480	3950	3530	2750.27	3734.1	-0.441186	0.120895	0.146632
Q91YT0	NADH dehydrogenase [ubiquinone] flavoprotein 1, mitochondrial OS=Mus musculus (Mouse) OX=10090 GN=Ndufv1 PE=1 SV=1	50.8	15	15	32	5220	4530	6240	6040	4862.78	6139.19	-0.336267	0.147265	0.150237
Q8C5N3	Pre-mRNA-splicing factor CWC22 homolog OS=Mus musculus (Mouse) OX=10090 GN=Cwc22 PE=1 SV=1	104.7	19	19	32	10300	11000	9460	9610	10644.2	9534.71	0.158814	0.180664	0.155847
P14115	60S ribosomal protein L27a OS=Mus musculus (Mouse) OX=10090 GN=Rpl27a PE=1 SV=5	16.6	9	9	32	4770	4290	6610	5740	4523.64	6159.66	-0.445367	0.111467	0.144886
Q9D2G2	Dihydrolipoyllysine-residue succinyltransferase component of 2-oxoglutarate dehydrogenase complex, mitochondrial OS=Mus musculus (Mouse) OX=10090 GN=Dlst PE=1 SV=1	49	8	8	32	7300	5360	3420	3000	6255.24	3203.12	0.965585	0.178662	0.155847
Q9WTX6	Cullin-1 OS=Mus musculus (Mouse) OX=10090 GN=Cul1 PE=1 SV=1	89.6	16	16	32	2620	2570	2720	2610	2594.88	2664.43	-0.0381606	0.407274	0.209575
Q8CCS6	Polyadenylate-binding protein 2 OS=Mus musculus (Mouse) OX=10090 GN=Pabpn1 PE=1 SV=3	32.3	10	10	32	11800	12700	9930	10400	12241.7	10162.3	0.268583	0.0858815	0.140025
Q6P1B1	Xaa-Pro aminopeptidase 1 OS=Mus musculus (Mouse) OX=10090 GN=Xpnpep1 PE=1 SV=1	69.5	16	17	32	1160	1090	1380	1390	1124.46	1384.99	-0.30065	0.0799424	0.138783
Q80VD1	Protein FAM98B OS=Mus musculus (Mouse) OX=10090 GN=Fam98b PE=1 SV=1	45.3	7	10	32	4640	4230	4940	5060	4430.26	4999.64	-0.174433	0.199861	0.159789
P21107	Tropomyosin alpha-3 chain OS=Mus musculus (Mouse) OX=10090 GN=Tpm3 PE=1 SV=3	33	1	12	32	682	775	666	646	727.014	655.924	0.148456	0.354428	0.195306
P27048	Small nuclear ribonucleoprotein-associated protein B OS=Mus musculus (Mouse) OX=10090 GN=Snrpb PE=1 SV=1	23.6	8	8	32	9080	10600	7800	8660	9810.61	8218.76	0.255422	0.238849	0.167909
Q9ES00	Ubiquitin conjugation factor E4 B OS=Mus musculus (Mouse) OX=10090 GN=Ube4b PE=1 SV=3	133.2	21	22	32	2130	2000	2360	2250	2063.98	2304.34	-0.158929	0.109439	0.144497
P51410	60S ribosomal protein L9 OS=Mus musculus (Mouse) OX=10090 GN=Rpl9 PE=2 SV=2	21.9	9	9	32	4720	4070	6800	5560	4382.97	6148.82	-0.488402	0.164393	0.152716
Q80U78	Pumilio homolog 1 OS=Mus musculus (Mouse) OX=10090 GN=Pum1 PE=1 SV=2	126.5	11	14	32	4390	4450	5080	5070	4419.9	5075	-0.199394	0.025203	0.105751
Q9QYJ3	DnaJ homolog subfamily B member 1 OS=Mus musculus (Mouse) OX=10090 GN=Dnajb1 PE=1 SV=3	38.1	15	15	32	3920	3840	3450	3340	3879.79	3394.55	0.192758	0.0242206	0.105751
Q99PU8	ATP-dependent RNA helicase DHX30 OS=Mus musculus (Mouse) OX=10090 GN=Dhx30 PE=1 SV=1	136.6	22	22	32	4150	3920	6100	5840	4033.36	5968.58	-0.565406	0.00837482	0.0672391
Q8R016	Bleomycin hydrolase OS=Mus musculus (Mouse) OX=10090 GN=Blmh PE=1 SV=1	52.5	16	16	32	1580	1920	2230	2300	1741.72	2264.73	-0.378823	0.191011	0.157725
Q9JII5	DAZ-associated protein 1 OS=Mus musculus (Mouse) OX=10090 GN=Dazap1 PE=1 SV=2	43.2	9	9	32	6920	7880	5390	5890	7384.42	5634.46	0.390207	0.119201	0.146181
Q9QZE5	Coatomer subunit gamma-1 OS=Mus musculus (Mouse) OX=10090 GN=Copg1 PE=1 SV=1	97.5	16	18	32	2600	2110	2570	2310	2342.22	2436.53	-0.0569533	0.795933	0.315938
Q9DAW9	Calponin-3 OS=Mus musculus (Mouse) OX=10090 GN=Cnn3 PE=1 SV=1	36.4	11	13	32	3150	2170	2910	2830	2614.48	2869.72	-0.134387	0.742263	0.302287
P62911	60S ribosomal protein L32 OS=Mus musculus (Mouse) OX=10090 GN=Rpl32 PE=1 SV=2	15.9	10	10	32	6450	5830	7840	7440	6132.17	7637.38	-0.316681	0.0717183	0.138113
Q6PE01	U5 small nuclear ribonucleoprotein 40 kDa protein OS=Mus musculus (Mouse) OX=10090 GN=Snrnp40 PE=1 SV=1	39.3	14	14	32	9740	11000	7050	7690	10350.8	7363.05	0.491373	0.0839921	0.139186
Q8CGY8	UDP-N-acetylglucosamine--peptide N-acetylglucosaminyltransferase 110 kDa subunit OS=Mus musculus (Mouse) OX=10090 GN=Ogt PE=1 SV=2	116.9	21	21	32	5390	5490	3180	3430	5439.77	3302.64	0.719928	0.0185032	0.0971275
Q9CWU9	Nucleoporin Nup37 OS=Mus musculus (Mouse) OX=10090 GN=Nup37 PE=1 SV=2	36.7	10	10	32	6740	7230	8180	8900	6980.7	8532.41	-0.289581	0.0842927	0.139186
Q8CDM1	ATPase family AAA domain-containing protein 2 OS=Mus musculus (Mouse) OX=10090 GN=Atad2 PE=1 SV=1	117.9	15	19	32	9500	10600	8410	9030	10034.9	8714.49	0.203544	0.202822	0.160375
Q8BGH2	Sorting and assembly machinery component 50 homolog OS=Mus musculus (Mouse) OX=10090 GN=Samm50 PE=1 SV=1	51.8	18	18	32	7030	6280	7020	7090	6644.43	7054.91	-0.0864837	0.478456	0.231119
Q9QUI0	Transforming protein RhoA OS=Mus musculus (Mouse) OX=10090 GN=Rhoa PE=1 SV=1	21.8	10	10	32	4560	4330	4340	4480	4443.51	4409.44	0.0111035	0.823616	0.322971
Q9JIH2	Nuclear pore complex protein Nup50 OS=Mus musculus (Mouse) OX=10090 GN=Nup50 PE=1 SV=3	49.5	16	16	32	6700	7160	6980	7600	6926.18	7283.41	-0.0725529	0.456474	0.224376
Q9CZM2	60S ribosomal protein L15 OS=Mus musculus (Mouse) OX=10090 GN=Rpl15 PE=1 SV=4	24.1	12	12	32	8520	7530	11000	9450	8009.72	10195.6	-0.348121	0.160966	0.152296
Q810D6	Glutamate-rich WD repeat-containing protein 1 OS=Mus musculus (Mouse) OX=10090 GN=Grwd1 PE=1 SV=2	49.2	12	12	32	5680	5730	5880	6160	5704.95	6018.37	-0.0771602	0.257942	0.172503
Q9Z1D1	Eukaryotic translation initiation factor 3 subunit G OS=Mus musculus (Mouse) OX=10090 GN=Eif3g PE=1 SV=2	35.6	11	11	31	2020	1820	2510	2160	1917.39	2328.43	-0.280212	0.207536	0.16133
Q8BUI3	Leucine-rich repeat and WD repeat-containing protein 1 OS=Mus musculus (Mouse) OX=10090 GN=LRWD1 PE=2 SV=1	71.5	16	16	31	4380	4840	4530	4950	4604.26	4735.35	-0.0405008	0.717217	0.295075
Q8K0D5	Elongation factor G, mitochondrial OS=Mus musculus (Mouse) OX=10090 GN=Gfm1 PE=1 SV=1	83.5	22	22	31	2830	1970	3430	2920	2361.16	3164.74	-0.42259	0.287982	0.17781
Q8BYH8	Chromodomain-helicase-DNA-binding protein 9 OS=Mus musculus (Mouse) OX=10090 GN=Chd9 PE=1 SV=2	323.7	12	24	31	2120	2120	1400	1540	2120	1468.33	0.529886	0	0
Q3UPL0	Protein transport protein Sec31A OS=Mus musculus (Mouse) OX=10090 GN=Sec31a PE=1 SV=2	133.5	20	20	31	2770	2460	2640	2660	2610.4	2649.98	-0.0217099	0.858667	0.331776
P62858	40S ribosomal protein S28 OS=Mus musculus (Mouse) OX=10090 GN=Rps28 PE=1 SV=1	7.8	3	3	31	6660	5430	9090	7770	6013.63	8404.12	-0.48286	0.118835	0.146106
Q9D1J3	SAP domain-containing ribonucleoprotein OS=Mus musculus (Mouse) OX=10090 GN=Sarnp PE=1 SV=3	23.5	8	8	31	13000	12700	9170	9500	12849.1	9333.54	0.461174	0.0041547	0.0430626
Q9CZW4	Long-chain-fatty-acid--CoA ligase 3 OS=Mus musculus (Mouse) OX=10090 GN=Acsl3 PE=1 SV=2	80.4	17	19	31	4810	5170	3990	4360	4986.75	4170.9	0.257742	0.0874448	0.140025
P70296	Phosphatidylethanolamine-binding protein 1 OS=Mus musculus (Mouse) OX=10090 GN=Pebp1 PE=1 SV=3	20.8	10	10	31	1090	1110	1580	1350	1099.95	1460.48	-0.408998	0.192011	0.157725
Q8R0X7	Sphingosine-1-phosphate lyase 1 OS=Mus musculus (Mouse) OX=10090 GN=Sgpl1 PE=1 SV=1	63.6	17	17	31	4690	4980	9620	10200	4832.83	9905.76	-1.0354	0.012987	0.0829776
Q91WD5	NADH dehydrogenase [ubiquinone] iron-sulfur protein 2, mitochondrial OS=Mus musculus (Mouse) OX=10090 GN=Ndufs2 PE=1 SV=1	52.6	14	14	31	4210	3710	5390	4960	3952.1	5170.53	-0.387693	0.068665	0.137343
Q5DW34	Histone-lysine N-methyltransferase EHMT1 OS=Mus musculus (Mouse) OX=10090 GN=Ehmt1 PE=1 SV=2	141.9	19	19	31	5040	5510	5300	5980	5269.76	5629.74	-0.0953309	0.480156	0.231721
O35344	Importin subunit alpha-4 OS=Mus musculus (Mouse) OX=10090 GN=Kpna3 PE=1 SV=1	57.7	8	13	31	6480	6150	5410	5450	6312.84	5429.96	0.217348	0.113107	0.145617
Q9CWX9	Probable ATP-dependent RNA helicase DDX47 OS=Mus musculus (Mouse) OX=10090 GN=Ddx47 PE=2 SV=2	50.6	15	15	31	7490	8360	7160	7540	7913.05	7347.54	0.106972	0.394521	0.206345
Q9EPE9	Manganese-transporting ATPase 13A1 OS=Mus musculus (Mouse) OX=10090 GN=Atp13a1 PE=1 SV=2	132.3	21	21	31	2590	2660	2840	2920	2624.77	2879.72	-0.13374	0.0422221	0.121833
Q3TYA6	M-phase phosphoprotein 8 OS=Mus musculus (Mouse) OX=10090 GN=Mphosph8 PE=1 SV=1	97.4	17	17	31	5530	5790	6050	6600	5658.51	6319.02	-0.159279	0.209254	0.161782
Q9JII6	Aldo-keto reductase family 1 member A1 OS=Mus musculus (Mouse) OX=10090 GN=Akr1a1 PE=1 SV=3	36.6	11	11	31	2180	1900	2700	2640	2035.19	2669.83	-0.391585	0.12633	0.146915
Q9CQE8	RNA transcription, translation and transport factor protein OS=Mus musculus (Mouse) OX=10090 GN=RTRAF PE=1 SV=1	28.1	14	14	31	5360	4450	6540	7550	4883.85	7026.88	-0.524864	0.0890171	0.140139
Q5F2E7	Nuclear fragile X mental retardation-interacting protein 2 OS=Mus musculus (Mouse) OX=10090 GN=Nufip2 PE=1 SV=1	75.6	17	17	31	3250	2960	4560	4140	3101.61	4344.93	-0.486314	0.0497496	0.128432
Q9CYG7	Mitochondrial import receptor subunit TOM34 OS=Mus musculus (Mouse) OX=10090 GN=Tomm34 PE=1 SV=1	34.3	16	16	31	1740	1590	1630	1720	1663.31	1674.4	-0.00958323	0.921407	0.345755
Q8CIB5	Fermitin family homolog 2 OS=Mus musculus (Mouse) OX=10090 GN=Fermt2 PE=1 SV=1	77.8	20	20	31	2010	1870	1880	1880	1938.74	1880	0.0443842	0	0
P41216	Long-chain-fatty-acid--CoA ligase 1 OS=Mus musculus (Mouse) OX=10090 GN=Acsl1 PE=1 SV=2	77.9	19	19	31	3990	3600	4360	4630	3789.99	4492.97	-0.245477	0.112531	0.145566
O35887	Calumenin OS=Mus musculus (Mouse) OX=10090 GN=Calu PE=1 SV=1	37	11	11	31	1570	1320	1380	1420	1439.58	1399.86	0.0403716	0.780298	0.311781
Q9Z1Z0	General vesicular transport factor p115 OS=Mus musculus (Mouse) OX=10090 GN=Uso1 PE=1 SV=2	106.9	19	19	31	2740	2600	2850	2680	2669.08	2763.69	-0.0502537	0.482072	0.232125
Q5I043	Ubiquitin carboxyl-terminal hydrolase 28 OS=Mus musculus (Mouse) OX=10090 GN=Usp28 PE=1 SV=1	119.2	18	18	31	2550	1940	2080	2170	2224.19	2124.52	0.0661377	0.761558	0.30724
Q9CYN2	Signal peptidase complex subunit 2 OS=Mus musculus (Mouse) OX=10090 GN=Spcs2 PE=1 SV=1	25	13	13	31	10100	10300	10600	10900	10199.5	10749	-0.0756964	0.1096	0.144497
Q9CQM9	Glutaredoxin-3 OS=Mus musculus (Mouse) OX=10090 GN=Glrx3 PE=1 SV=1	37.8	10	10	31	2290	1840	2330	2330	2052.71	2330	-0.182803	0	0
Q9Z2I9	Succinate--CoA ligase [ADP-forming] subunit beta, mitochondrial OS=Mus musculus (Mouse) OX=10090 GN=Sucla2 PE=1 SV=2	50.1	19	19	31	3670	2600	2830	2540	3089.01	2681.08	0.204331	0.551361	0.251183
Q6NZB0	DnaJ homolog subfamily C member 8 OS=Mus musculus (Mouse) OX=10090 GN=Dnajc8 PE=1 SV=2	29.8	11	11	31	8940	8360	7630	7670	8645.14	7649.97	0.176434	0.178225	0.155847
F7BJB9	MORC family CW-type zinc finger protein 3 OS=Mus musculus (Mouse) OX=10090 GN=Morc3 PE=1 SV=1	106.5	19	19	31	5040	5030	5270	5660	5035	5461.52	-0.117311	0.270861	0.174783
P52624	Uridine phosphorylase 1 OS=Mus musculus (Mouse) OX=10090 GN=Upp1 PE=1 SV=2	34.1	14	14	31	898	853	1400	1380	875.211	1389.96	-0.667345	0.0107656	0.0749832
Q8C796	REST corepressor 2 OS=Mus musculus (Mouse) OX=10090 GN=Rcor2 PE=1 SV=1	57.9	15	16	30	4400	4130	5350	5500	4262.86	5424.48	-0.347663	0.0327155	0.112562
Q60972	Histone-binding protein RBBP4 OS=Mus musculus (Mouse) OX=10090 GN=Rbbp4 PE=1 SV=5	47.6	3	9	30	2210	2270	1780	1980	2239.8	1877.34	0.25468	0.148947	0.150237
O88958	Glucosamine-6-phosphate isomerase 1 OS=Mus musculus (Mouse) OX=10090 GN=Gnpda1 PE=1 SV=3	32.5	11	14	30	1850	1750	1940	2040	1799.31	1989.37	-0.144873	0.115082	0.145704
Q9WTX8	Mitotic spindle assembly checkpoint protein MAD1 OS=Mus musculus (Mouse) OX=10090 GN=Mad1l1 PE=1 SV=1	83.5	20	20	30	5280	5340	5610	5870	5309.92	5738.53	-0.111992	0.172014	0.154522
O70311	Glycylpeptide N-tetradecanoyltransferase 2 OS=Mus musculus (Mouse) OX=10090 GN=Nmt2 PE=1 SV=1	60.4	12	16	30	3330	2630	5310	4690	2959.37	4990.38	-0.753857	0.0509132	0.129301
Q8K4P0	pre-mRNA 3' end processing protein WDR33 OS=Mus musculus (Mouse) OX=10090 GN=Wdr33 PE=1 SV=1	145.2	20	20	30	7760	8700	6820	7640	8216.57	7218.37	0.186864	0.25229	0.1712
Q8VDM6	Heterogeneous nuclear ribonucleoprotein U-like protein 1 OS=Mus musculus (Mouse) OX=10090 GN=Hnrnpul1 PE=1 SV=1	95.9	18	19	30	2810	2950	2990	3030	2879.15	3009.93	-0.0640891	0.297762	0.179985
Q63850	Nuclear pore glycoprotein p62 OS=Mus musculus (Mouse) OX=10090 GN=Nup62 PE=1 SV=2	53.2	10	10	30	3450	3670	3800	4400	3558.3	4089.01	-0.200563	0.299329	0.180387
Q9DCW4	Electron transfer flavoprotein subunit beta OS=Mus musculus (Mouse) OX=10090 GN=Etfb PE=1 SV=3	27.6	14	14	30	4580	2690	3620	3130	3510.01	3366.1	0.0604007	0.83018	0.32461
Q8BX10	Serine/threonine-protein phosphatase PGAM5, mitochondrial OS=Mus musculus (Mouse) OX=10090 GN=Pgam5 PE=1 SV=1	32	10	10	30	6980	6090	7220	7120	6519.83	7169.83	-0.137103	0.386825	0.204432
Q5U458	DnaJ homolog subfamily C member 11 OS=Mus musculus (Mouse) OX=10090 GN=Dnajc11 PE=1 SV=2	63.2	17	17	30	4690	4230	6290	6160	4454.07	6224.66	-0.482872	0.0647049	0.135688
Q9WUK4	Replication factor C subunit 2 OS=Mus musculus (Mouse) OX=10090 GN=Rfc2 PE=1 SV=1	38.7	14	14	30	5390	5130	5010	5110	5258.39	5059.75	0.0555551	0.346341	0.193688
Q9D0B0	Serine/arginine-rich splicing factor 9 OS=Mus musculus (Mouse) OX=10090 GN=Srsf9 PE=1 SV=1	25.6	10	10	30	7580	8660	8260	8810	8102.02	8530.57	-0.0743595	0.58445	0.260324
O55135	Eukaryotic translation initiation factor 6 OS=Mus musculus (Mouse) OX=10090 GN=Eif6 PE=1 SV=2	26.5	8	8	30	4670	4990	4610	4890	4827.35	4747.94	0.0239306	0.743432	0.302448
P18242	Cathepsin D OS=Mus musculus (Mouse) OX=10090 GN=Ctsd PE=1 SV=1	44.9	13	13	30	3010	2450	2380	2370	2715.6	2374.99	0.193348	0.425104	0.21512
Q61792	LIM and SH3 domain protein 1 OS=Mus musculus (Mouse) OX=10090 GN=Lasp1 PE=1 SV=1	30	12	12	30	3750	3430	2880	2940	3586.43	2909.85	0.301607	0.136971	0.148772
P61358	60S ribosomal protein L27 OS=Mus musculus (Mouse) OX=10090 GN=Rpl27 PE=1 SV=2	15.8	8	8	30	10400	11500	14600	12900	10936.2	13723.7	-0.327561	0.129583	0.147169
Q9D1R9	60S ribosomal protein L34 OS=Mus musculus (Mouse) OX=10090 GN=Rpl34 PE=1 SV=2	13.3	6	6	30	7640	6860	10500	9020	7239.5	9731.91	-0.426832	0.131948	0.148033
Q3UMU9	Hepatoma-derived growth factor-related protein 2 OS=Mus musculus (Mouse) OX=10090 GN=Hdgfl2 PE=1 SV=1	74.2	13	14	30	6650	7290	8090	7770	6962.65	7928.39	-0.187391	0.157963	0.152291
P62245	40S ribosomal protein S15a OS=Mus musculus (Mouse) OX=10090 GN=Rps15a PE=1 SV=2	14.8	8	8	30	4370	3470	5890	5060	3894.09	5459.25	-0.487418	0.127081	0.147169
Q05CL8	La-related protein 7 OS=Mus musculus (Mouse) OX=10090 GN=Larp7 PE=1 SV=2	64.8	18	18	30	6350	6750	8050	8290	6546.95	8169.12	-0.319358	0.0331243	0.112562
P58281	Dynamin-like 120 kDa protein, mitochondrial OS=Mus musculus (Mouse) OX=10090 GN=Opa1 PE=1 SV=1	111.3	19	19	30	3760	3490	3860	3880	3622.49	3869.99	-0.0953489	0.319307	0.186653
Q8BHC4	Dephospho-CoA kinase domain-containing protein OS=Mus musculus (Mouse) OX=10090 GN=Dcakd PE=1 SV=1	26.5	12	12	30	5110	5110	5860	6110	5110	5983.69	-0.227713	0	0
Q99JB2	Stomatin-like protein 2, mitochondrial OS=Mus musculus (Mouse) OX=10090 GN=Stoml2 PE=1 SV=1	38.4	10	10	30	4110	3490	5070	5200	3787.33	5134.59	-0.439066	0.132803	0.148314
P84078	ADP-ribosylation factor 1 OS=Mus musculus (Mouse) OX=10090 GN=Arf1 PE=1 SV=2	20.7	5	9	30	1550	1300	1600	1480	1419.51	1538.83	-0.116445	0.521899	0.242817
P13439	Uridine 5'-monophosphate synthase OS=Mus musculus (Mouse) OX=10090 GN=Umps PE=1 SV=3	52.3	18	18	30	2150	1780	1820	1890	1956.27	1854.67	0.0769446	0.658056	0.279929
Q8C7X2	ER membrane protein complex subunit 1 OS=Mus musculus (Mouse) OX=10090 GN=Emc1 PE=1 SV=1	111.5	18	18	30	4870	5120	5350	5440	4993.44	5394.81	-0.11154	0.161697	0.152374
P54729	NEDD8 ultimate buster 1 OS=Mus musculus (Mouse) OX=10090 GN=Nub1 PE=1 SV=2	70.3	18	18	30	3180	2850	3100	3270	3010.48	3183.87	-0.0807851	0.482973	0.232312
P31230	Aminoacyl tRNA synthase complex-interacting multifunctional protein 1 OS=Mus musculus (Mouse) OX=10090 GN=Aimp1 PE=1 SV=2	34	13	13	30	1900	1580	1630	1640	1732.63	1634.99	0.0836781	0.630249	0.272702
Q9D0F6	Replication factor C subunit 5 OS=Mus musculus (Mouse) OX=10090 GN=Rfc5 PE=1 SV=1	38.1	15	15	29	5620	5370	5310	5420	5493.58	5364.72	0.0342438	0.478229	0.231089
Q7TPD0	Integrator complex subunit 3 OS=Mus musculus (Mouse) OX=10090 GN=Ints3 PE=1 SV=2	117.9	20	20	29	3730	3690	3450	3580	3709.95	3514.4	0.0781202	0.180754	0.155847
Q8BK72	28S ribosomal protein S27, mitochondrial OS=Mus musculus (Mouse) OX=10090 GN=Mrps27 PE=1 SV=2	47.7	17	17	29	4520	3600	5560	4980	4033.86	5262.01	-0.383455	0.179149	0.155847
Q921Y2	U3 small nucleolar ribonucleoprotein protein IMP3 OS=Mus musculus (Mouse) OX=10090 GN=Imp3 PE=2 SV=1	21.8	10	10	29	8490	9270	8280	8820	8871.43	8545.74	0.0539622	0.566213	0.255814
Q9QXK3	Coatomer subunit gamma-2 OS=Mus musculus (Mouse) OX=10090 GN=Copg2 PE=1 SV=1	97.6	15	17	29	1970	1710	2130	1960	1835.4	2043.23	-0.154758	0.335124	0.191072
Q9EPK7	Exportin-7 OS=Mus musculus (Mouse) OX=10090 GN=Xpo7 PE=1 SV=3	123.7	23	23	29	2520	2510	2570	2460	2515	2514.4	0.000342211	1	0.364488
Q8C7R4	Ubiquitin-like modifier-activating enzyme 6 OS=Mus musculus (Mouse) OX=10090 GN=Uba6 PE=1 SV=1	117.9	22	22	29	1550	1410	1630	1760	1478.34	1693.75	-0.196242	0.153967	0.150835
P59325	Eukaryotic translation initiation factor 5 OS=Mus musculus (Mouse) OX=10090 GN=Eif5 PE=1 SV=1	48.9	16	16	29	4490	3590	5500	4870	4014.86	5175.42	-0.366327	0.1872	0.157065
P61759	Prefoldin subunit 3 OS=Mus musculus (Mouse) OX=10090 GN=Vbp1 PE=1 SV=2	22.4	11	11	29	2270	1610	1970	1900	1911.73	1934.68	-0.017221	0.990368	0.362596
Q8BHX3	Borealin OS=Mus musculus (Mouse) OX=10090 GN=Cdca8 PE=1 SV=2	32.2	16	16	29	8250	9580	9570	10300	8890.16	9928.29	-0.159336	0.341885	0.192575
Q922J9	Fatty acyl-CoA reductase 1 OS=Mus musculus (Mouse) OX=10090 GN=Far1 PE=1 SV=1	59.4	16	16	29	2960	3120	2820	2670	3038.95	2743.98	0.147304	0.115358	0.145747
Q99M31	Heat shock 70 kDa protein 14 OS=Mus musculus (Mouse) OX=10090 GN=Hspa14 PE=1 SV=2	54.6	17	17	29	3280	2430	4410	3600	2823.19	3984.47	-0.497062	0.189511	0.157403
Q9R0Q7	Prostaglandin E synthase 3 OS=Mus musculus (Mouse) OX=10090 GN=Ptges3 PE=1 SV=1	18.7	8	8	29	2040	1580	2570	2660	1795.33	2614.61	-0.54235	0.166111	0.153058
Q3UM18	Large subunit GTPase 1 homolog OS=Mus musculus (Mouse) OX=10090 GN=Lsg1 PE=1 SV=2	73.1	16	16	29	5830	5390	8500	8310	5605.68	8404.46	-0.584265	0.0249925	0.105751
Q9CQA3	Succinate dehydrogenase [ubiquinone] iron-sulfur subunit, mitochondrial OS=Mus musculus (Mouse) OX=10090 GN=Sdhb PE=1 SV=1	31.8	13	13	29	7940	6840	8070	7180	7369.5	7612	-0.0467086	0.772555	0.309547
P40630	Transcription factor A, mitochondrial OS=Mus musculus (Mouse) OX=10090 GN=Tfam PE=1 SV=2	28	11	11	29	9990	10900	10200	10600	10435.1	10398.1	0.00512565	0.939253	0.350365
P61082	NEDD8-conjugating enzyme Ubc12 OS=Mus musculus (Mouse) OX=10090 GN=Ube2m PE=1 SV=1	20.9	10	10	29	2270	1980	2330	2250	2120.05	2289.65	-0.111031	0.451087	0.222909
O70252	Heme oxygenase 2 OS=Mus musculus (Mouse) OX=10090 GN=Hmox2 PE=1 SV=1	35.7	11	11	29	5910	6310	7180	7810	6106.73	7488.38	-0.294254	0.0839701	0.139186
Q61166	Microtubule-associated protein RP/EB family member 1 OS=Mus musculus (Mouse) OX=10090 GN=Mapre1 PE=1 SV=3	30	12	13	29	3500	2860	3680	3170	3163.86	3415.49	-0.110409	0.61275	0.268315
Q99JY0	Trifunctional enzyme subunit beta, mitochondrial OS=Mus musculus (Mouse) OX=10090 GN=Hadhb PE=1 SV=1	51.4	13	13	29	4350	3570	5260	4540	3940.75	4886.76	-0.310408	0.219364	0.16427
P19324	Serpin H1 OS=Mus musculus (Mouse) OX=10090 GN=Serpinh1 PE=1 SV=3	46.5	16	16	29	3270	2540	3730	3380	2881.98	3550.69	-0.30104	0.294639	0.179174
Q8CIN4	Serine/threonine-protein kinase PAK 2 OS=Mus musculus (Mouse) OX=10090 GN=Pak2 PE=1 SV=1	57.9	12	14	29	2010	1880	2170	2180	1943.91	2174.99	-0.162048	0.17352	0.154804
Q3UMC0	ATPase family protein 2 homolog OS=Mus musculus (Mouse) OX=10090 GN=Spata5 PE=1 SV=2	97.2	20	21	29	2680	2570	3540	3460	2624.42	3499.77	-0.41526	0.00837966	0.0672391
Q9WUM4	Coronin-1C OS=Mus musculus (Mouse) OX=10090 GN=Coro1c PE=1 SV=2	53.1	14	14	29	3000	2760	2610	2130	2877.5	2357.82	0.287364	0.24123	0.168686
Q91WG4	Elongator complex protein 2 OS=Mus musculus (Mouse) OX=10090 GN=Elp2 PE=1 SV=1	93	19	19	29	3650	3630	3310	3270	3639.99	3289.94	0.145872	0.012987	0.0829776
P70227	Inositol 1,4,5-trisphosphate receptor type 3 OS=Mus musculus (Mouse) OX=10090 GN=Itpr3 PE=1 SV=3	304.1	18	20	29	3540	3690	4910	4920	3614.22	4915	-0.443506	0.0359106	0.115654
P11031	Activated RNA polymerase II transcriptional coactivator p15 OS=Mus musculus (Mouse) OX=10090 GN=Sub1 PE=1 SV=3	14.4	7	7	29	6470	5990	8450	6560	6225.38	7445.27	-0.258163	0.396628	0.206597
P24472	Glutathione S-transferase A4 OS=Mus musculus (Mouse) OX=10090 GN=Gsta4 PE=1 SV=3	25.5	9	9	28	1590	1530	1780	1700	1559.71	1739.54	-0.157427	0.0773422	0.138454
Q920A7	AFG3-like protein 1 OS=Mus musculus (Mouse) OX=10090 GN=Afg3l1 PE=1 SV=2	87	13	16	28	3260	2970	3000	3020	3111.62	3009.98	0.0479119	0.600796	0.264784
P35293	Ras-related protein Rab-18 OS=Mus musculus (Mouse) OX=10090 GN=Rab18 PE=1 SV=2	23	9	9	28	6010	5760	5920	5740	5883.67	5829.31	0.0133929	0.758189	0.306437
Q99LC3	NADH dehydrogenase [ubiquinone] 1 alpha subcomplex subunit 10, mitochondrial OS=Mus musculus (Mouse) OX=10090 GN=Ndufa10 PE=1 SV=1	40.6	13	13	28	5000	4360	6200	6070	4669.05	6134.66	-0.393854	0.126157	0.146915
O70310	Glycylpeptide N-tetradecanoyltransferase 1 OS=Mus musculus (Mouse) OX=10090 GN=Nmt1 PE=1 SV=1	56.9	8	12	28	1600	1330	1990	1650	1458.77	1812.04	-0.312868	0.249868	0.171171
Q9Z2N8	Actin-like protein 6A OS=Mus musculus (Mouse) OX=10090 GN=Actl6a PE=1 SV=2	47.4	11	11	28	3930	3860	3330	3440	3894.84	3384.55	0.2026	0.0250152	0.105751
P24527	Leukotriene A-4 hydrolase OS=Mus musculus (Mouse) OX=10090 GN=Lta4h PE=1 SV=4	69	15	15	28	2040	1930	2270	2230	1984.24	2249.91	-0.181283	0.0993303	0.142048
P84091	AP-2 complex subunit mu OS=Mus musculus (Mouse) OX=10090 GN=Ap2m1 PE=1 SV=1	49.6	17	17	28	2960	2990	2890	2640	2974.96	2762.17	0.107068	0.33866	0.191779
Q4VBE8	WD repeat-containing protein 18 OS=Mus musculus (Mouse) OX=10090 GN=Wdr18 PE=1 SV=1	47.2	13	13	28	8210	8420	8060	8700	8314.34	8373.89	-0.0102964	0.874181	0.335212
Q9CWL8	Beta-catenin-like protein 1 OS=Mus musculus (Mouse) OX=10090 GN=Ctnnbl1 PE=1 SV=1	64.9	15	15	28	9030	9830	7030	7210	9421.51	7119.43	0.404197	0.0958545	0.142048
Q6P9R1	ATP-dependent RNA helicase DDX51 OS=Mus musculus (Mouse) OX=10090 GN=Ddx51 PE=1 SV=1	70.3	16	16	28	7240	8350	7900	8280	7775.22	8087.77	-0.0568588	0.690157	0.288255
Q99LX0	Protein/nucleic acid deglycase DJ-1 OS=Mus musculus (Mouse) OX=10090 GN=Park7 PE=1 SV=1	20	11	11	28	1090	1010	1370	1310	1049.24	1339.66	-0.35253	0.033757	0.11281
Q8R5H1	Ubiquitin carboxyl-terminal hydrolase 15 OS=Mus musculus (Mouse) OX=10090 GN=Usp15 PE=1 SV=1	112.3	17	18	28	1490	1400	1570	1550	1444.3	1559.97	-0.111147	0.224316	0.164933
P84084	ADP-ribosylation factor 5 OS=Mus musculus (Mouse) OX=10090 GN=Arf5 PE=1 SV=2	20.5	3	8	28	853	631	1010	942	733.65	975.408	-0.410912	0.261381	0.172944
Q9Z2Q2	Lysine-rich nucleolar protein 1 OS=Mus musculus (Mouse) OX=10090 GN=Knop1 PE=1 SV=2	53.8	15	15	28	5560	5760	6530	6710	5659.12	6619.39	-0.226121	0.0196476	0.0981483
Q61739	Integrin alpha-6 OS=Mus musculus (Mouse) OX=10090 GN=Itga6 PE=1 SV=3	122.1	19	19	28	2940	3320	2980	3130	3124.23	3054.08	0.0327622	0.764165	0.307647
Q8VDR9	Dedicator of cytokinesis protein 6 OS=Mus musculus (Mouse) OX=10090 GN=Dock6 PE=1 SV=4	233.1	18	21	28	2510	2340	3080	2930	2423.51	3004.06	-0.309818	0.0373094	0.116778
P97930	Thymidylate kinase OS=Mus musculus (Mouse) OX=10090 GN=Dtymk PE=1 SV=2	23.9	12	12	28	2510	1650	2990	2970	2035.07	2979.98	-0.550228	0.283605	0.177103
Q923D5	WW domain-binding protein 11 OS=Mus musculus (Mouse) OX=10090 GN=Wbp11 PE=1 SV=2	69.8	13	13	28	8270	8950	7280	7120	8603.28	7199.56	0.25698	0.135239	0.148772
O88544	COP9 signalosome complex subunit 4 OS=Mus musculus (Mouse) OX=10090 GN=Cops4 PE=1 SV=1	46.3	13	13	28	1880	1700	2000	2100	1787.74	2049.39	-0.197061	0.161244	0.152296
P83882	60S ribosomal protein L36a OS=Mus musculus (Mouse) OX=10090 GN=Rpl36a PE=3 SV=2	12.4	7	7	28	5300	4420	7790	6390	4840.04	7055.36	-0.5437	0.136844	0.148772
P53395	Lipoamide acyltransferase component of branched-chain alpha-keto acid dehydrogenase complex, mitochondrial OS=Mus musculus (Mouse) OX=10090 GN=Dbt PE=1 SV=2	53.2	13	13	28	4670	3670	6380	5380	4139.92	5858.7	-0.50098	0.136771	0.148772
E9Q5G3	Kinesin-like protein KIF23 OS=Mus musculus (Mouse) OX=10090 GN=Kif23 PE=1 SV=1	108.7	19	19	28	4520	4130	3840	3710	4320.6	3774.44	0.19497	0.189949	0.157403
P07607	Thymidylate synthase OS=Mus musculus (Mouse) OX=10090 GN=Tyms PE=1 SV=1	34.9	11	11	28	1390	1310	1570	1600	1349.41	1584.93	-0.232092	0.0766751	0.138113
P62880	Guanine nucleotide-binding protein G(I)/G(S)/G(T) subunit beta-2 OS=Mus musculus (Mouse) OX=10090 GN=Gnb2 PE=1 SV=3	37.3	3	8	28	1390	1410	1090	1120	1399.96	1104.9	0.341477	0.00653199	0.0587552
Q8BFZ9	Erlin-2 OS=Mus musculus (Mouse) OX=10090 GN=Erlin2 PE=1 SV=1	37.8	15	17	28	5880	5970	6850	6860	5924.83	6855	-0.210383	0.0288847	0.110606
Q9EST5	Acidic leucine-rich nuclear phosphoprotein 32 family member B OS=Mus musculus (Mouse) OX=10090 GN=Anp32b PE=1 SV=1	31.1	4	8	28	928	619	892	880	757.913	885.98	-0.225242	0.59926	0.264482
Q9R190	Metastasis-associated protein MTA2 OS=Mus musculus (Mouse) OX=10090 GN=Mta2 PE=1 SV=1	75	15	18	28	4890	5120	4410	4910	5003.68	4653.29	0.104738	0.379176	0.202306
A2AJK6	Chromodomain-helicase-DNA-binding protein 7 OS=Mus musculus (Mouse) OX=10090 GN=Chd7 PE=1 SV=1	333.9	6	20	28	571	586	979	1070	578.451	1023.49	-0.823228	0.0586297	0.133546
P57784	U2 small nuclear ribonucleoprotein A' OS=Mus musculus (Mouse) OX=10090 GN=Snrpa1 PE=1 SV=2	28.3	13	13	28	6460	7160	5920	6240	6801	6077.89	0.162175	0.249522	0.171171
Q61164	Transcriptional repressor CTCF OS=Mus musculus (Mouse) OX=10090 GN=Ctcf PE=1 SV=2	83.7	14	14	28	9160	9840	7750	7930	9493.91	7839.48	0.276244	0.110146	0.144497
O54833	Casein kinase II subunit alpha' OS=Mus musculus (Mouse) OX=10090 GN=Csnk2a2 PE=1 SV=1	41.2	13	15	28	5650	4770	3290	2970	5191.39	3125.91	0.731845	0.101643	0.143101
Q9R1P4	Proteasome subunit alpha type-1 OS=Mus musculus (Mouse) OX=10090 GN=Psma1 PE=1 SV=1	29.5	13	13	28	1210	1070	1470	1450	1137.85	1459.97	-0.359626	0.131095	0.147888
O88532	Zinc finger RNA-binding protein OS=Mus musculus (Mouse) OX=10090 GN=Zfr PE=1 SV=2	116.8	20	20	28	3280	3750	3530	3520	3507.14	3525	-0.0073286	0.972928	0.358719
O55142	60S ribosomal protein L35a OS=Mus musculus (Mouse) OX=10090 GN=Rpl35a PE=1 SV=2	12.5	8	8	28	9180	7950	12200	10500	8542.89	11318.1	-0.405839	0.129258	0.147169
Q3UL36	Arginine and glutamate-rich protein 1 OS=Mus musculus (Mouse) OX=10090 GN=Arglu1 PE=1 SV=2	32.9	11	12	28	13700	13900	13300	12600	13799.6	12945.3	0.0922054	0.228758	0.165405
Q5SUF2	Luc7-like protein 3 OS=Mus musculus (Mouse) OX=10090 GN=Luc7l3 PE=1 SV=1	51.4	11	11	28	7090	7390	6650	6270	7238.45	6457.21	0.16477	0.0902777	0.140167
Q9JLV5	Cullin-3 OS=Mus musculus (Mouse) OX=10090 GN=Cul3 PE=1 SV=1	88.9	18	18	28	2860	2870	3020	2920	2865	2969.58	-0.0517255	0.280301	0.176629
Q7TNC4	Putative RNA-binding protein Luc7-like 2 OS=Mus musculus (Mouse) OX=10090 GN=Luc7l2 PE=1 SV=1	46.6	7	11	28	6320	6680	5770	5600	6497.51	5684.36	0.192887	0.0938916	0.141809
Q3TIV5	Zinc finger CCCH domain-containing protein 15 OS=Mus musculus (Mouse) OX=10090 GN=Zc3h15 PE=1 SV=2	48.3	16	16	28	5540	4050	7670	6160	4736.77	6873.66	-0.537175	0.183702	0.15614
Q9CPT5	Nucleolar protein 16 OS=Mus musculus (Mouse) OX=10090 GN=Nop16 PE=1 SV=1	21.1	10	10	28	7570	8520	7020	7350	8030.97	7183.11	0.160966	0.29931	0.180387
P27641	X-ray repair cross-complementing protein 5 OS=Mus musculus (Mouse) OX=10090 GN=Xrcc5 PE=1 SV=4	83	20	20	28	3380	3330	3780	4000	3354.91	3888.44	-0.21292	0.114964	0.145704
O70475	UDP-glucose 6-dehydrogenase OS=Mus musculus (Mouse) OX=10090 GN=Ugdh PE=1 SV=1	54.8	18	18	28	2110	2120	1910	1980	2114.99	1944.69	0.121117	0.123318	0.146863
Q8BIW1	Exopolyphosphatase PRUNE1 OS=Mus musculus (Mouse) OX=10090 GN=Prune1 PE=1 SV=1	50.2	15	15	28	1400	1050	1350	1460	1212.44	1403.92	-0.211556	0.483634	0.232525
Q8BYA0	Tubulin-specific chaperone D OS=Mus musculus (Mouse) OX=10090 GN=Tbcd PE=1 SV=1	133.2	21	21	28	1920	1770	2170	2210	1843.47	2189.91	-0.248443	0.117361	0.145899
Q99K51	Plastin-3 OS=Mus musculus (Mouse) OX=10090 GN=Pls3 PE=1 SV=3	70.7	14	16	27	1700	1320	1810	1790	1498	1799.97	-0.264938	0.368677	0.199249
Q9CXK8	60S ribosome subunit biogenesis protein NIP7 homolog OS=Mus musculus (Mouse) OX=10090 GN=Nip7 PE=1 SV=1	20.4	10	10	27	7420	7960	7540	7650	7685.26	7594.8	0.0170817	0.785163	0.313002
Q8C9B9	Death-inducer obliterator 1 OS=Mus musculus (Mouse) OX=10090 GN=Dido1 PE=1 SV=4	247	18	18	27	6930	6020	4710	4900	6458.99	4804.06	0.427055	0.156862	0.152291
P41105	60S ribosomal protein L28 OS=Mus musculus (Mouse) OX=10090 GN=Rpl28 PE=1 SV=2	15.7	8	8	27	7480	6290	10800	9000	6859.24	9859.01	-0.523393	0.125908	0.146915
P67871	Casein kinase II subunit beta OS=Mus musculus (Mouse) OX=10090 GN=Csnk2b PE=1 SV=1	24.9	7	7	27	4180	3590	3700	3770	3873.78	3734.84	0.0526985	0.700473	0.29041
Q07417	Short-chain specific acyl-CoA dehydrogenase, mitochondrial OS=Mus musculus (Mouse) OX=10090 GN=Acads PE=1 SV=2	44.9	13	13	27	3960	2740	2470	2130	3293.99	2293.71	0.522156	0.320135	0.186817
Q7TSZ8	Nucleus accumbens-associated protein 1 OS=Mus musculus (Mouse) OX=10090 GN=Nacc1 PE=1 SV=1	56.5	19	19	27	8640	8150	3870	4170	8391.42	4017.2	1.06273	0.00890407	0.0691289
Q9DC69	NADH dehydrogenase [ubiquinone] 1 alpha subcomplex subunit 9, mitochondrial OS=Mus musculus (Mouse) OX=10090 GN=Ndufa9 PE=1 SV=2	42.5	15	15	27	5320	4790	6700	6300	5048.05	6496.92	-0.364031	0.0556477	0.132181
O35345	Importin subunit alpha-7 OS=Mus musculus (Mouse) OX=10090 GN=Kpna6 PE=1 SV=2	59.9	8	12	27	2480	2430	2350	2520	2454.87	2433.52	0.012606	0.854332	0.330885
P59178	Lethal(3)malignant brain tumor-like protein 2 OS=Mus musculus (Mouse) OX=10090 GN=L3mbtl2 PE=1 SV=2	78.9	12	16	27	6400	6420	6310	6540	6409.99	6423.97	-0.00314272	0.917495	0.344755
Q9DBG5	Perilipin-3 OS=Mus musculus (Mouse) OX=10090 GN=Plin3 PE=1 SV=1	47.2	17	17	27	2400	2090	2430	2590	2239.64	2508.72	-0.163686	0.306102	0.182363
Q8BHY2	Nucleolar complex protein 4 homolog OS=Mus musculus (Mouse) OX=10090 GN=Noc4l PE=2 SV=1	58.6	15	15	27	5920	6380	5500	5720	6145.7	5608.92	0.131853	0.21621	0.163903
Q03173	Protein enabled homolog OS=Mus musculus (Mouse) OX=10090 GN=Enah PE=1 SV=2	85.8	16	16	27	1990	1680	1960	1860	1828.44	1909.35	-0.0624633	0.714397	0.294034
Q3V1H1	Cytoskeleton-associated protein 2 OS=Mus musculus (Mouse) OX=10090 GN=Ckap2 PE=1 SV=1	74	18	18	27	5650	6260	5220	5690	5947.18	5449.94	0.125968	0.330723	0.189529
Q8CH25	SAFB-like transcription modulator OS=Mus musculus (Mouse) OX=10090 GN=Sltm PE=1 SV=1	116.9	14	14	27	8200	9670	6940	7400	8904.72	7166.31	0.313339	0.228234	0.165405
P62849	40S ribosomal protein S24 OS=Mus musculus (Mouse) OX=10090 GN=Rps24 PE=1 SV=1	15.4	6	6	27	5150	4310	6570	5120	4711.32	5799.86	-0.299888	0.341266	0.192438
Q8R4R6	Nucleoporin NUP35 OS=Mus musculus (Mouse) OX=10090 GN=Nup35 PE=1 SV=2	34.8	11	11	27	5130	5370	5570	6190	5248.63	5871.82	-0.161868	0.262885	0.172986
P08226	Apolipoprotein E OS=Mus musculus (Mouse) OX=10090 GN=Apoe PE=1 SV=2	35.8	11	11	27	4770	3660	4860	5280	4178.3	5065.65	-0.277831	0.3463	0.193688
Q91WM1	Spermatid perinuclear RNA-binding protein OS=Mus musculus (Mouse) OX=10090 GN=Strbp PE=1 SV=1	73.7	10	15	27	2270	2450	2440	2410	2358.28	2424.95	-0.0402201	0.600784	0.264784
Q64378	Peptidyl-prolyl cis-trans isomerase FKBP5 OS=Mus musculus (Mouse) OX=10090 GN=Fkbp5 PE=1 SV=1	50.9	13	13	27	1560	1350	1860	2090	1451.21	1971.65	-0.44215	0.080067	0.138783
P39447	Tight junction protein ZO-1 OS=Mus musculus (Mouse) OX=10090 GN=Tjp1 PE=1 SV=2	194.6	20	21	27	2690	2750	2380	2660	2719.83	2516.11	0.112325	0.381114	0.202799
Q9D0R4	Probable ATP-dependent RNA helicase DDX56 OS=Mus musculus (Mouse) OX=10090 GN=Ddx56 PE=2 SV=1	61.2	12	12	27	7320	8020	5970	6440	7662.01	6200.55	0.305327	0.0889686	0.140139
Q6P1F6	Serine/threonine-protein phosphatase 2A 55 kDa regulatory subunit B alpha isoform OS=Mus musculus (Mouse) OX=10090 GN=Ppp2r2a PE=1 SV=1	51.7	8	12	27	1860	1570	2120	2100	1708.86	2109.98	-0.304193	0.222562	0.164754
O08579	Emerin OS=Mus musculus (Mouse) OX=10090 GN=Emd PE=1 SV=1	29.4	12	12	27	9450	10300	4350	4410	9865.85	4379.9	1.17155	0.0481147	0.128182
P24288	Branched-chain-amino-acid aminotransferase, cytosolic OS=Mus musculus (Mouse) OX=10090 GN=Bcat1 PE=1 SV=2	42.8	10	10	27	782	602	1170	1220	686.122	1194.74	-0.800157	0.0933252	0.141678
P56546	C-terminal-binding protein 2 OS=Mus musculus (Mouse) OX=10090 GN=Ctbp2 PE=1 SV=2	48.9	8	11	27	8260	6940	6090	6230	7571.29	6159.6	0.297702	0.270585	0.174783
Q9Z1T1	AP-3 complex subunit beta-1 OS=Mus musculus (Mouse) OX=10090 GN=Ap3b1 PE=1 SV=2	122.7	18	18	27	2830	2190	3910	2810	2489.52	3314.68	-0.413003	0.339616	0.191856
Q9DCS9	NADH dehydrogenase [ubiquinone] 1 beta subcomplex subunit 10 OS=Mus musculus (Mouse) OX=10090 GN=Ndufb10 PE=1 SV=3	21	9	9	27	4250	3910	3920	4320	4076.46	4115.14	-0.0136268	0.893186	0.339558
Q9CY27	Very-long-chain enoyl-CoA reductase OS=Mus musculus (Mouse) OX=10090 GN=Tecr PE=1 SV=1	36.1	12	12	27	6180	6400	4630	4680	6289.04	4654.93	0.434079	0.0340686	0.113111
Q8CH18	Cell division cycle and apoptosis regulator protein 1 OS=Mus musculus (Mouse) OX=10090 GN=Ccar1 PE=1 SV=1	132	16	18	27	7280	8180	5260	5760	7716.89	5504.33	0.487454	0.0755863	0.138113
Q60767	Lymphocyte antigen 75 OS=Mus musculus (Mouse) OX=10090 GN=Ly75 PE=1 SV=2	197.2	17	18	27	5080	5600	2740	2760	5333.67	2749.98	0.955706	0.0633443	0.135276
P45952	Medium-chain specific acyl-CoA dehydrogenase, mitochondrial OS=Mus musculus (Mouse) OX=10090 GN=Acadm PE=1 SV=1	46.5	12	12	26	4300	2830	3580	2980	3488.41	3266.25	0.0949334	0.768431	0.308896
P70122	Ribosome maturation protein SBDS OS=Mus musculus (Mouse) OX=10090 GN=Sbds PE=1 SV=4	28.8	12	12	26	2720	2090	3250	2670	2384.28	2945.76	-0.305085	0.32506	0.18802
Q91V41	Ras-related protein Rab-14 OS=Mus musculus (Mouse) OX=10090 GN=Rab14 PE=1 SV=3	23.9	10	11	26	3960	3750	3180	3080	3853.57	3129.6	0.300217	0.0522988	0.130695
Q8BK63	Casein kinase I isoform alpha OS=Mus musculus (Mouse) OX=10090 GN=Csnk1a1 PE=1 SV=2	38.9	13	13	26	4630	4640	4950	4900	4635	4924.94	-0.0875366	0.0467622	0.126389
P70670	Nascent polypeptide-associated complex subunit alpha, muscle-specific form OS=Mus musculus (Mouse) OX=10090 GN=Naca PE=1 SV=2	220.4	7	7	26	2280	1760	2870	2400	2003.2	2624.5	-0.389738	0.222649	0.164754
P58501	PAX3- and PAX7-binding protein 1 OS=Mus musculus (Mouse) OX=10090 GN=Paxbp1 PE=1 SV=3	104.8	15	15	26	5620	6150	6020	6700	5879.03	6350.91	-0.111384	0.391154	0.205475
O70378	ER membrane protein complex subunit 8 OS=Mus musculus (Mouse) OX=10090 GN=Emc8 PE=1 SV=1	23.3	11	11	26	2720	2440	2490	2660	2576.2	2573.6	0.00145791	0.978926	0.359508
P09055	Integrin beta-1 OS=Mus musculus (Mouse) OX=10090 GN=Itgb1 PE=1 SV=1	88.2	15	15	26	7940	8250	4410	4290	8093.52	4349.59	0.895888	0.0123076	0.0815926
P58742	Aladin OS=Mus musculus (Mouse) OX=10090 GN=Aaas PE=1 SV=1	59.4	14	14	26	2870	2900	3100	3260	2884.96	3178.99	-0.140018	0.158359	0.152296
Q61545	RNA-binding protein EWS OS=Mus musculus (Mouse) OX=10090 GN=Ewsr1 PE=1 SV=2	68.4	8	8	26	10900	10200	7590	7320	10544.2	7453.78	0.500405	0.0449501	0.124873
Q9D1D4	Transmembrane emp24 domain-containing protein 10 OS=Mus musculus (Mouse) OX=10090 GN=Tmed10 PE=1 SV=1	24.9	7	7	26	5250	5410	4880	4600	5329.4	4737.93	0.169716	0.0938648	0.141809
Q922D4	Serine/threonine-protein phosphatase 6 regulatory subunit 3 OS=Mus musculus (Mouse) OX=10090 GN=Ppp6r3 PE=1 SV=1	94.6	18	18	26	1270	1220	1410	1410	1244.75	1410	-0.17984	0	0
Q9CYX7	RRP15-like protein OS=Mus musculus (Mouse) OX=10090 GN=Rrp15 PE=1 SV=2	31	10	10	26	9040	9760	8470	8870	9393.1	8667.69	0.115954	0.251958	0.171171
Q4VAA2	Protein CDV3 OS=Mus musculus (Mouse) OX=10090 GN=Cdv3 PE=1 SV=2	29.7	13	13	26	1260	904	1610	1450	1067.26	1527.91	-0.517648	0.201743	0.160039
Q9D0L8	mRNA cap guanine-N7 methyltransferase OS=Mus musculus (Mouse) OX=10090 GN=Rnmt PE=1 SV=1	53.3	12	12	26	1880	1600	1940	1930	1734.36	1934.99	-0.157926	0.396171	0.206517
P54103	DnaJ homolog subfamily C member 2 OS=Mus musculus (Mouse) OX=10090 GN=Dnajc2 PE=1 SV=2	71.7	14	14	26	2410	1730	3520	2830	2041.89	3156.2	-0.628286	0.150096	0.150237
P47915	60S ribosomal protein L29 OS=Mus musculus (Mouse) OX=10090 GN=Rpl29 PE=1 SV=2	17.6	7	7	26	4030	3310	5710	4390	3652.3	5006.69	-0.45505	0.243381	0.169492
Q9DCH4	Eukaryotic translation initiation factor 3 subunit F OS=Mus musculus (Mouse) OX=10090 GN=Eif3f PE=1 SV=2	38	12	12	26	1800	1450	2480	2210	1615.55	2341.11	-0.535168	0.0897989	0.140167
Q60598	Src substrate cortactin OS=Mus musculus (Mouse) OX=10090 GN=Cttn PE=1 SV=2	61.2	15	15	26	3820	3390	3410	3390	3598.58	3399.99	0.0819004	0.51495	0.241215
Q9JMH6	Thioredoxin reductase 1, cytoplasmic OS=Mus musculus (Mouse) OX=10090 GN=Txnrd1 PE=1 SV=3	67	14	14	26	1280	1040	1460	1310	1153.78	1382.97	-0.261404	0.275487	0.175509
P05063	Fructose-bisphosphate aldolase C OS=Mus musculus (Mouse) OX=10090 GN=Aldoc PE=1 SV=4	39.4	4	10	26	225	242	227	255	233.345	240.593	-0.0441287	0.700137	0.29033
P00375	Dihydrofolate reductase OS=Mus musculus (Mouse) OX=10090 GN=Dhfr PE=1 SV=3	21.6	12	12	26	1960	1490	2050	2000	1708.92	2024.85	-0.244729	0.421249	0.214061
Q8CBY3	Leukocyte receptor cluster member 8 homolog OS=Mus musculus (Mouse) OX=10090 GN=Leng8 PE=1 SV=1	86.7	14	14	26	5570	6050	5630	6110	5805.04	5865.09	-0.0148474	0.875965	0.335384
Q0VBL3	RNA-binding protein 15 OS=Mus musculus (Mouse) OX=10090 GN=Rbm15 PE=1 SV=1	105.7	15	17	26	4430	5070	4450	4640	4739.21	4544.01	0.0606812	0.636545	0.274033
Q8K2T8	RNA polymerase II-associated factor 1 homolog OS=Mus musculus (Mouse) OX=10090 GN=Paf1 PE=1 SV=1	60.5	15	15	26	4660	4740	4610	4050	4699.83	4320.94	0.121264	0.409117	0.209995
Q6PGG6	Guanine nucleotide-binding protein-like 3-like protein OS=Mus musculus (Mouse) OX=10090 GN=Gnl3l PE=1 SV=1	65.2	11	11	26	2700	2850	2200	2490	2773.99	2340.51	0.245136	0.158755	0.152296
O54774	AP-3 complex subunit delta-1 OS=Mus musculus (Mouse) OX=10090 GN=Ap3d1 PE=1 SV=1	135	19	19	26	3050	2390	4060	2640	2699.91	3273.9	-0.278099	0.534007	0.246022
Q6DYE8	Ectonucleotide pyrophosphatase/phosphodiesterase family member 3 OS=Mus musculus (Mouse) OX=10090 GN=Enpp3 PE=1 SV=2	98.6	16	16	26	3980	3640	2690	2570	3806.21	2629.32	0.533666	0.0647384	0.135688
P10649	Glutathione S-transferase Mu 1 OS=Mus musculus (Mouse) OX=10090 GN=Gstm1 PE=1 SV=2	26	9	13	26	1600	1440	1590	1590	1517.89	1590	-0.0669564	0	0
P11276	Fibronectin OS=Mus musculus (Mouse) OX=10090 GN=Fn1 PE=1 SV=4	272.4	21	21	25	5160	4700	5190	5160	4924.63	5174.98	-0.0715369	0.479401	0.231466
Q9D706	RNA polymerase II-associated protein 3 OS=Mus musculus (Mouse) OX=10090 GN=Rpap3 PE=1 SV=1	74.1	18	18	25	1360	1270	1590	1370	1314.23	1475.91	-0.167384	0.353142	0.195014
Q9CX56	26S proteasome non-ATPase regulatory subunit 8 OS=Mus musculus (Mouse) OX=10090 GN=Psmd8 PE=1 SV=2	39.9	13	13	25	1780	1510	2110	2160	1639.45	2134.85	-0.380924	0.161155	0.152296
P61750	ADP-ribosylation factor 4 OS=Mus musculus (Mouse) OX=10090 GN=Arf4 PE=1 SV=2	20.4	2	6	25	274	207	314	303	238.155	308.451	-0.373138	0.284735	0.177307
Q8C3Y4	Kinetochore-associated protein 1 OS=Mus musculus (Mouse) OX=10090 GN=Kntc1 PE=1 SV=2	250.2	21	21	25	2100	1890	1990	2120	1992.23	2053.97	-0.0440286	0.683264	0.286533
P09242	Alkaline phosphatase, tissue-nonspecific isozyme OS=Mus musculus (Mouse) OX=10090 GN=Alpl PE=1 SV=2	57.5	13	13	25	2320	2660	3970	3690	2484.19	3827.44	-0.623604	0.0282807	0.109782
Q9R0X4	Acyl-coenzyme A thioesterase 9, mitochondrial OS=Mus musculus (Mouse) OX=10090 GN=Acot9 PE=1 SV=1	50.5	15	15	25	2760	2010	2410	1910	2355.33	2145.48	0.134629	0.673439	0.283754
Q64213	Splicing factor 1 OS=Mus musculus (Mouse) OX=10090 GN=Sf1 PE=1 SV=6	70.4	10	10	25	4430	4530	3150	3230	4479.72	3189.75	0.489966	0.00305196	0.0333245
Q9D1C9	Ribosomal RNA-processing protein 7 homolog A OS=Mus musculus (Mouse) OX=10090 GN=Rrp7a PE=2 SV=1	32.4	12	12	25	5530	6290	4950	5290	5897.77	5117.18	0.204822	0.251212	0.171171
Q3U7R1	Extended synaptotagmin-1 OS=Mus musculus (Mouse) OX=10090 GN=Esyt1 PE=1 SV=2	121.5	15	15	25	2390	2390	2660	2680	2390	2669.98	-0.159819	0	0
P83877	Thioredoxin-like protein 4A OS=Mus musculus (Mouse) OX=10090 GN=Txnl4a PE=1 SV=1	16.8	5	5	25	3910	4680	3020	3310	4277.71	3161.68	0.436149	0.176328	0.15576
Q07113	Cation-independent mannose-6-phosphate receptor OS=Mus musculus (Mouse) OX=10090 GN=Igf2r PE=1 SV=1	273.6	20	20	25	1950	1860	2700	2730	1904.47	2714.96	-0.511542	0.0211455	0.101321
Q6ZQI3	Malectin OS=Mus musculus (Mouse) OX=10090 GN=Mlec PE=1 SV=2	32.3	11	11	25	13200	13600	8760	8950	13398.5	8854.49	0.597591	0.00970773	0.0720627
Q8CCK0	Core histone macro-H2A.2 OS=Mus musculus (Mouse) OX=10090 GN=H2afy2 PE=1 SV=3	40.1	10	12	25	3380	4530	8800	9970	3912.98	9366.75	-1.25928	0.0220843	0.102797
P40124	Adenylyl cyclase-associated protein 1 OS=Mus musculus (Mouse) OX=10090 GN=Cap1 PE=1 SV=4	51.5	11	11	25	836	755	936	949	794.468	942.478	-0.246469	0.163517	0.152654
P97429	Annexin A4 OS=Mus musculus (Mouse) OX=10090 GN=Anxa4 PE=1 SV=4	35.9	14	15	25	3020	2680	2820	2980	2844.93	2898.9	-0.027113	0.82356	0.322971
Q9CYI4	Putative RNA-binding protein Luc7-like 1 OS=Mus musculus (Mouse) OX=10090 GN=Luc7l PE=1 SV=2	43.9	5	9	25	2570	2600	2150	2070	2584.96	2109.62	0.293156	0.0316758	0.112562
O35864	COP9 signalosome complex subunit 5 OS=Mus musculus (Mouse) OX=10090 GN=Cops5 PE=1 SV=3	37.5	9	9	25	1240	1100	1320	1360	1167.9	1339.85	-0.19815	0.228758	0.165405
Q9WUU9	Germinal-center associated nuclear protein OS=Mus musculus (Mouse) OX=10090 GN=Mcm3ap PE=1 SV=2	217.2	15	15	25	1440	1570	1470	1660	1503.6	1562.11	-0.055083	0.660055	0.280487
Q8CHY6	Transcriptional repressor p66 alpha OS=Mus musculus (Mouse) OX=10090 GN=Gatad2a PE=1 SV=2	67.3	13	14	25	4100	4140	3690	3980	4119.95	3832.26	0.104433	0.29493	0.179217
Q9ESW4	Acylglycerol kinase, mitochondrial OS=Mus musculus (Mouse) OX=10090 GN=Agk PE=1 SV=1	46.9	14	14	25	4590	3920	6270	6140	4241.79	6204.66	-0.548678	0.0981756	0.142048
P45591	Cofilin-2 OS=Mus musculus (Mouse) OX=10090 GN=Cfl2 PE=1 SV=1	18.7	2	5	25	129	108	131	139	118.034	134.941	-0.193125	0.339816	0.191856
Q8K301	Probable ATP-dependent RNA helicase DDX52 OS=Mus musculus (Mouse) OX=10090 GN=Ddx52 PE=2 SV=2	67.4	18	18	25	5840	6850	5690	6030	6324.87	5857.53	0.110743	0.506347	0.238901
P35980	60S ribosomal protein L18 OS=Mus musculus (Mouse) OX=10090 GN=Rpl18 PE=1 SV=3	21.6	7	7	25	6210	5630	7690	6670	5912.89	7161.86	-0.276471	0.197096	0.15955
Q78ZA7	Nucleosome assembly protein 1-like 4 OS=Mus musculus (Mouse) OX=10090 GN=Nap1l4 PE=1 SV=1	42.7	11	12	25	1530	1210	1830	1810	1360.62	1819.97	-0.419647	0.216308	0.163903
Q9QXB9	Developmentally-regulated GTP-binding protein 2 OS=Mus musculus (Mouse) OX=10090 GN=Drg2 PE=1 SV=1	40.7	11	12	25	1450	1270	1570	1560	1357.02	1564.99	-0.205715	0.262504	0.172986
A2AR02	Peptidyl-prolyl cis-trans isomerase G OS=Mus musculus (Mouse) OX=10090 GN=Ppig PE=1 SV=1	88.3	14	14	25	9230	9680	8100	8000	9452.32	8049.84	0.231708	0.0883974	0.140025
A2AQ19	RNA polymerase-associated protein RTF1 homolog OS=Mus musculus (Mouse) OX=10090 GN=Rtf1 PE=1 SV=1	80.7	15	15	25	4830	3710	5650	4300	4233.12	4929	-0.219573	0.508327	0.239456
Q07076	Annexin A7 OS=Mus musculus (Mouse) OX=10090 GN=Anxa7 PE=1 SV=2	49.9	13	13	25	3640	3050	3080	3160	3331.97	3119.74	0.0949464	0.584313	0.260324
Q69ZN7	Myoferlin OS=Mus musculus (Mouse) OX=10090 GN=Myof PE=1 SV=2	233.2	18	19	25	1850	1750	1870	1800	1799.31	1834.67	-0.0280775	0.630072	0.272683
Q921S7	39S ribosomal protein L37, mitochondrial OS=Mus musculus (Mouse) OX=10090 GN=Mrpl37 PE=1 SV=1	48.3	11	11	25	1960	1630	2450	2340	1787.4	2394.37	-0.421782	0.142937	0.150027
Q07832	Serine/threonine-protein kinase PLK1 OS=Mus musculus (Mouse) OX=10090 GN=Plk1 PE=1 SV=2	68.3	17	17	25	4310	4630	3910	4240	4467.14	4071.66	0.133734	0.227943	0.165405
P97355	Spermine synthase OS=Mus musculus (Mouse) OX=10090 GN=Sms PE=1 SV=1	41.3	14	14	25	1030	761	1530	1510	885.342	1519.97	-0.779734	0.133376	0.148411
Q6PGB6	N-alpha-acetyltransferase 50 OS=Mus musculus (Mouse) OX=10090 GN=Naa50 PE=1 SV=1	19.4	14	14	25	2560	2140	3920	3400	2340.6	3650.75	-0.641317	0.0636343	0.135276
P17095	High mobility group protein HMG-I/HMG-Y OS=Mus musculus (Mouse) OX=10090 GN=Hmga1 PE=1 SV=4	11.6	7	7	25	12200	13100	12200	12500	12642	12349.1	0.0338194	0.62483	0.271323
P60766	Cell division control protein 42 homolog OS=Mus musculus (Mouse) OX=10090 GN=Cdc42 PE=1 SV=2	21.2	7	8	25	1900	1810	1900	2100	1854.45	1997.5	-0.1072	0.362637	0.198142
P99027	60S acidic ribosomal protein P2 OS=Mus musculus (Mouse) OX=10090 GN=Rplp2 PE=1 SV=3	11.6	7	7	25	5150	4560	7470	6710	4846.03	7079.81	-0.546907	0.0484937	0.128192
P59328	WD repeat and HMG-box DNA-binding protein 1 OS=Mus musculus (Mouse) OX=10090 GN=Wdhd1 PE=1 SV=2	124.2	17	17	25	1960	1870	1870	1980	1914.47	1924.21	-0.00732339	0.901431	0.341112
Q0P678	Zinc finger CCCH domain-containing protein 18 OS=Mus musculus (Mouse) OX=10090 GN=Zc3h18 PE=1 SV=1	105.6	14	14	25	7970	8680	5060	5300	8317.43	5178.61	0.683573	0.0494632	0.128302
O35593	26S proteasome non-ATPase regulatory subunit 14 OS=Mus musculus (Mouse) OX=10090 GN=Psmd14 PE=1 SV=2	34.6	12	12	25	2160	1920	2240	2340	2036.47	2289.45	-0.168935	0.253303	0.171489
Q99LL5	Periodic tryptophan protein 1 homolog OS=Mus musculus (Mouse) OX=10090 GN=Pwp1 PE=1 SV=1	55.6	10	10	25	6760	7150	6100	6260	6952.27	6179.48	0.169997	0.119121	0.146171
Q9CQI7	U2 small nuclear ribonucleoprotein B'' OS=Mus musculus (Mouse) OX=10090 GN=Snrpb2 PE=1 SV=1	25.3	6	8	25	5500	6160	4900	5260	5820.65	5076.81	0.197259	0.220115	0.16427
P53811	Phosphatidylinositol transfer protein beta isoform OS=Mus musculus (Mouse) OX=10090 GN=Pitpnb PE=1 SV=2	31.5	10	14	25	1840	1610	2050	2010	1721.16	2029.9	-0.238026	0.221077	0.164434
Q8CCJ3	E3 UFM1-protein ligase 1 OS=Mus musculus (Mouse) OX=10090 GN=Ufl1 PE=1 SV=2	89.5	16	16	25	3920	4040	3880	3840	3979.55	3859.95	0.044023	0.27259	0.175069
P61290	Proteasome activator complex subunit 3 OS=Mus musculus (Mouse) OX=10090 GN=Psme3 PE=1 SV=1	29.5	9	9	25	1540	1130	1790	1760	1319.17	1774.94	-0.428141	0.276132	0.17581
O35343	Importin subunit alpha-3 OS=Mus musculus (Mouse) OX=10090 GN=Kpna4 PE=1 SV=1	57.9	8	13	25	1180	1080	923	937	1128.89	929.974	0.279647	0.150096	0.150237
Q9CZJ1	Probable U3 small nucleolar RNA-associated protein 11 OS=Mus musculus (Mouse) OX=10090 GN=Utp11 PE=2 SV=1	30.5	13	13	25	7840	8560	7650	7940	8192.09	7793.65	0.0719328	0.451013	0.222909
Q9D0D4	Probable dimethyladenosine transferase OS=Mus musculus (Mouse) OX=10090 GN=Dimt1 PE=2 SV=1	35.3	15	15	25	7770	7860	7170	7460	7814.87	7313.56	0.0956476	0.154841	0.151469
Q9JHS4	ATP-dependent Clp protease ATP-binding subunit clpX-like, mitochondrial OS=Mus musculus (Mouse) OX=10090 GN=Clpx PE=1 SV=2	69.2	13	13	25	2760	2500	2880	2660	2626.79	2767.82	-0.0754493	0.499466	0.237062
Q8BJY1	26S proteasome non-ATPase regulatory subunit 5 OS=Mus musculus (Mouse) OX=10090 GN=Psmd5 PE=1 SV=4	55.9	16	16	24	1700	1530	1820	1810	1612.76	1814.99	-0.170431	0.254862	0.171874
P54227	Stathmin OS=Mus musculus (Mouse) OX=10090 GN=Stmn1 PE=1 SV=2	17.3	6	9	24	1780	1600	1770	1640	1687.6	1703.76	-0.013748	0.905963	0.341972
P53994	Ras-related protein Rab-2A OS=Mus musculus (Mouse) OX=10090 GN=Rab2a PE=1 SV=1	23.5	10	10	24	3540	3550	3300	3320	3545	3309.98	0.0989596	0.00843016	0.0672391
Q61425	Hydroxyacyl-coenzyme A dehydrogenase, mitochondrial OS=Mus musculus (Mouse) OX=10090 GN=Hadh PE=1 SV=2	34.4	13	13	24	3970	2490	3940	3060	3144.09	3472.23	-0.143221	0.789311	0.314104
O08795	Glucosidase 2 subunit beta OS=Mus musculus (Mouse) OX=10090 GN=Prkcsh PE=1 SV=1	58.8	11	11	24	2340	2070	2480	2550	2200.86	2514.76	-0.192349	0.245033	0.169615
O88271	Craniofacial development protein 1 OS=Mus musculus (Mouse) OX=10090 GN=Cfdp1 PE=1 SV=1	32.9	10	10	24	4210	3330	2520	2440	3744.24	2479.68	0.594519	0.206785	0.16133
Q9Z1G3	V-type proton ATPase subunit C 1 OS=Mus musculus (Mouse) OX=10090 GN=Atp6v1c1 PE=1 SV=4	43.9	13	13	24	1440	1330	1580	1510	1383.91	1544.6	-0.158489	0.15556	0.151905
O88554	Poly [ADP-ribose] polymerase 2 OS=Mus musculus (Mouse) OX=10090 GN=Parp2 PE=1 SV=3	63.4	16	16	24	4280	4460	4740	4790	4369.07	4764.93	-0.125129	0.122188	0.14678
O70456	14-3-3 protein sigma OS=Mus musculus (Mouse) OX=10090 GN=Sfn PE=1 SV=2	27.7	5	9	24	558	513	663	727	535.027	694.263	-0.37587	0.0660471	0.135688
Q9CWK8	Sorting nexin-2 OS=Mus musculus (Mouse) OX=10090 GN=Snx2 PE=1 SV=2	58.4	13	15	24	2080	1840	2080	2060	1956.32	2069.98	-0.0814693	0.527075	0.244428
P34914	Bifunctional epoxide hydrolase 2 OS=Mus musculus (Mouse) OX=10090 GN=Ephx2 PE=1 SV=2	62.5	14	14	24	1010	758	1340	1260	874.974	1299.38	-0.570516	0.161539	0.152374
P62270	40S ribosomal protein S18 OS=Mus musculus (Mouse) OX=10090 GN=Rps18 PE=1 SV=3	17.7	10	10	24	5880	4820	8060	6750	5323.68	7375.97	-0.470409	0.140319	0.149458
Q6P9R2	Serine/threonine-protein kinase OSR1 OS=Mus musculus (Mouse) OX=10090 GN=Oxsr1 PE=1 SV=1	58.2	8	11	24	1140	1010	1290	1310	1073.03	1299.96	-0.276774	0.172006	0.154522
Q60875	Rho guanine nucleotide exchange factor 2 OS=Mus musculus (Mouse) OX=10090 GN=Arhgef2 PE=1 SV=4	111.9	19	19	24	2350	2050	3050	2890	2194.88	2968.92	-0.435797	0.0731861	0.138113
Q8BRG8	Transmembrane protein 209 OS=Mus musculus (Mouse) OX=10090 GN=Tmem209 PE=2 SV=1	62.9	14	14	24	4960	5510	5540	6140	5227.77	5832.29	-0.157866	0.276366	0.175905
Q99KJ8	Dynactin subunit 2 OS=Mus musculus (Mouse) OX=10090 GN=Dctn2 PE=1 SV=3	44.1	13	13	24	1890	1660	1740	1640	1771.27	1689.26	0.0683932	0.594313	0.26329
Q8CIL4	Uncharacterized protein C1orf131 homolog OS=Mus musculus (Mouse) OX=10090 GN=MGI:1913773 PE=1 SV=1	31.3	11	11	24	3800	4140	3600	3750	3966.36	3674.23	0.110371	0.30483	0.182139
P28352	DNA-(apurinic or apyrimidinic site) lyase OS=Mus musculus (Mouse) OX=10090 GN=Apex1 PE=1 SV=2	35.5	12	12	24	2710	2440	2500	2360	2571.46	2428.99	0.0822295	0.468156	0.22776
P84104	Serine/arginine-rich splicing factor 3 OS=Mus musculus (Mouse) OX=10090 GN=Srsf3 PE=1 SV=1	19.3	5	6	24	5820	7010	5910	6210	6387.35	6058.14	0.0763411	0.657097	0.279774
Q9DCT2	NADH dehydrogenase [ubiquinone] iron-sulfur protein 3, mitochondrial OS=Mus musculus (Mouse) OX=10090 GN=Ndufs3 PE=1 SV=2	30.1	11	11	24	3670	3030	4370	4000	3334.68	4180.91	-0.326268	0.183104	0.155847
P55258	Ras-related protein Rab-8A OS=Mus musculus (Mouse) OX=10090 GN=Rab8a PE=1 SV=2	23.7	3	10	24	2270	2210	1920	2020	2239.8	1969.37	0.185639	0.0628139	0.134583
Q9CQF3	Cleavage and polyadenylation specificity factor subunit 5 OS=Mus musculus (Mouse) OX=10090 GN=Nudt21 PE=1 SV=1	26.2	13	13	24	4420	5250	4380	4650	4817.16	4512.98	0.0941011	0.579148	0.258818
Q63844	Mitogen-activated protein kinase 3 OS=Mus musculus (Mouse) OX=10090 GN=Mapk3 PE=1 SV=5	43	6	8	24	904	875	1010	887	889.382	946.504	-0.0898059	0.508975	0.23946
Q61183	Poly(A) polymerase alpha OS=Mus musculus (Mouse) OX=10090 GN=Papola PE=1 SV=4	82.3	11	11	24	1130	1020	1120	1110	1073.59	1114.99	-0.0545832	0.599338	0.264482
P42669	Transcriptional activator protein Pur-alpha OS=Mus musculus (Mouse) OX=10090 GN=Pura PE=1 SV=1	34.9	11	11	24	3530	3410	3240	3350	3469.48	3294.54	0.0746425	0.16549	0.152767
P51432	1-phosphatidylinositol 4,5-bisphosphate phosphodiesterase beta-3 OS=Mus musculus (Mouse) OX=10090 GN=Plcb3 PE=1 SV=2	139.4	15	15	24	1270	1180	1430	1450	1224.17	1439.97	-0.234226	0.117732	0.145899
Q9CU65	Zinc finger MYM-type protein 2 OS=Mus musculus (Mouse) OX=10090 GN=Zmym2 PE=1 SV=3	154.5	16	17	24	3220	2690	3060	3200	2943.09	3129.22	-0.0884683	0.627378	0.271979
Q921F4	Heterogeneous nuclear ribonucleoprotein L-like OS=Mus musculus (Mouse) OX=10090 GN=Hnrnpll PE=1 SV=3	64.1	12	12	24	4480	4020	3800	3500	4243.77	3646.92	0.21867	0.180782	0.155847
O09061	Proteasome subunit beta type-1 OS=Mus musculus (Mouse) OX=10090 GN=Psmb1 PE=1 SV=1	26.4	10	10	24	1720	1570	1980	1890	1643.29	1934.48	-0.235357	0.10437	0.143452
Q3UIL6	Pleckstrin homology domain-containing family A member 7 OS=Mus musculus (Mouse) OX=10090 GN=Plekha7 PE=1 SV=2	126.7	14	14	24	1940	1980	2260	2180	1959.9	2219.64	-0.179547	0.0546643	0.131563
Q8VHK9	ATP-dependent DNA/RNA helicase DHX36 OS=Mus musculus (Mouse) OX=10090 GN=Dhx36 PE=1 SV=2	113.8	13	14	24	2380	2680	2670	2840	2525.55	2753.69	-0.124768	0.34976	0.194335
P61255	60S ribosomal protein L26 OS=Mus musculus (Mouse) OX=10090 GN=Rpl26 PE=1 SV=1	17.2	8	8	24	4630	3980	6270	5280	4292.71	5753.75	-0.422611	0.150483	0.150237
Q80Y81	Zinc phosphodiesterase ELAC protein 2 OS=Mus musculus (Mouse) OX=10090 GN=Elac2 PE=1 SV=1	92.7	16	16	24	2040	1910	1900	1870	1973.93	1884.94	0.0665521	0.389836	0.204968
Q3TZX8	Polynucleotide 5'-hydroxyl-kinase NOL9 OS=Mus musculus (Mouse) OX=10090 GN=Nol9 PE=1 SV=1	80.8	16	16	24	4160	4300	3840	4110	4229.42	3972.71	0.0903377	0.27468	0.175424
Q3UPF5	Zinc finger CCCH-type antiviral protein 1 OS=Mus musculus (Mouse) OX=10090 GN=Zc3hav1 PE=1 SV=1	106.6	18	18	24	1850	1950	3570	3750	1899.34	3658.89	-0.945908	0.00915596	0.0700195
Q60676	Serine/threonine-protein phosphatase 5 OS=Mus musculus (Mouse) OX=10090 GN=Ppp5c PE=1 SV=3	56.8	12	12	24	1000	847	1170	1110	920.326	1139.61	-0.308317	0.181922	0.155847
Q8CCG4	Developmental pluripotency-associated protein 4 OS=Mus musculus (Mouse) OX=10090 GN=Dppa4 PE=1 SV=2	32.7	10	10	24	3530	3860	7830	8370	3691.31	8095.5	-1.13299	0.0103647	0.0735816
Q9QYB1	Chloride intracellular channel protein 4 OS=Mus musculus (Mouse) OX=10090 GN=Clic4 PE=1 SV=3	28.7	9	10	24	603	570	629	581	586.268	604.524	-0.0442391	0.597429	0.264041
Q99LB6	Methionine adenosyltransferase 2 subunit beta OS=Mus musculus (Mouse) OX=10090 GN=Mat2b PE=1 SV=1	37.4	12	12	24	1560	1280	1690	1730	1413.08	1709.88	-0.275053	0.281131	0.176765
P46735	Unconventional myosin-Ib OS=Mus musculus (Mouse) OX=10090 GN=Myo1b PE=1 SV=3	128.5	17	17	23	1250	1320	1770	1660	1284.52	1714.12	-0.416233	0.0331839	0.112562
Q5SS00	DBF4-type zinc finger-containing protein 2 homolog OS=Mus musculus (Mouse) OX=10090 GN=Zdbf2 PE=2 SV=1	273.6	17	17	23	3580	4020	2380	2530	3793.63	2453.85	0.628528	0.0769782	0.13824
Q7TNP2	Serine/threonine-protein phosphatase 2A 65 kDa regulatory subunit A beta isoform OS=Mus musculus (Mouse) OX=10090 GN=Ppp2r1b PE=1 SV=2	65.9	7	15	23	1000	927	1120	1120	962.808	1120	-0.218178	0	0
Q9D5T0	ATPase family AAA domain-containing protein 1 OS=Mus musculus (Mouse) OX=10090 GN=Atad1 PE=1 SV=1	40.7	10	10	23	3640	3160	4250	4190	3391.52	4219.89	-0.315275	0.176553	0.15576
Q91YP3	Deoxyribose-phosphate aldolase OS=Mus musculus (Mouse) OX=10090 GN=Dera PE=1 SV=1	35	11	11	23	1750	1700	1720	1710	1724.82	1714.99	0.00824239	0.758181	0.306437
Q9CR57	60S ribosomal protein L14 OS=Mus musculus (Mouse) OX=10090 GN=Rpl14 PE=1 SV=3	23.5	6	6	23	4240	3890	5380	4820	4061.23	5092.31	-0.326402	0.110072	0.144497
P46467	Vacuolar protein sorting-associated protein 4B OS=Mus musculus (Mouse) OX=10090 GN=Vps4b PE=1 SV=2	49.4	11	14	23	1630	1540	1530	1600	1584.36	1564.61	0.0180994	0.761009	0.30724
Q8K368	Fanconi anemia group I protein homolog OS=Mus musculus (Mouse) OX=10090 GN=Fanci PE=1 SV=2	149.2	14	14	23	1460	1420	1190	1150	1439.86	1169.83	0.299632	0.0107965	0.0749832
Q99LC2	Cleavage stimulation factor subunit 1 OS=Mus musculus (Mouse) OX=10090 GN=Cstf1 PE=1 SV=1	48.4	12	12	23	3710	3930	3070	3590	3818.42	3319.83	0.201863	0.281181	0.176765
Q9D0P7	Proline/serine-rich coiled-coil protein 1 OS=Mus musculus (Mouse) OX=10090 GN=Psrc1 PE=1 SV=2	34.7	10	10	23	4290	3830	2220	2410	4053.48	2313.05	0.809365	0.0518251	0.13
P84089	Enhancer of rudimentary homolog OS=Mus musculus (Mouse) OX=10090 GN=Erh PE=1 SV=1	12.3	7	7	23	8610	10500	6790	10500	9508.15	8443.64	0.171301	0.717114	0.295075
Q9D823	60S ribosomal protein L37 OS=Mus musculus (Mouse) OX=10090 GN=Rpl37 PE=3 SV=3	11.1	7	7	23	9730	8270	14600	11800	8970.35	13125.5	-0.549142	0.156005	0.151983
Q91WM3	U3 small nucleolar RNA-interacting protein 2 OS=Mus musculus (Mouse) OX=10090 GN=Rrp9 PE=1 SV=1	52.1	13	13	23	6750	7350	5640	6320	7043.61	5970.33	0.238506	0.144186	0.150027
Q9JJT0	RNA 3'-terminal phosphate cyclase-like protein OS=Mus musculus (Mouse) OX=10090 GN=Rcl1 PE=2 SV=1	40.8	12	12	23	6890	7530	6390	7070	7202.9	6721.41	0.0998139	0.412343	0.21054
Q9D0T1	NHP2-like protein 1 OS=Mus musculus (Mouse) OX=10090 GN=Snu13 PE=1 SV=4	14.2	8	8	23	12700	13900	11600	12300	13286.5	11944.9	0.153565	0.221263	0.164434
Q6P2B1	Transportin-3 OS=Mus musculus (Mouse) OX=10090 GN=Tnpo3 PE=1 SV=1	104.1	17	17	23	1800	1550	1690	1730	1670.33	1709.88	-0.0337651	0.826541	0.323739
Q9D0F3	Protein ERGIC-53 OS=Mus musculus (Mouse) OX=10090 GN=Lman1 PE=1 SV=1	57.8	11	12	23	4450	4450	5800	5630	4450	5714.37	-0.360789	0	0
Q8C156	Condensin complex subunit 2 OS=Mus musculus (Mouse) OX=10090 GN=Ncaph PE=1 SV=1	82.3	14	14	23	3460	2830	3440	3210	3129.19	3323.01	-0.0867039	0.670627	0.283095
Q7TN89	GTPase ERas OS=Mus musculus (Mouse) OX=10090 GN=Eras PE=1 SV=1	24.3	12	12	23	2780	2950	3500	3610	2863.74	3554.57	-0.311777	0.0307147	0.111792
P59326	YTH domain-containing family protein 1 OS=Mus musculus (Mouse) OX=10090 GN=Ythdf1 PE=1 SV=1	60.8	5	8	23	2280	1940	2710	2480	2103.14	2592.45	-0.301771	0.159102	0.152296
Q6DFV5	Probable helicase with zinc finger domain OS=Mus musculus (Mouse) OX=10090 GN=Helz PE=1 SV=2	219.7	20	20	23	1660	1480	2500	2320	1567.42	2408.32	-0.619636	0.0221976	0.102797
Q9EQQ9	Protein O-GlcNAcase OS=Mus musculus (Mouse) OX=10090 GN=Oga PE=1 SV=2	103.1	18	18	23	1320	1170	1560	1490	1242.74	1524.6	-0.294906	0.12196	0.14678
Q8CHI8	E1A-binding protein p400 OS=Mus musculus (Mouse) OX=10090 GN=Ep400 PE=1 SV=3	337	18	18	23	2320	2350	2170	2310	2334.95	2238.91	0.0605988	0.397119	0.20672
Q9CRT8	Exportin-T OS=Mus musculus (Mouse) OX=10090 GN=Xpot PE=1 SV=3	109.7	16	16	23	1210	1050	1460	1470	1127.16	1464.99	-0.378194	0.148033	0.150237
Q8BU04	Putative E3 ubiquitin-protein ligase UBR7 OS=Mus musculus (Mouse) OX=10090 GN=Ubr7 PE=1 SV=1	48	17	17	23	1670	1420	1610	1700	1539.94	1654.39	-0.103428	0.535627	0.24649
Q6PAM1	Alpha-taxilin OS=Mus musculus (Mouse) OX=10090 GN=Txlna PE=1 SV=1	62.3	14	14	23	2480	2050	3040	2580	2254.77	2800.57	-0.312739	0.226152	0.165301
Q8C5Q4	G-rich sequence factor 1 OS=Mus musculus (Mouse) OX=10090 GN=Grsf1 PE=1 SV=2	53	11	11	23	1640	1470	2830	2590	1552.68	2707.34	-0.802121	0.0211637	0.101321
O35435	Dihydroorotate dehydrogenase (quinone), mitochondrial OS=Mus musculus (Mouse) OX=10090 GN=Dhodh PE=1 SV=2	42.7	14	14	23	5420	5060	4780	5040	5236.91	4908.28	0.0934979	0.287079	0.177783
Q8VHZ7	U3 small nucleolar ribonucleoprotein protein IMP4 OS=Mus musculus (Mouse) OX=10090 GN=Imp4 PE=2 SV=1	33.6	11	11	23	5510	6140	5590	5920	5816.48	5752.63	0.0159228	0.867136	0.33319
P50518	V-type proton ATPase subunit E 1 OS=Mus musculus (Mouse) OX=10090 GN=Atp6v1e1 PE=1 SV=2	26.1	9	9	23	1560	1300	1620	1630	1424.08	1624.99	-0.190404	0.374038	0.200808
Q9CQD1	Ras-related protein Rab-5A OS=Mus musculus (Mouse) OX=10090 GN=Rab5a PE=1 SV=1	23.6	5	9	23	2570	2560	2630	2570	2565	2599.83	-0.0194595	0.447544	0.221853
Q9CQJ4	E3 ubiquitin-protein ligase RING2 OS=Mus musculus (Mouse) OX=10090 GN=Rnf2 PE=1 SV=1	37.6	10	11	23	5830	5660	4470	4730	5744.37	4598.16	0.321091	0.0265302	0.106846
Q9R0U0	Serine/arginine-rich splicing factor 10 OS=Mus musculus (Mouse) OX=10090 GN=Srsf10 PE=1 SV=2	31.3	5	5	23	7160	8110	6790	7400	7620.21	7088.44	0.104362	0.454292	0.223842
Q8BGS0	Protein MAK16 homolog OS=Mus musculus (Mouse) OX=10090 GN=Mak16 PE=1 SV=1	35.2	9	9	23	5080	5440	4200	4930	5256.92	4550.38	0.208229	0.273458	0.175201
E9PZJ8	Activating signal cointegrator 1 complex subunit 3 OS=Mus musculus (Mouse) OX=10090 GN=Ascc3 PE=1 SV=1	250.4	18	18	23	1980	1790	2770	2660	1882.6	2714.44	-0.527926	0.0304909	0.111258
Q61733	28S ribosomal protein S31, mitochondrial OS=Mus musculus (Mouse) OX=10090 GN=Mrps31 PE=1 SV=1	43.9	8	9	23	4360	3560	5550	4900	3939.75	5214.88	-0.404532	0.138736	0.149094
O35857	Mitochondrial import inner membrane translocase subunit TIM44 OS=Mus musculus (Mouse) OX=10090 GN=Timm44 PE=1 SV=2	51.1	13	13	23	2330	1890	2320	2030	2098.5	2170.16	-0.0484442	0.83126	0.324783
Q61216	Double-strand break repair protein MRE11 OS=Mus musculus (Mouse) OX=10090 GN=Mre11 PE=1 SV=1	80.2	15	15	23	2200	2050	2110	2120	2123.68	2114.99	0.00591008	0.915654	0.344253
Q924W5	Structural maintenance of chromosomes protein 6 OS=Mus musculus (Mouse) OX=10090 GN=Smc6 PE=1 SV=1	127.1	19	19	23	4680	4820	4630	4660	4749.48	4644.98	0.0320998	0.366147	0.199016
Q3UHX2	28 kDa heat- and acid-stable phosphoprotein OS=Mus musculus (Mouse) OX=10090 GN=Pdap1 PE=1 SV=1	20.6	8	8	23	2500	1910	2890	2360	2185.18	2611.59	-0.257178	0.401628	0.208192
P07356	Annexin A2 OS=Mus musculus (Mouse) OX=10090 GN=Anxa2 PE=1 SV=2	38.7	11	11	23	6300	5460	3370	2770	5864.98	3055.31	0.940809	0.0397741	0.119986
P35278	Ras-related protein Rab-5C OS=Mus musculus (Mouse) OX=10090 GN=Rab5c PE=1 SV=2	23.4	4	7	23	824	860	773	794	841.808	783.43	0.103687	0.135422	0.148772
Q6PDI5	Proteasome adapter and scaffold protein ECM29 OS=Mus musculus (Mouse) OX=10090 GN=Ecpas PE=1 SV=3	203.6	19	19	23	1670	1510	1670	1660	1587.99	1664.99	-0.0683173	0.520176	0.242307
Q9CVB6	Actin-related protein 2/3 complex subunit 2 OS=Mus musculus (Mouse) OX=10090 GN=Arpc2 PE=1 SV=3	34.3	11	11	23	1670	1410	1730	1590	1534.5	1658.52	-0.112128	0.523094	0.243104
Q62425	Cytochrome c oxidase subunit NDUFA4 OS=Mus musculus (Mouse) OX=10090 GN=Ndufa4 PE=1 SV=2	9.3	6	6	23	7760	7070	11100	11800	7406.97	11444.6	-0.627718	0.0145213	0.0869516
O54879	High mobility group protein B3 OS=Mus musculus (Mouse) OX=10090 GN=Hmgb3 PE=1 SV=3	23	8	9	23	7210	5800	2100	2100	6466.68	2100	1.62264	0	0
Q99J36	THUMP domain-containing protein 1 OS=Mus musculus (Mouse) OX=10090 GN=Thumpd1 PE=1 SV=1	38.9	14	14	23	1140	1020	1310	1220	1078.33	1264.2	-0.229422	0.142157	0.149886
Q6PGH1	Protein BUD31 homolog OS=Mus musculus (Mouse) OX=10090 GN=Bud31 PE=1 SV=2	17	9	9	23	6580	7340	5560	6010	6949.62	5780.62	0.265709	0.144673	0.150027
Q8C052	Microtubule-associated protein 1S OS=Mus musculus (Mouse) OX=10090 GN=Map1s PE=1 SV=2	102.9	13	13	23	2340	2210	2470	2460	2274.07	2464.99	-0.116307	0.208064	0.16133
P00405	Cytochrome c oxidase subunit 2 OS=Mus musculus (Mouse) OX=10090 GN=Mtco2 PE=1 SV=1	26	6	6	23	5970	5060	7830	8040	5496.2	7934.31	-0.52967	0.104082	0.143452
P97760	DNA-directed RNA polymerase II subunit RPB3 OS=Mus musculus (Mouse) OX=10090 GN=Polr2c PE=1 SV=2	31.4	9	9	23	2930	2940	2620	2990	2935	2798.89	0.0685023	0.610017	0.267405
Q8CIM8	Integrator complex subunit 4 OS=Mus musculus (Mouse) OX=10090 GN=Ints4 PE=1 SV=1	108.1	13	13	23	2030	2060	1900	2010	2044.94	1954.23	0.0654646	0.335573	0.191072
Q80UG5	Septin-9 OS=Mus musculus (Mouse) OX=10090 GN=Septin9 PE=1 SV=1	65.5	14	14	23	1940	1520	2640	1940	1717.21	2263.1	-0.398233	0.327984	0.188527
Q61211	Eukaryotic translation initiation factor 2D OS=Mus musculus (Mouse) OX=10090 GN=Eif2d PE=1 SV=3	62.8	12	12	23	1330	1090	1640	1520	1204.03	1578.86	-0.391006	0.152462	0.150391
Q8R1Q8	Cytoplasmic dynein 1 light intermediate chain 1 OS=Mus musculus (Mouse) OX=10090 GN=Dync1li1 PE=1 SV=1	56.6	14	15	23	2540	2200	2540	2560	2363.9	2549.98	-0.10932	0.481411	0.232053
Q8VI75	Importin-4 OS=Mus musculus (Mouse) OX=10090 GN=Ipo4 PE=1 SV=1	119.2	17	17	23	907	835	970	955	870.256	962.471	-0.145303	0.22697	0.165405
Q61335	B-cell receptor-associated protein 31 OS=Mus musculus (Mouse) OX=10090 GN=Bcap31 PE=1 SV=4	27.9	13	13	23	9250	8710	4440	4500	8975.94	4469.9	1.00582	0.0359101	0.115654
Q9CPU0	Lactoylglutathione lyase OS=Mus musculus (Mouse) OX=10090 GN=Glo1 PE=1 SV=3	20.8	9	9	23	1700	1180	1600	1570	1416.33	1584.93	-0.162257	0.676088	0.284576
P29758	Ornithine aminotransferase, mitochondrial OS=Mus musculus (Mouse) OX=10090 GN=Oat PE=1 SV=1	48.3	16	16	23	1640	1130	2110	1720	1361.32	1905.05	-0.484816	0.248905	0.171063
Q9DBF1	Alpha-aminoadipic semialdehyde dehydrogenase OS=Mus musculus (Mouse) OX=10090 GN=Aldh7a1 PE=1 SV=4	58.8	15	15	23	2390	1830	2380	2110	2091.34	2240.94	-0.0996752	0.720191	0.295703
A2AKX3	Probable helicase senataxin OS=Mus musculus (Mouse) OX=10090 GN=Setx PE=1 SV=1	297.4	18	18	23	3020	2980	3270	3400	2999.93	3334.37	-0.152482	0.09853	0.142048
P09671	Superoxide dismutase [Mn], mitochondrial OS=Mus musculus (Mouse) OX=10090 GN=Sod2 PE=1 SV=3	24.6	8	9	23	3160	2250	2750	2310	2666.46	2520.42	0.0812625	0.772879	0.309616
Q62419	Endophilin-A2 OS=Mus musculus (Mouse) OX=10090 GN=Sh3gl1 PE=1 SV=1	41.5	10	13	23	1440	1260	1510	1430	1347	1469.46	-0.125536	0.391356	0.205529
Q91X20	Set1/Ash2 histone methyltransferase complex subunit ASH2 OS=Mus musculus (Mouse) OX=10090 GN=Ash2l PE=1 SV=1	68.2	15	15	22	3170	2790	2990	3150	2973.94	3068.96	-0.0453747	0.722224	0.296121
Q9CWZ3	RNA-binding protein 8A OS=Mus musculus (Mouse) OX=10090 GN=Rbm8a PE=1 SV=4	19.9	4	4	22	7060	7720	6450	6850	7382.63	6646.99	0.151433	0.221614	0.164527
Q91ZA3	Propionyl-CoA carboxylase alpha chain, mitochondrial OS=Mus musculus (Mouse) OX=10090 GN=Pcca PE=1 SV=2	79.9	12	12	22	1870	1530	2160	1820	1691.48	1982.73	-0.2292	0.351053	0.194519
Q9CYR0	Single-stranded DNA-binding protein, mitochondrial OS=Mus musculus (Mouse) OX=10090 GN=Ssbp1 PE=1 SV=1	17.3	7	7	22	3180	2720	4430	4260	2941.02	4344.17	-0.562763	0.0743379	0.138113
P99026	Proteasome subunit beta type-4 OS=Mus musculus (Mouse) OX=10090 GN=Psmb4 PE=1 SV=1	29.1	7	7	22	718	572	768	752	640.856	759.958	-0.24592	0.357601	0.196547
Q8VBZ3	Cleft lip and palate transmembrane protein 1 homolog OS=Mus musculus (Mouse) OX=10090 GN=Clptm1 PE=1 SV=1	75.2	10	10	22	2470	2610	2870	3080	2539.04	2973.15	-0.22771	0.0906137	0.140167
P57759	Endoplasmic reticulum resident protein 29 OS=Mus musculus (Mouse) OX=10090 GN=Erp29 PE=1 SV=2	28.8	10	10	22	1170	865	938	1030	1006.01	982.924	0.0334882	0.863829	0.332872
Q91YT7	YTH domain-containing family protein 2 OS=Mus musculus (Mouse) OX=10090 GN=Ythdf2 PE=1 SV=1	62.2	4	7	22	1310	1140	1670	1430	1222.05	1545.35	-0.338631	0.1715	0.154522
P70399	TP53-binding protein 1 OS=Mus musculus (Mouse) OX=10090 GN=Tp53bp1 PE=1 SV=3	212.6	16	16	22	2190	2030	1750	1810	2108.48	1779.75	0.244533	0.118221	0.145899
P32037	Solute carrier family 2, facilitated glucose transporter member 3 OS=Mus musculus (Mouse) OX=10090 GN=Slc2a3 PE=1 SV=1	53.4	8	8	22	2160	2490	2720	2480	2319.14	2597.23	-0.163385	0.320591	0.186934
Q80W54	CAAX prenyl protease 1 homolog OS=Mus musculus (Mouse) OX=10090 GN=Zmpste24 PE=1 SV=2	54.7	9	9	22	3580	3630	4540	4640	3604.91	4589.73	-0.348444	0.0109186	0.0750294
P62843	40S ribosomal protein S15 OS=Mus musculus (Mouse) OX=10090 GN=Rps15 PE=1 SV=2	17	7	7	22	5940	5830	5700	5360	5884.74	5527.39	0.0903819	0.262032	0.172986
O70503	Very-long-chain 3-oxoacyl-CoA reductase OS=Mus musculus (Mouse) OX=10090 GN=Hsd17b12 PE=1 SV=1	34.7	12	12	22	6810	6740	5860	5810	6774.91	5834.95	0.215482	0.00333745	0.0358664
Q8BMJ3	Eukaryotic translation initiation factor 1A, X-chromosomal OS=Mus musculus (Mouse) OX=10090 GN=Eif1ax PE=2 SV=3	16.5	2	8	22	4660	3450	5470	4490	4009.61	4955.83	-0.305665	0.36119	0.197713
Q3TDN2	FAS-associated factor 2 OS=Mus musculus (Mouse) OX=10090 GN=Faf2 PE=1 SV=2	52.4	9	9	22	5670	5680	6870	6820	5675	6844.95	-0.270421	0.0103982	0.0735816
Q62465	Synaptic vesicle membrane protein VAT-1 homolog OS=Mus musculus (Mouse) OX=10090 GN=Vat1 PE=1 SV=3	43.1	11	11	22	917	807	1290	1280	860.244	1284.99	-0.57894	0.0801612	0.138828
O08749	Dihydrolipoyl dehydrogenase, mitochondrial OS=Mus musculus (Mouse) OX=10090 GN=Dld PE=1 SV=2	54.2	13	13	22	5480	4140	5770	4880	4763.11	5306.37	-0.155823	0.595982	0.263744
P26516	26S proteasome non-ATPase regulatory subunit 7 OS=Mus musculus (Mouse) OX=10090 GN=Psmd7 PE=1 SV=2	36.5	14	14	22	1970	1490	2030	2050	1713.27	2039.98	-0.251798	0.419123	0.213308
Q5SFM8	RNA-binding protein 27 OS=Mus musculus (Mouse) OX=10090 GN=Rbm27 PE=1 SV=3	118.5	11	12	22	2910	2770	2420	2610	2839.14	2513.21	0.175924	0.120895	0.146632
P08752	Guanine nucleotide-binding protein G(i) subunit alpha-2 OS=Mus musculus (Mouse) OX=10090 GN=Gnai2 PE=1 SV=5	40.5	7	10	22	2240	2430	2400	2220	2333.07	2308.25	0.0154305	0.866176	0.333166
Q60862	Origin recognition complex subunit 2 OS=Mus musculus (Mouse) OX=10090 GN=Orc2 PE=1 SV=1	65.9	11	11	22	4580	5230	4780	5100	4894.22	4937.41	-0.0126747	0.934601	0.349319
A2ADY9	Protein DDI1 homolog 2 OS=Mus musculus (Mouse) OX=10090 GN=Ddi2 PE=1 SV=1	44.6	11	11	22	1060	939	1040	1020	997.667	1029.95	-0.0459457	0.702698	0.29086
Q920Q6	RNA-binding protein Musashi homolog 2 OS=Mus musculus (Mouse) OX=10090 GN=Msi2 PE=1 SV=1	36.9	7	8	22	3620	3560	3290	3250	3589.87	3269.94	0.13467	0.01878	0.0973338
Q60710	Deoxynucleoside triphosphate triphosphohydrolase SAMHD1 OS=Mus musculus (Mouse) OX=10090 GN=Samhd1 PE=1 SV=3	75.8	14	14	22	1370	1310	1570	1560	1339.66	1564.99	-0.224284	0.0773881	0.138454
Q8C878	NEDD8-activating enzyme E1 catalytic subunit OS=Mus musculus (Mouse) OX=10090 GN=Uba3 PE=1 SV=2	51.7	16	16	22	823	788	849	872	805.31	860.423	-0.0955023	0.138543	0.149094
Q9QUJ7	Long-chain-fatty-acid--CoA ligase 4 OS=Mus musculus (Mouse) OX=10090 GN=Acsl4 PE=1 SV=2	79	15	17	22	2140	2060	2400	2430	2099.62	2414.95	-0.201868	0.0531882	0.130948
Q8BFQ4	WD repeat-containing protein 82 OS=Mus musculus (Mouse) OX=10090 GN=Wdr82 PE=1 SV=1	35.1	11	11	22	7550	7820	6600	7090	7683.81	6840.61	0.167697	0.127957	0.147169
O35350	Calpain-1 catalytic subunit OS=Mus musculus (Mouse) OX=10090 GN=Capn1 PE=1 SV=1	82.1	14	14	22	2590	2610	2590	2540	2599.98	2564.88	0.0196107	0.376374	0.20139
Q6NVF9	Cleavage and polyadenylation specificity factor subunit 6 OS=Mus musculus (Mouse) OX=10090 GN=Cpsf6 PE=1 SV=1	59.1	10	10	22	3570	4170	3900	3950	3858.35	3924.92	-0.0246777	0.884644	0.337806
P17710	Hexokinase-1 OS=Mus musculus (Mouse) OX=10090 GN=Hk1 PE=1 SV=3	108.2	16	18	22	1240	1110	1450	1420	1173.2	1434.92	-0.290522	0.141043	0.149686
O35226	26S proteasome non-ATPase regulatory subunit 4 OS=Mus musculus (Mouse) OX=10090 GN=Psmd4 PE=1 SV=1	40.7	13	13	22	1550	1450	1620	1640	1499.17	1629.97	-0.120684	0.222841	0.164754
Q9CYZ2	Tumor protein D54 OS=Mus musculus (Mouse) OX=10090 GN=Tpd52l2 PE=1 SV=1	24	9	9	22	1470	1310	1360	1440	1387.7	1399.43	-0.0121462	0.924292	0.34633
Q9D0D5	General transcription factor IIE subunit 1 OS=Mus musculus (Mouse) OX=10090 GN=Gtf2e1 PE=1 SV=1	49.6	12	12	22	2430	2080	2700	2570	2248.2	2634.2	-0.228594	0.246711	0.170295
Q7TND5	Ribosome production factor 1 OS=Mus musculus (Mouse) OX=10090 GN=Rpf1 PE=2 SV=2	40	13	13	22	3530	3990	4480	4790	3752.96	4632.41	-0.303734	0.103287	0.143168
Q9R0N0	Galactokinase OS=Mus musculus (Mouse) OX=10090 GN=Galk1 PE=1 SV=2	42.3	8	8	22	942	743	1120	1160	836.604	1139.82	-0.446195	0.194052	0.158207
Q8JZU2	Tricarboxylate transport protein, mitochondrial OS=Mus musculus (Mouse) OX=10090 GN=Slc25a1 PE=1 SV=1	33.9	11	11	22	4750	4070	10700	10200	4396.87	10447	-1.24854	0.00676458	0.0597805
Q920E5	Farnesyl pyrophosphate synthase OS=Mus musculus (Mouse) OX=10090 GN=Fdps PE=1 SV=1	40.6	11	11	22	675	509	820	812	586.153	815.99	-0.477275	0.225214	0.165003
Q9DBZ5	Eukaryotic translation initiation factor 3 subunit K OS=Mus musculus (Mouse) OX=10090 GN=Eif3k PE=1 SV=1	25.1	7	7	22	1060	979	1260	1260	1018.7	1260	-0.306701	0	0
Q99JR1	Sideroflexin-1 OS=Mus musculus (Mouse) OX=10090 GN=Sfxn1 PE=1 SV=3	35.6	8	8	22	4480	3950	5500	5400	4206.66	5449.77	-0.37352	0.124428	0.146915
Q9JJI8	60S ribosomal protein L38 OS=Mus musculus (Mouse) OX=10090 GN=Rpl38 PE=1 SV=3	8.2	6	6	22	3970	3270	5430	4540	3603.04	4965.1	-0.462607	0.144345	0.150027
Q60960	Importin subunit alpha-5 OS=Mus musculus (Mouse) OX=10090 GN=Kpna1 PE=1 SV=2	60.1	9	13	22	3420	3370	3290	3450	3394.91	3369.05	0.0110305	0.809011	0.319282
P61028	Ras-related protein Rab-8B OS=Mus musculus (Mouse) OX=10090 GN=Rab8b PE=1 SV=1	23.6	1	8	22	204	185	137	144	194.268	140.456	0.467925	0.0806644	0.139082
E9Q5K9	YTH domain-containing protein 1 OS=Mus musculus (Mouse) OX=10090 GN=Ythdc1 PE=1 SV=2	85.6	13	13	22	5870	6710	6450	6880	6275.96	6661.53	-0.0860172	0.533512	0.246022
P55302	Alpha-2-macroglobulin receptor-associated protein OS=Mus musculus (Mouse) OX=10090 GN=Lrpap1 PE=1 SV=1	42.2	12	12	22	1940	1650	2040	1880	1789.13	1958.37	-0.13039	0.448467	0.222043
Q8VHR5	Transcriptional repressor p66-beta OS=Mus musculus (Mouse) OX=10090 GN=Gatad2b PE=1 SV=1	65.4	13	14	22	3070	3190	2670	3010	3129.42	2834.91	0.142596	0.316481	0.185759
Q9Z148	Histone-lysine N-methyltransferase EHMT2 OS=Mus musculus (Mouse) OX=10090 GN=Ehmt2 PE=1 SV=2	138	15	15	22	3320	3540	3720	3970	3428.24	3842.97	-0.164755	0.13226	0.148212
Q9CZY3	Ubiquitin-conjugating enzyme E2 variant 1 OS=Mus musculus (Mouse) OX=10090 GN=Ube2v1 PE=1 SV=1	16.3	8	8	22	1640	1240	1860	1740	1426.04	1799	-0.335177	0.305299	0.182266
Q8VCN5	Cystathionine gamma-lyase OS=Mus musculus (Mouse) OX=10090 GN=Cth PE=1 SV=1	43.5	11	11	22	998	860	1120	1080	926.434	1099.82	-0.247505	0.223587	0.164754
O88543	COP9 signalosome complex subunit 3 OS=Mus musculus (Mouse) OX=10090 GN=Cops3 PE=1 SV=3	47.8	12	12	22	1860	1840	2060	2020	1849.97	2039.9	-0.140996	0.0316556	0.112562
Q8BRF7	Sec1 family domain-containing protein 1 OS=Mus musculus (Mouse) OX=10090 GN=Scfd1 PE=1 SV=1	72.3	13	13	22	2220	2300	2210	2200	2259.65	2204.99	0.0353218	0.397602	0.206735
Q8K354	Carbonyl reductase [NADPH] 3 OS=Mus musculus (Mouse) OX=10090 GN=Cbr3 PE=1 SV=1	30.9	12	13	22	1190	1070	1550	1560	1128.41	1554.99	-0.462621	0.0874145	0.140025
Q9CQS8	Protein transport protein Sec61 subunit beta OS=Mus musculus (Mouse) OX=10090 GN=Sec61b PE=1 SV=3	10	6	6	22	9940	10400	12700	13000	10167.4	12849.1	-0.337719	0.0165703	0.0910909
P68037	Ubiquitin-conjugating enzyme E2 L3 OS=Mus musculus (Mouse) OX=10090 GN=Ube2l3 PE=1 SV=1	17.9	8	8	21	893	673	1150	997	775.235	1070.77	-0.465944	0.177624	0.155847
Q00422	GA-binding protein alpha chain OS=Mus musculus (Mouse) OX=10090 GN=Gabpa PE=1 SV=2	51.3	11	11	21	3550	3160	3500	3590	3349.33	3544.71	-0.0817976	0.504007	0.238305
Q9ESJ0	Exportin-4 OS=Mus musculus (Mouse) OX=10090 GN=Xpo4 PE=1 SV=2	129.9	14	14	21	1400	1310	1610	1610	1354.25	1610	-0.249564	0	0
O08715	A-kinase anchor protein 1, mitochondrial OS=Mus musculus (Mouse) OX=10090 GN=Akap1 PE=1 SV=4	92.1	10	10	21	2430	2190	3820	3780	2306.88	3799.95	-0.720036	0.0456503	0.125636
Q08288	Cell growth-regulating nucleolar protein OS=Mus musculus (Mouse) OX=10090 GN=Lyar PE=1 SV=2	43.7	11	11	21	2380	1960	4970	4250	2159.81	4595.92	-1.08945	0.0450379	0.124947
Q9D0G0	28S ribosomal protein S30, mitochondrial OS=Mus musculus (Mouse) OX=10090 GN=Mrps30 PE=1 SV=1	49.9	13	13	21	2460	2320	3000	2900	2388.97	2949.58	-0.304116	0.02912	0.110686
Q60854	Serpin B6 OS=Mus musculus (Mouse) OX=10090 GN=Serpinb6 PE=1 SV=1	42.6	12	13	21	1630	1570	1840	1860	1599.72	1849.97	-0.209686	0.0537425	0.130948
P11404	Fatty acid-binding protein, heart OS=Mus musculus (Mouse) OX=10090 GN=Fabp3 PE=1 SV=5	14.8	9	9	21	1180	927	998	962	1045.88	979.835	0.0941038	0.664642	0.281324
Q9Z1R2	Large proline-rich protein BAG6 OS=Mus musculus (Mouse) OX=10090 GN=Bag6 PE=1 SV=1	121	13	13	21	1920	1810	1990	1950	1864.19	1969.9	-0.0795733	0.28258	0.176931
P47757	F-actin-capping protein subunit beta OS=Mus musculus (Mouse) OX=10090 GN=Capzb PE=1 SV=3	31.3	9	9	21	2100	1870	2210	2020	1981.67	2112.87	-0.092487	0.478167	0.231089
P42209	Septin-1 OS=Mus musculus (Mouse) OX=10090 GN=Septin1 PE=1 SV=2	42	12	12	21	1800	1560	1560	1270	1675.71	1407.55	0.251584	0.298472	0.180254
Q6P3A8	2-oxoisovalerate dehydrogenase subunit beta, mitochondrial OS=Mus musculus (Mouse) OX=10090 GN=Bckdhb PE=1 SV=2	42.9	9	9	21	2440	1890	2430	2330	2147.46	2379.47	-0.148009	0.576012	0.257981
Q9CR47	Ribosome biogenesis protein NSA2 homolog OS=Mus musculus (Mouse) OX=10090 GN=Nsa2 PE=2 SV=1	30	12	12	21	6460	7020	6820	7680	6734.18	7237.24	-0.103936	0.439281	0.219518
P54731	FAS-associated factor 1 OS=Mus musculus (Mouse) OX=10090 GN=Faf1 PE=1 SV=2	73.8	12	12	21	1670	1320	2050	1900	1484.72	1973.58	-0.410619	0.184359	0.156453
Q02395	Metal-response element-binding transcription factor 2 OS=Mus musculus (Mouse) OX=10090 GN=Mtf2 PE=1 SV=2	66.9	15	15	21	3530	3850	3410	3320	3686.53	3364.7	0.131786	0.273761	0.175229
Q8K284	General transcription factor 3C polypeptide 1 OS=Mus musculus (Mouse) OX=10090 GN=Gtf3c1 PE=1 SV=2	237.3	16	16	21	1550	1490	1690	1710	1519.7	1699.97	-0.16172	0.0796296	0.138783
Q9Z0P5	Twinfilin-2 OS=Mus musculus (Mouse) OX=10090 GN=Twf2 PE=1 SV=1	39.4	8	12	21	1250	1160	1410	1360	1204.16	1384.77	-0.201624	0.102584	0.143168
P28660	Nck-associated protein 1 OS=Mus musculus (Mouse) OX=10090 GN=Nckap1 PE=1 SV=2	128.7	18	18	21	2500	2200	2560	2300	2345.21	2426.52	-0.049173	0.726618	0.297542
Q9D358	Low molecular weight phosphotyrosine protein phosphatase OS=Mus musculus (Mouse) OX=10090 GN=Acp1 PE=1 SV=3	18.2	7	7	21	695	613	914	890	652.714	901.92	-0.46655	0.0836555	0.139186
O88708	Origin recognition complex subunit 4 OS=Mus musculus (Mouse) OX=10090 GN=Orc4 PE=1 SV=2	50	10	10	21	3700	4130	3690	3890	3909.09	3788.68	0.045138	0.66886	0.282699
Q9D7N3	28S ribosomal protein S9, mitochondrial OS=Mus musculus (Mouse) OX=10090 GN=Mrps9 PE=1 SV=3	44.9	9	9	21	1960	1730	2490	2280	1841.41	2382.69	-0.371777	0.0749117	0.138113
O88990	Alpha-actinin-3 OS=Mus musculus (Mouse) OX=10090 GN=Actn3 PE=2 SV=1	103	1	7	21	39	43.7	43.6	46.9	41.2832	45.2199	-0.131404	0.320113	0.186817
Q9CZX0	Elongator complex protein 3 OS=Mus musculus (Mouse) OX=10090 GN=Elp3 PE=1 SV=1	62.3	9	9	21	3310	3410	3220	3200	3359.63	3209.98	0.0657352	0.193508	0.158207
Q8BQM4	HEAT repeat-containing protein 3 OS=Mus musculus (Mouse) OX=10090 GN=Heatr3 PE=1 SV=1	74.3	12	12	21	2230	2130	1760	1810	2179.43	1784.82	0.288166	0.0413255	0.12149
Q9QXK7	Cleavage and polyadenylation specificity factor subunit 3 OS=Mus musculus (Mouse) OX=10090 GN=Cpsf3 PE=1 SV=2	77.5	15	15	21	4050	4420	3660	3920	4230.96	3787.77	0.159635	0.202324	0.160138
A2AQ25	Sickle tail protein OS=Mus musculus (Mouse) OX=10090 GN=Skt PE=1 SV=1	212.9	20	20	21	2060	2020	1550	1530	2039.9	1539.97	0.4056	0.00769849	0.0638994
P98192	Dihydroxyacetone phosphate acyltransferase OS=Mus musculus (Mouse) OX=10090 GN=Gnpat PE=1 SV=1	76.8	14	14	21	2430	2090	1930	1790	2253.6	1858.68	0.277949	0.222004	0.164671
Q99L48	60S ribosomal export protein NMD3 OS=Mus musculus (Mouse) OX=10090 GN=Nmd3 PE=1 SV=1	57.6	11	11	21	3530	3230	4700	4500	3376.67	4598.91	-0.445692	0.0298242	0.11125
Q9Z2I0	Mitochondrial proton/calcium exchanger protein OS=Mus musculus (Mouse) OX=10090 GN=Letm1 PE=1 SV=1	82.9	13	13	21	2900	2620	3350	3390	2756.45	3369.94	-0.289913	0.137576	0.148772
Q61102	ATP-binding cassette sub-family B member 7, mitochondrial OS=Mus musculus (Mouse) OX=10090 GN=Abcb7 PE=1 SV=3	82.5	13	13	21	3110	2710	2980	3040	2903.12	3009.85	-0.0520881	0.704798	0.291495
O08759	Ubiquitin-protein ligase E3A OS=Mus musculus (Mouse) OX=10090 GN=Ube3a PE=1 SV=2	99.8	14	14	21	1560	1320	1680	1580	1434.99	1629.23	-0.183151	0.335213	0.191072
Q9CWW6	Peptidyl-prolyl cis-trans isomerase NIMA-interacting 4 OS=Mus musculus (Mouse) OX=10090 GN=Pin4 PE=1 SV=1	13.8	8	8	21	6770	5470	3440	3020	6085.38	3223.17	0.91687	0.114678	0.145704
Q9JKY0	CCR4-NOT transcription complex subunit 9 OS=Mus musculus (Mouse) OX=10090 GN=Cnot9 PE=1 SV=1	33.6	12	12	21	1970	1760	2570	2270	1862.04	2415.35	-0.375345	0.107182	0.144154
Q9WUK2	Eukaryotic translation initiation factor 4H OS=Mus musculus (Mouse) OX=10090 GN=Eif4h PE=1 SV=3	27.3	9	9	21	2170	1750	2220	2190	1948.72	2204.95	-0.17822	0.450417	0.222793
Q8BK35	Ribosome biogenesis protein NOP53 OS=Mus musculus (Mouse) OX=10090 GN=Nop53 PE=1 SV=1	55.8	9	9	21	5570	6470	5210	5580	6003.16	5391.83	0.154947	0.378563	0.20217
P97377	Cyclin-dependent kinase 2 OS=Mus musculus (Mouse) OX=10090 GN=Cdk2 PE=1 SV=2	39	9	12	21	1640	1610	2200	2020	1624.93	2108.08	-0.375551	0.109015	0.144497
Q61171	Peroxiredoxin-2 OS=Mus musculus (Mouse) OX=10090 GN=Prdx2 PE=1 SV=3	21.8	8	8	21	980	937	1120	1040	958.259	1079.26	-0.171554	0.152115	0.150391
Q6PAV2	Probable E3 ubiquitin-protein ligase HERC4 OS=Mus musculus (Mouse) OX=10090 GN=Herc4 PE=1 SV=2	118.3	17	17	21	1200	1110	1150	1290	1154.12	1217.99	-0.0777054	0.528425	0.244831
P47758	Signal recognition particle receptor subunit beta OS=Mus musculus (Mouse) OX=10090 GN=Srprb PE=1 SV=1	29.6	10	10	21	3840	3820	4620	4810	3829.99	4714.04	-0.299625	0.0654337	0.135688
P70677	Caspase-3 OS=Mus musculus (Mouse) OX=10090 GN=Casp3 PE=1 SV=1	31.5	10	10	21	2950	1220	1180	1300	1897.1	1238.55	0.615149	0.506971	0.239068
P70404	Isocitrate dehydrogenase [NAD] subunit gamma 1, mitochondrial OS=Mus musculus (Mouse) OX=10090 GN=Idh3g PE=1 SV=1	42.8	9	10	21	4870	3440	3590	3020	4093.02	3292.69	0.313899	0.432012	0.217161
Q8BFV2	PCI domain-containing protein 2 OS=Mus musculus (Mouse) OX=10090 GN=Pcid2 PE=1 SV=1	46.1	12	12	21	3420	3580	3240	3470	3499.09	3353.03	0.0615132	0.420401	0.213904
Q06185	ATP synthase subunit e, mitochondrial OS=Mus musculus (Mouse) OX=10090 GN=Atp5me PE=1 SV=2	8.2	5	5	21	6860	5740	9130	9800	6275.06	9459.07	-0.592069	0.0586318	0.133546
Q9JJY4	Probable ATP-dependent RNA helicase DDX20 OS=Mus musculus (Mouse) OX=10090 GN=Ddx20 PE=1 SV=2	91.7	14	14	21	1030	887	1170	1220	955.829	1194.74	-0.32187	0.157003	0.152291
Q91Z31	Polypyrimidine tract-binding protein 2 OS=Mus musculus (Mouse) OX=10090 GN=Ptbp2 PE=1 SV=2	57.5	10	12	21	3370	3100	3330	3070	3232.18	3197.36	0.015628	0.869106	0.333759
O08547	Vesicle-trafficking protein SEC22b OS=Mus musculus (Mouse) OX=10090 GN=Sec22b PE=1 SV=3	24.7	8	8	21	4470	4750	4550	4570	4607.87	4559.99	0.0150708	0.78167	0.312074
Q8CFA2	Aminomethyltransferase, mitochondrial OS=Mus musculus (Mouse) OX=10090 GN=Amt PE=1 SV=1	44	11	11	21	2210	1670	2220	1850	1921.12	2026.57	-0.0770952	0.802048	0.317644
Q9JKF7	39S ribosomal protein L39, mitochondrial OS=Mus musculus (Mouse) OX=10090 GN=Mrpl39 PE=1 SV=4	38.5	12	12	21	2090	1840	2530	2340	1961.02	2433.15	-0.311219	0.104074	0.143452
Q9R1P1	Proteasome subunit beta type-3 OS=Mus musculus (Mouse) OX=10090 GN=Psmb3 PE=1 SV=1	22.9	7	7	20	869	822	1070	1010	845.173	1039.57	-0.298664	0.040699	0.12114
Q6NXI6	Regulation of nuclear pre-mRNA domain-containing protein 2 OS=Mus musculus (Mouse) OX=10090 GN=Rprd2 PE=1 SV=1	156.5	15	15	20	2900	3350	3010	3120	3116.89	3064.51	0.0244522	0.835044	0.325639
P70318	Nucleolysin TIAR OS=Mus musculus (Mouse) OX=10090 GN=Tial1 PE=1 SV=1	43.4	7	10	20	6740	7560	5930	6550	7138.24	6232.29	0.195804	0.227901	0.165405
Q9JMG1	Endothelial differentiation-related factor 1 OS=Mus musculus (Mouse) OX=10090 GN=Edf1 PE=1 SV=1	16.4	12	12	20	4640	3620	6520	5240	4098.39	5845.07	-0.512162	0.172208	0.154611
Q8BK58	HSPB1-associated protein 1 OS=Mus musculus (Mouse) OX=10090 GN=Hspbap1 PE=1 SV=2	54.4	10	10	20	920	861	1050	1050	890.011	1050	-0.238494	0	0
Q9CR02	Translation machinery-associated protein 16 OS=Mus musculus (Mouse) OX=10090 GN=Tma16 PE=1 SV=1	25.8	8	8	20	4560	4730	3990	4120	4644.22	4054.48	0.19592	0.0362269	0.116306
Q9DAR7	m7GpppX diphosphatase OS=Mus musculus (Mouse) OX=10090 GN=Dcps PE=1 SV=1	39	9	9	20	857	682	876	860	764.509	867.963	-0.1831	0.461315	0.225586
Q8BRB7	Histone acetyltransferase KAT6B OS=Mus musculus (Mouse) OX=10090 GN=Kat6b PE=1 SV=3	208.4	14	17	20	4200	4520	4020	4600	4357.06	4300.23	0.0189414	0.897216	0.340255
P53995	Anaphase-promoting complex subunit 1 OS=Mus musculus (Mouse) OX=10090 GN=Anapc1 PE=1 SV=2	215.9	17	17	20	1990	1920	1780	1830	1954.69	1804.83	0.115077	0.0844143	0.139186
P61027	Ras-related protein Rab-10 OS=Mus musculus (Mouse) OX=10090 GN=Rab10 PE=1 SV=1	22.5	9	11	20	2740	2520	2800	2780	2627.7	2789.98	-0.086456	0.38186	0.202805
Q6PAQ4	RNA exonuclease 4 OS=Mus musculus (Mouse) OX=10090 GN=Rexo4 PE=2 SV=2	47.6	14	14	20	5940	6310	5550	5620	6122.21	5584.89	0.132523	0.199961	0.159789
Q99M28	RNA-binding protein with serine-rich domain 1 OS=Mus musculus (Mouse) OX=10090 GN=Rnps1 PE=1 SV=1	34.2	5	5	20	3990	4260	3360	3690	4122.79	3521.14	0.22758	0.111113	0.1446
Q8VE22	28S ribosomal protein S23, mitochondrial OS=Mus musculus (Mouse) OX=10090 GN=Mrps23 PE=1 SV=1	20.3	8	8	20	2580	2180	3310	3040	2371.58	3172.13	-0.419602	0.0963949	0.142048
Q9WUV0	Origin recognition complex subunit 5 OS=Mus musculus (Mouse) OX=10090 GN=Orc5 PE=2 SV=1	50.2	10	10	20	4580	5300	4790	5040	4926.87	4913.41	0.00394528	0.956662	0.354385
P35279	Ras-related protein Rab-6A OS=Mus musculus (Mouse) OX=10090 GN=Rab6a PE=1 SV=4	23.6	9	10	20	2960	2940	3120	2900	2949.98	3007.99	-0.0280928	0.68202	0.286188
Q9EQP2	EH domain-containing protein 4 OS=Mus musculus (Mouse) OX=10090 GN=Ehd4 PE=1 SV=1	61.4	10	12	20	1050	975	1230	1160	1011.81	1194.49	-0.23946	0.0712146	0.138113
Q9CXW2	28S ribosomal protein S22, mitochondrial OS=Mus musculus (Mouse) OX=10090 GN=Mrps22 PE=1 SV=1	41.2	10	10	20	2260	1830	2740	2490	2033.67	2612.01	-0.361078	0.179132	0.155847
Q922W5	Pyrroline-5-carboxylate reductase 1, mitochondrial OS=Mus musculus (Mouse) OX=10090 GN=Pycr1 PE=1 SV=1	32.4	5	8	20	685	550	699	579	613.8	636.177	-0.0516601	0.834268	0.325416
P08030	Adenine phosphoribosyltransferase OS=Mus musculus (Mouse) OX=10090 GN=Aprt PE=1 SV=2	19.7	8	8	20	1070	862	690	669	960.385	679.419	0.499312	0.218676	0.164157
Q91VN6	Probable ATP-dependent RNA helicase DDX41 OS=Mus musculus (Mouse) OX=10090 GN=Ddx41 PE=1 SV=2	69.8	15	15	20	5340	5270	3480	3440	5304.88	3459.94	0.616573	0.00180186	0.0211445
P46638	Ras-related protein Rab-11B OS=Mus musculus (Mouse) OX=10090 GN=Rab11b PE=1 SV=3	24.5	8	8	20	1920	1780	1790	1710	1848.68	1749.54	0.0795138	0.367018	0.199016
P61161	Actin-related protein 2 OS=Mus musculus (Mouse) OX=10090 GN=Actr2 PE=1 SV=1	44.7	11	11	20	1200	761	1180	1110	955.615	1144.46	-0.260172	0.589479	0.261774
Q8BT07	Centrosomal protein of 55 kDa OS=Mus musculus (Mouse) OX=10090 GN=Cep55 PE=1 SV=2	53.9	14	14	20	2790	2570	4150	3840	2677.74	3991.99	-0.576092	0.0263867	0.106636
Q9CQR6	Serine/threonine-protein phosphatase 6 catalytic subunit OS=Mus musculus (Mouse) OX=10090 GN=Ppp6c PE=1 SV=1	35.1	11	11	20	955	803	930	1020	875.708	973.961	-0.153414	0.412164	0.210501
Q99KF1	Transmembrane emp24 domain-containing protein 9 OS=Mus musculus (Mouse) OX=10090 GN=Tmed9 PE=1 SV=2	27.1	8	10	20	2960	2900	3290	3310	2929.85	3299.98	-0.171634	0.0334652	0.112562
Q64092	Transcription factor E3 OS=Mus musculus (Mouse) OX=10090 GN=Tfe3 PE=1 SV=2	61.5	8	9	20	5500	5820	6020	6780	5657.74	6388.71	-0.175299	0.271839	0.175069
Q9R1X4	Protein timeless homolog OS=Mus musculus (Mouse) OX=10090 GN=Timeless PE=1 SV=3	137.4	15	15	20	2350	2320	2450	2580	2334.95	2514.16	-0.106684	0.206191	0.16133
Q91VY9	Zinc finger protein 622 OS=Mus musculus (Mouse) OX=10090 GN=Znf622 PE=1 SV=1	53.4	12	12	20	2290	2020	3810	3550	2150.77	3677.7	-0.773954	0.0148314	0.0876588
Q5XG69	Soluble lamin-associated protein of 75 kDa OS=Mus musculus (Mouse) OX=10090 GN=Fam169a PE=1 SV=3	73.2	8	8	20	2790	2330	1780	1810	2549.65	1794.94	0.506364	0.18462	0.156484
Q66JS6	Eukaryotic translation initiation factor 3 subunit J-B OS=Mus musculus (Mouse) OX=10090 GN=Eif3j2 PE=1 SV=1	29.5	7	7	20	979	732	1440	1120	846.539	1269.96	-0.585136	0.178634	0.155847
Q8BT60	Copine-3 OS=Mus musculus (Mouse) OX=10090 GN=Cpne3 PE=1 SV=2	59.5	8	9	20	2930	2740	2030	1900	2833.41	1963.92	0.528799	0.0237945	0.105751
P40336	Vacuolar protein sorting-associated protein 26A OS=Mus musculus (Mouse) OX=10090 GN=Vps26a PE=1 SV=1	38.1	11	13	20	1990	1860	1820	1800	1923.9	1809.97	0.0880678	0.3222	0.187273
Q3TW96	UDP-N-acetylhexosamine pyrophosphorylase-like protein 1 OS=Mus musculus (Mouse) OX=10090 GN=Uap1l1 PE=1 SV=1	56.6	12	14	20	1220	1130	1330	1360	1174.14	1344.92	-0.195914	0.136837	0.148772
Q9D071	MMS19 nucleotide excision repair protein homolog OS=Mus musculus (Mouse) OX=10090 GN=Mms19 PE=1 SV=1	113	16	16	20	1070	972	1120	1130	1019.82	1124.99	-0.141591	0.277559	0.175998
P48036	Annexin A5 OS=Mus musculus (Mouse) OX=10090 GN=Anxa5 PE=1 SV=1	35.7	13	14	20	2870	2700	1190	1220	2783.7	1204.91	1.20808	0.0293782	0.110686
Q9ERA6	Tuftelin-interacting protein 11 OS=Mus musculus (Mouse) OX=10090 GN=Tfip11 PE=1 SV=1	96.2	16	16	20	4110	4330	4180	4510	4218.57	4341.87	-0.0415625	0.601049	0.264838
Q8VEJ4	Notchless protein homolog 1 OS=Mus musculus (Mouse) OX=10090 GN=Nle1 PE=1 SV=4	53.1	11	11	20	3490	3440	3650	4050	3464.91	3844.8	-0.150091	0.301189	0.180929
Q9EP69	Phosphatidylinositide phosphatase SAC1 OS=Mus musculus (Mouse) OX=10090 GN=Sacm1l PE=1 SV=1	66.9	12	12	20	5830	6070	5170	5230	5948.79	5199.91	0.194109	0.0853744	0.139682
P62267	40S ribosomal protein S23 OS=Mus musculus (Mouse) OX=10090 GN=Rps23 PE=1 SV=3	15.8	8	8	20	3820	3230	5250	4300	3512.63	4751.32	-0.435774	0.179303	0.155847
E9Q8D0	DnaJ homolog subfamily C member 21 OS=Mus musculus (Mouse) OX=10090 GN=Dnajc21 PE=1 SV=1	61.7	10	10	20	2450	1920	2990	2540	2168.87	2755.83	-0.345543	0.240413	0.168529
P61089	Ubiquitin-conjugating enzyme E2 N OS=Mus musculus (Mouse) OX=10090 GN=Ube2n PE=1 SV=1	17.1	7	7	20	1030	935	1040	1040	981.351	1040	-0.0837422	0	0
P58771	Tropomyosin alpha-1 chain OS=Mus musculus (Mouse) OX=10090 GN=Tpm1 PE=1 SV=1	32.7	1	10	20	76.7	69.4	85.1	91.3	72.9588	88.1455	-0.272806	0.0899935	0.140167
P00493	Hypoxanthine-guanine phosphoribosyltransferase OS=Mus musculus (Mouse) OX=10090 GN=Hprt1 PE=1 SV=3	24.6	9	9	20	650	628	459	455	638.905	456.996	0.483422	0.0329447	0.112562
Q9JLM4	Zinc finger MYM-type protein 3 OS=Mus musculus (Mouse) OX=10090 GN=Zmym3 PE=1 SV=1	152.8	10	11	20	2870	3230	2360	2600	3044.68	2477.1	0.297643	0.136762	0.148772
Q8K3Y3	Protein lin-28 homolog A OS=Mus musculus (Mouse) OX=10090 GN=Lin28a PE=1 SV=1	22.7	5	5	20	5450	5340	6170	6410	5394.72	6288.86	-0.221249	0.0485844	0.128192
P62309	Small nuclear ribonucleoprotein G OS=Mus musculus (Mouse) OX=10090 GN=Snrpg PE=1 SV=1	8.5	3	3	20	6600	7580	5580	6440	7073.05	5994.6	0.238669	0.241513	0.168709
O70551	SRSF protein kinase 1 OS=Mus musculus (Mouse) OX=10090 GN=Srpk1 PE=1 SV=2	73	9	11	20	3310	3020	4130	3810	3161.68	3966.77	-0.327277	0.0659755	0.135688
Q7TQK4	Exosome complex component RRP40 OS=Mus musculus (Mouse) OX=10090 GN=Exosc3 PE=1 SV=3	29.5	9	9	20	2670	2780	2270	2520	2724.44	2391.74	0.187904	0.191618	0.157725
Q5NC05	Transcription termination factor 2 OS=Mus musculus (Mouse) OX=10090 GN=Ttf2 PE=1 SV=2	125.5	14	14	20	3960	3590	2770	2890	3770.46	2829.36	0.414264	0.0974676	0.142048
P18572	Basigin OS=Mus musculus (Mouse) OX=10090 GN=Bsg PE=1 SV=2	42.4	6	6	20	1800	1880	2150	2160	1839.57	2154.99	-0.228319	0.0764447	0.138113
Q9Z1B5	Mitotic spindle assembly checkpoint protein MAD2A OS=Mus musculus (Mouse) OX=10090 GN=Mad2l1 PE=1 SV=2	23.6	7	7	20	1560	1400	1770	1930	1477.84	1848.27	-0.322689	0.082143	0.139186
Q6P1H6	Ankyrin repeat and LEM domain-containing protein 2 OS=Mus musculus (Mouse) OX=10090 GN=Ankle2 PE=1 SV=2	106.1	16	16	20	1980	1890	2810	2780	1934.48	2794.96	-0.530884	0.0196598	0.0981483
Q8CH02	SURP and G-patch domain-containing protein 1 OS=Mus musculus (Mouse) OX=10090 GN=Sugp1 PE=1 SV=1	72.6	11	11	20	2530	2870	2280	2360	2694.64	2319.66	0.216184	0.25412	0.171757
Q8R574	Phosphoribosyl pyrophosphate synthase-associated protein 2 OS=Mus musculus (Mouse) OX=10090 GN=Prpsap2 PE=1 SV=1	40.9	10	12	20	767	654	717	758	708.25	737.215	-0.0578269	0.718356	0.295417
Q99K01	Pyridoxal-dependent decarboxylase domain-containing protein 1 OS=Mus musculus (Mouse) OX=10090 GN=Pdxdc1 PE=1 SV=2	87.3	12	12	20	1340	1250	1330	1330	1294.22	1330	-0.0393457	0	0
Q8VBV3	Exosome complex component RRP4 OS=Mus musculus (Mouse) OX=10090 GN=Exosc2 PE=1 SV=1	32.6	9	9	20	2380	2640	2250	2450	2506.63	2347.87	0.0943964	0.437915	0.219118
Q99J77	Sialic acid synthase OS=Mus musculus (Mouse) OX=10090 GN=Nans PE=1 SV=1	40	11	11	20	1040	970	1180	1120	1004.39	1149.61	-0.194823	0.0905654	0.140167
Q8R010	Aminoacyl tRNA synthase complex-interacting multifunctional protein 2 OS=Mus musculus (Mouse) OX=10090 GN=Aimp2 PE=1 SV=2	35.4	9	9	19	1480	1310	1500	1440	1392.41	1469.69	-0.0779337	0.534754	0.2462
P97314	Cysteine and glycine-rich protein 2 OS=Mus musculus (Mouse) OX=10090 GN=Csrp2 PE=1 SV=3	20.9	10	10	19	1730	1630	1670	1340	1679.26	1495.93	0.166781	0.473626	0.22971
Q80UW8	DNA-directed RNA polymerases I, II, and III subunit RPABC1 OS=Mus musculus (Mouse) OX=10090 GN=Polr2e PE=1 SV=1	24.6	8	8	19	2580	2590	2410	2610	2585	2508.01	0.0436201	0.59021	0.261954
Q91YE7	RNA-binding protein 5 OS=Mus musculus (Mouse) OX=10090 GN=Rbm5 PE=1 SV=1	92.3	9	11	19	2890	3360	2410	2670	3116.15	2536.67	0.296829	0.19603	0.159278
Q99LP6	GrpE protein homolog 1, mitochondrial OS=Mus musculus (Mouse) OX=10090 GN=Grpel1 PE=1 SV=1	24.3	9	9	19	1870	1240	1820	1750	1522.76	1784.66	-0.228957	0.597969	0.264165
Q9JHI7	Exosome complex component RRP45 OS=Mus musculus (Mouse) OX=10090 GN=Exosc9 PE=1 SV=1	48.9	10	10	19	2830	3020	2380	2730	2923.46	2549	0.197744	0.240305	0.168529
Q9CR68	Cytochrome b-c1 complex subunit Rieske, mitochondrial OS=Mus musculus (Mouse) OX=10090 GN=Uqcrfs1 PE=1 SV=1	29.3	9	9	19	4080	3650	4680	4550	3859.02	4614.54	-0.257955	0.15391	0.150835
Q9CW46	Ribonucleoprotein PTB-binding 1 OS=Mus musculus (Mouse) OX=10090 GN=Raver1 PE=1 SV=2	79.3	9	9	19	1110	974	1070	1090	1039.78	1079.95	-0.0546928	0.675373	0.284392
P62814	V-type proton ATPase subunit B, brain isoform OS=Mus musculus (Mouse) OX=10090 GN=Atp6v1b2 PE=1 SV=1	56.5	12	12	19	1430	1350	1420	1340	1389.42	1379.42	0.0104253	0.875965	0.335384
Q06138	Calcium-binding protein 39 OS=Mus musculus (Mouse) OX=10090 GN=Cab39 PE=1 SV=2	39.8	14	14	19	1600	1540	1790	1720	1569.71	1754.65	-0.160683	0.0590597	0.133546
Q8BYK6	YTH domain-containing family protein 3 OS=Mus musculus (Mouse) OX=10090 GN=Ythdf3 PE=1 SV=2	63.9	6	9	19	2760	2400	3310	2840	2573.71	3066.01	-0.25251	0.244761	0.169615
Q8BU14	Translocation protein SEC62 OS=Mus musculus (Mouse) OX=10090 GN=Sec62 PE=1 SV=1	45.6	6	6	19	7990	8040	7500	7540	8014.96	7519.97	0.0919679	0.0050456	0.0485963
Q921H8	3-ketoacyl-CoA thiolase A, peroxisomal OS=Mus musculus (Mouse) OX=10090 GN=Acaa1a PE=1 SV=1	43.9	12	12	19	910	545	1360	530	704.237	848.999	-0.269702	0.696648	0.289593
Q791V5	Mitochondrial carrier homolog 2 OS=Mus musculus (Mouse) OX=10090 GN=Mtch2 PE=1 SV=1	33.5	10	10	19	3720	3140	4960	5200	3417.72	5078.58	-0.571392	0.0752206	0.138113
Q91VU7	Pseudouridylate synthase 7 homolog OS=Mus musculus (Mouse) OX=10090 GN=Pus7 PE=2 SV=2	74.7	14	14	19	1470	1450	1640	1660	1459.97	1649.97	-0.176505	0.00549455	0.0519403
Q9D115	Zinc finger protein 706 OS=Mus musculus (Mouse) OX=10090 GN=Znf706 PE=1 SV=1	8.5	7	7	19	8200	7410	7340	6690	7795	7007.47	0.153656	0.266928	0.174076
Q7TMB8	Cytoplasmic FMR1-interacting protein 1 OS=Mus musculus (Mouse) OX=10090 GN=Cyfip1 PE=1 SV=1	145.1	7	12	19	1980	1780	2190	2100	1877.34	2144.53	-0.191971	0.189704	0.157403
Q01147	Cyclic AMP-responsive element-binding protein 1 OS=Mus musculus (Mouse) OX=10090 GN=Creb1 PE=1 SV=1	36.7	4	6	19	6540	7130	5240	5700	6828.63	5465.16	0.321332	0.073653	0.138113
Q80SW1	S-adenosylhomocysteine hydrolase-like protein 1 OS=Mus musculus (Mouse) OX=10090 GN=Ahcyl1 PE=1 SV=1	58.9	9	10	19	924	846	1030	1010	884.14	1019.95	-0.206153	0.161037	0.152296
Q80U58	Pumilio homolog 2 OS=Mus musculus (Mouse) OX=10090 GN=Pum2 PE=1 SV=2	114.2	6	9	19	553	565	684	692	558.968	687.988	-0.299619	0.00559627	0.0524166
Q99LI5	Zinc finger protein 281 OS=Mus musculus (Mouse) OX=10090 GN=Znf281 PE=1 SV=1	96.6	11	12	19	5160	5390	5280	5660	5273.75	5466.7	-0.0518418	0.489128	0.234091
Q8VE10	N-alpha-acetyltransferase 40 OS=Mus musculus (Mouse) OX=10090 GN=Naa40 PE=1 SV=1	27.2	6	6	19	3360	4030	4020	4540	3679.78	4272.1	-0.215323	0.308679	0.183381
Q80XN0	D-beta-hydroxybutyrate dehydrogenase, mitochondrial OS=Mus musculus (Mouse) OX=10090 GN=Bdh1 PE=1 SV=2	38.3	13	13	19	2550	2210	2080	2080	2373.92	2080	0.190688	0	0
P60867	40S ribosomal protein S20 OS=Mus musculus (Mouse) OX=10090 GN=Rps20 PE=1 SV=1	13.4	5	5	19	3950	3280	5290	4560	3599.44	4911.46	-0.448377	0.11909	0.146171
P15626	Glutathione S-transferase Mu 2 OS=Mus musculus (Mouse) OX=10090 GN=Gstm2 PE=1 SV=2	25.7	8	12	19	816	697	896	876	754.156	885.944	-0.232351	0.266904	0.174076
Q9DBH5	Vesicular integral-membrane protein VIP36 OS=Mus musculus (Mouse) OX=10090 GN=Lman2 PE=1 SV=2	40.4	12	12	19	2930	2840	3370	3350	2884.65	3359.99	-0.220059	0.0500082	0.12844
Q9CXF7	Chromodomain-helicase-DNA-binding protein 1-like OS=Mus musculus (Mouse) OX=10090 GN=Chd1l PE=1 SV=1	101.4	14	14	19	1980	1880	1920	1950	1929.35	1934.94	-0.00417367	0.937342	0.349831
Q9D0L7	Armadillo repeat-containing protein 10 OS=Mus musculus (Mouse) OX=10090 GN=Armc10 PE=1 SV=1	33.3	7	7	19	2110	1860	3220	3100	1981.06	3159.43	-0.673392	0.0336221	0.112562
Q5SSW2	Proteasome activator complex subunit 4 OS=Mus musculus (Mouse) OX=10090 GN=Psme4 PE=1 SV=1	211.1	16	16	19	934	871	946	996	901.95	970.678	-0.105945	0.236983	0.167344
Q9D824	Pre-mRNA 3'-end-processing factor FIP1 OS=Mus musculus (Mouse) OX=10090 GN=Fip1l1 PE=1 SV=1	64.9	10	10	19	5690	6250	5010	5310	5963.43	5157.82	0.209381	0.162432	0.152374
P18654	Ribosomal protein S6 kinase alpha-3 OS=Mus musculus (Mouse) OX=10090 GN=Rps6ka3 PE=1 SV=2	83.6	3	12	19	65.3	46.7	60.1	70.9	55.2224	65.277	-0.241323	0.489194	0.234091
Q91YR1	Twinfilin-1 OS=Mus musculus (Mouse) OX=10090 GN=Twf1 PE=1 SV=2	40.1	7	11	19	594	573	712	693	583.406	702.436	-0.267867	0.014281	0.0862717
Q9D0W5	Peptidyl-prolyl cis-trans isomerase-like 1 OS=Mus musculus (Mouse) OX=10090 GN=Ppil1 PE=1 SV=1	18.2	6	6	19	4560	4930	3900	4090	4741.39	3993.87	0.247523	0.104479	0.143452
Q9D1M0	Protein SEC13 homolog OS=Mus musculus (Mouse) OX=10090 GN=Sec13 PE=1 SV=3	35.5	10	10	19	2990	3280	3550	3960	3131.64	3749.4	-0.259739	0.145923	0.150103
P20263	POU domain, class 5, transcription factor 1 OS=Mus musculus (Mouse) OX=10090 GN=Pou5f1 PE=1 SV=1	38.2	9	9	19	3620	3820	3680	3880	3718.66	3778.68	-0.0231	0.712652	0.293671
Q4FK66	Pre-mRNA-splicing factor 38A OS=Mus musculus (Mouse) OX=10090 GN=Prpf38a PE=1 SV=1	37.4	8	8	19	4340	4860	3890	3900	4592.65	3895	0.237704	0.224819	0.165003
P63001	Ras-related C3 botulinum toxin substrate 1 OS=Mus musculus (Mouse) OX=10090 GN=Rac1 PE=1 SV=1	21.4	6	7	19	912	831	1120	1070	870.558	1094.71	-0.330542	0.0596338	0.133715
A6PWY4	WD repeat-containing protein 76 OS=Mus musculus (Mouse) OX=10090 GN=Wdr76 PE=1 SV=1	69	15	15	19	4410	4480	4170	4480	4444.86	4322.22	0.0403656	0.578534	0.258657
P33610	DNA primase large subunit OS=Mus musculus (Mouse) OX=10090 GN=Prim2 PE=1 SV=1	58.4	11	11	19	1600	1440	1420	1430	1517.89	1424.99	0.0911173	0.445005	0.221295
O54692	Centromere/kinetochore protein zw10 homolog OS=Mus musculus (Mouse) OX=10090 GN=Zw10 PE=1 SV=3	88	12	12	19	1140	1180	1280	1280	1159.83	1280	-0.142233	0	0
Q8CI51	PDZ and LIM domain protein 5 OS=Mus musculus (Mouse) OX=10090 GN=Pdlim5 PE=1 SV=4	63.3	12	12	19	1670	1550	1840	1810	1608.88	1824.94	-0.18179	0.156012	0.151983
Q8VCB1	Nucleoporin NDC1 OS=Mus musculus (Mouse) OX=10090 GN=Ndc1 PE=1 SV=1	75.4	11	11	19	6310	6740	6860	7110	6521.46	6983.88	-0.0988348	0.235525	0.167175
Q61074	Protein phosphatase 1G OS=Mus musculus (Mouse) OX=10090 GN=Ppm1g PE=1 SV=3	58.7	11	11	19	1420	1140	1510	1530	1272.32	1519.97	-0.256578	0.335021	0.191072
Q99LG2	Transportin-2 OS=Mus musculus (Mouse) OX=10090 GN=Tnpo2 PE=1 SV=1	100.4	5	11	19	506	450	533	554	477.179	543.399	-0.18748	0.227427	0.165405
P63073	Eukaryotic translation initiation factor 4E OS=Mus musculus (Mouse) OX=10090 GN=Eif4e PE=1 SV=1	25	7	7	19	2020	1830	2360	2310	1922.65	2334.87	-0.28024	0.126289	0.146915
Q9JI39	ATP-binding cassette sub-family B member 10, mitochondrial OS=Mus musculus (Mouse) OX=10090 GN=Abcb10 PE=1 SV=1	77.1	11	11	19	2420	2210	2070	1910	2312.62	1988.39	0.217925	0.141586	0.149874
Q9D662	Protein transport protein Sec23B OS=Mus musculus (Mouse) OX=10090 GN=Sec23b PE=1 SV=1	86.4	10	12	19	698	677	704	680	687.42	691.896	-0.00936365	0.804714	0.318187
P48758	Carbonyl reductase [NADPH] 1 OS=Mus musculus (Mouse) OX=10090 GN=Cbr1 PE=1 SV=3	30.6	10	11	19	1190	913	1350	1340	1042.34	1344.99	-0.367772	0.280341	0.176629
Q9CS42	Ribose-phosphate pyrophosphokinase 2 OS=Mus musculus (Mouse) OX=10090 GN=Prps2 PE=1 SV=4	34.8	4	9	19	518	573	546	539	544.806	542.489	0.00615051	0.93095	0.348273
Q9Z0J0	NPC intracellular cholesterol transporter 2 OS=Mus musculus (Mouse) OX=10090 GN=Npc2 PE=1 SV=1	16.4	6	6	19	811	763	899	881	786.634	889.954	-0.178039	0.112698	0.145566
P70371	Telomeric repeat-binding factor 1 OS=Mus musculus (Mouse) OX=10090 GN=Terf1 PE=1 SV=1	48.2	9	9	19	3590	4380	3800	4200	3965.38	3995	-0.010737	0.976962	0.359317
P62869	Elongin-B OS=Mus musculus (Mouse) OX=10090 GN=Elob PE=1 SV=1	13.2	5	5	19	1800	1450	2440	2590	1615.55	2513.88	-0.637892	0.0851364	0.139682
Q99J72	DNA dC->dU-editing enzyme APOBEC-3 OS=Mus musculus (Mouse) OX=10090 GN=Apobec3 PE=1 SV=3	52.2	8	8	19	5780	4600	4640	4720	5156.36	4679.83	0.139896	0.545879	0.249465
P97868	E3 ubiquitin-protein ligase RBBP6 OS=Mus musculus (Mouse) OX=10090 GN=Rbbp6 PE=1 SV=5	199.5	16	16	19	4800	4710	3910	3940	4754.79	3924.97	0.276699	0.0205275	0.100634
Q9Z2D8	Methyl-CpG-binding domain protein 3 OS=Mus musculus (Mouse) OX=10090 GN=Mbd3 PE=1 SV=1	32.1	9	9	19	5930	6170	5110	5820	6048.81	5453.46	0.14948	0.328166	0.188527
Q8BW10	RNA-binding protein NOB1 OS=Mus musculus (Mouse) OX=10090 GN=Nob1 PE=1 SV=1	45.4	12	12	19	3900	3650	3290	3300	3772.93	3295	0.195408	0.161688	0.152374
Q9D1M4	Eukaryotic translation elongation factor 1 epsilon-1 OS=Mus musculus (Mouse) OX=10090 GN=Eef1e1 PE=1 SV=1	19.8	9	9	19	1780	1700	1620	1690	1739.54	1654.63	0.0721975	0.253034	0.171489
Q9JLN9	Serine/threonine-protein kinase mTOR OS=Mus musculus (Mouse) OX=10090 GN=Mtor PE=1 SV=2	288.6	15	15	19	1440	1320	1460	1370	1378.7	1414.28	-0.0367688	0.689774	0.288198
Q9CY57	Chromatin target of PRMT1 protein OS=Mus musculus (Mouse) OX=10090 GN=Chtop PE=1 SV=2	26.6	6	6	19	7860	8340	6480	6780	8096.44	6628.3	0.288649	0.0500929	0.128496
P47791	Glutathione reductase, mitochondrial OS=Mus musculus (Mouse) OX=10090 GN=Gsr PE=1 SV=3	53.6	9	9	18	1020	837	1240	1150	923.981	1194.15	-0.370053	0.164863	0.152767
Q99J47	Dehydrogenase/reductase SDR family member 7B OS=Mus musculus (Mouse) OX=10090 GN=Dhrs7b PE=1 SV=1	35	8	8	18	3670	3490	4840	4790	3578.87	4814.94	-0.428013	0.0335442	0.112562
Q6PHQ8	N-alpha-acetyltransferase 35, NatC auxiliary subunit OS=Mus musculus (Mouse) OX=10090 GN=Naa35 PE=1 SV=1	83.3	13	13	18	1200	998	1640	1440	1094.35	1536.75	-0.489809	0.0900711	0.140167
Q3UQ44	Ras GTPase-activating-like protein IQGAP2 OS=Mus musculus (Mouse) OX=10090 GN=Iqgap2 PE=1 SV=2	180.4	12	14	18	716	655	762	740	684.821	750.919	-0.132931	0.250738	0.171171
P62960	Y-box-binding protein 1 OS=Mus musculus (Mouse) OX=10090 GN=Ybx1 PE=1 SV=3	35.7	6	7	18	2470	2310	2450	2370	2388.66	2409.67	-0.0126325	0.850135	0.329886
Q99KR3	Endoribonuclease LACTB2 OS=Mus musculus (Mouse) OX=10090 GN=Lactb2 PE=1 SV=1	32.7	12	12	18	1100	966	1650	1510	1030.82	1578.45	-0.614708	0.0301051	0.111258
P82343	N-acylglucosamine 2-epimerase OS=Mus musculus (Mouse) OX=10090 GN=Renbp PE=1 SV=3	49.7	10	10	18	1510	1430	1520	1460	1469.46	1489.7	-0.019738	0.730484	0.298788
Q61103	Zinc finger protein ubi-d4 OS=Mus musculus (Mouse) OX=10090 GN=Dpf2 PE=1 SV=1	44.2	10	11	18	3020	2870	2050	2160	2944.04	2104.28	0.484472	0.0156766	0.0901553
P52825	Carnitine O-palmitoyltransferase 2, mitochondrial OS=Mus musculus (Mouse) OX=10090 GN=Cpt2 PE=1 SV=2	73.9	12	12	18	1700	1290	1540	1420	1480.88	1478.78	0.00204227	0.954059	0.353961
Q9R226	KH domain-containing, RNA-binding, signal transduction-associated protein 3 OS=Mus musculus (Mouse) OX=10090 GN=Khdrbs3 PE=1 SV=1	38.8	3	5	18	843	949	745	807	894.431	775.381	0.206066	0.219483	0.16427
Q9D6J6	NADH dehydrogenase [ubiquinone] flavoprotein 2, mitochondrial OS=Mus musculus (Mouse) OX=10090 GN=Ndufv2 PE=1 SV=2	27.3	9	9	18	2400	2200	2610	3100	2297.83	2844.47	-0.30789	0.231954	0.166474
A2ATU0	Probable 2-oxoglutarate dehydrogenase E1 component DHKTD1, mitochondrial OS=Mus musculus (Mouse) OX=10090 GN=Dhtkd1 PE=1 SV=1	102.7	13	13	18	3630	2660	1660	1480	3107.38	1567.42	0.987308	0.180203	0.155847
Q9D0Q7	39S ribosomal protein L45, mitochondrial OS=Mus musculus (Mouse) OX=10090 GN=Mrpl45 PE=1 SV=1	35.4	11	11	18	2370	2070	2980	2760	2214.93	2867.89	-0.372731	0.0825642	0.139186
Q8R4X3	RNA-binding protein 12 OS=Mus musculus (Mouse) OX=10090 GN=Rbm12 PE=1 SV=3	102.7	12	12	18	2380	1960	2420	2330	2159.81	2374.57	-0.136761	0.503859	0.238305
Q9ER88	28S ribosomal protein S29, mitochondrial OS=Mus musculus (Mouse) OX=10090 GN=Dap3 PE=1 SV=1	44.7	10	10	18	4220	3600	5290	4630	3897.69	4949.01	-0.34452	0.14672	0.150237
Q9D1E6	Tubulin-folding cofactor B OS=Mus musculus (Mouse) OX=10090 GN=Tbcb PE=1 SV=2	27.4	8	8	18	1480	1340	1730	1820	1408.26	1774.43	-0.33344	0.0637566	0.135276
P39054	Dynamin-2 OS=Mus musculus (Mouse) OX=10090 GN=Dnm2 PE=1 SV=2	98.1	10	13	18	1330	1280	1280	1270	1304.76	1274.99	0.0332989	0.437078	0.219007
Q80U72	Protein scribble homolog OS=Mus musculus (Mouse) OX=10090 GN=Scrib PE=1 SV=2	174	9	12	18	1790	1890	1840	1880	1839.32	1859.89	-0.0160463	0.761404	0.30724
Q99JI6	Ras-related protein Rap-1b OS=Mus musculus (Mouse) OX=10090 GN=Rap1b PE=1 SV=2	20.8	3	8	18	3320	3180	3680	3610	3249.25	3644.83	-0.165747	0.0668229	0.135688
Q8BXZ1	Protein disulfide-isomerase TMX3 OS=Mus musculus (Mouse) OX=10090 GN=Tmx3 PE=1 SV=2	51.8	11	11	18	3130	3320	3260	3320	3223.6	3289.86	-0.0293547	0.616747	0.269197
Q02614	SAP30-binding protein OS=Mus musculus (Mouse) OX=10090 GN=Sap30bp PE=1 SV=2	33.8	9	9	18	3110	3090	2980	2980	3099.98	2980	0.0569484	0	0
Q6PAL7	AT-hook DNA-binding motif-containing protein 1 OS=Mus musculus (Mouse) OX=10090 GN=Ahdc1 PE=1 SV=1	168	13	13	18	2370	2420	2250	2460	2394.87	2352.66	0.0256554	0.769048	0.308932
C0HKD9	Microfibrillar-associated protein 1B OS=Mus musculus (Mouse) OX=10090 GN=Mfap1b PE=1 SV=1	51.9	8	8	18	5900	6510	5300	5670	6197.5	5481.88	0.177016	0.207515	0.16133
Q80UU9	Membrane-associated progesterone receptor component 2 OS=Mus musculus (Mouse) OX=10090 GN=Pgrmc2 PE=1 SV=2	23.3	9	10	18	3430	3330	3060	3350	3379.63	3201.72	0.078019	0.428582	0.215893
Q8R322	Nucleoporin GLE1 OS=Mus musculus (Mouse) OX=10090 GN=Gle1 PE=1 SV=2	79.5	13	13	18	1900	2030	1990	2040	1963.92	2014.84	-0.0369292	0.580314	0.259085
Q61210	Rho guanine nucleotide exchange factor 1 OS=Mus musculus (Mouse) OX=10090 GN=Arhgef1 PE=1 SV=2	102.7	11	11	18	531	500	719	669	515.267	693.55	-0.428679	0.0393673	0.119262
Q7TMF3	NADH dehydrogenase [ubiquinone] 1 alpha subcomplex subunit 12 OS=Mus musculus (Mouse) OX=10090 GN=Ndufa12 PE=1 SV=2	17.1	9	9	18	4160	3660	5120	4990	3902	5054.58	-0.373378	0.118734	0.146106
Q3TJZ6	Protein FAM98A OS=Mus musculus (Mouse) OX=10090 GN=Fam98a PE=1 SV=1	55	5	8	18	874	774	1290	1230	822.482	1259.64	-0.614959	0.0294351	0.110686
Q9DBC7	cAMP-dependent protein kinase type I-alpha regulatory subunit OS=Mus musculus (Mouse) OX=10090 GN=Prkar1a PE=1 SV=3	43.2	10	12	18	1620	1540	1490	1460	1579.49	1474.92	0.0988217	0.200314	0.159833
O08788	Dynactin subunit 1 OS=Mus musculus (Mouse) OX=10090 GN=Dctn1 PE=1 SV=3	141.6	13	13	18	1280	1220	1130	1040	1249.64	1084.07	0.205059	0.1096	0.144497
Q921C3	Bromodomain and WD repeat-containing protein 1 OS=Mus musculus (Mouse) OX=10090 GN=Brwd1 PE=1 SV=2	259.1	10	12	18	3110	3530	2680	2870	3313.35	2773.37	0.25665	0.194246	0.158207
Q60692	Proteasome subunit beta type-6 OS=Mus musculus (Mouse) OX=10090 GN=Psmb6 PE=1 SV=3	25.4	9	9	18	666	517	789	780	586.79	784.487	-0.418906	0.233455	0.16676
P54923	[Protein ADP-ribosylarginine] hydrolase OS=Mus musculus (Mouse) OX=10090 GN=Adprh PE=1 SV=1	40	9	9	18	1620	1580	1640	1740	1599.87	1689.26	-0.0784324	0.296585	0.17984
Q60649	Caseinolytic peptidase B protein homolog OS=Mus musculus (Mouse) OX=10090 GN=Clpb PE=1 SV=1	76	12	12	18	2210	2170	2760	2760	2189.91	2760	-0.333798	0	0
Q922L6	Negative elongation factor D OS=Mus musculus (Mouse) OX=10090 GN=Nelfcd PE=1 SV=2	66.2	12	12	18	2890	2370	2780	2630	2617.12	2703.96	-0.0470956	0.822682	0.322853
Q9WVG6	Histone-arginine methyltransferase CARM1 OS=Mus musculus (Mouse) OX=10090 GN=Carm1 PE=1 SV=2	65.8	11	11	18	1600	1340	1880	1750	1464.24	1813.84	-0.308891	0.18457	0.156484
Q9Z0H3	SWI/SNF-related matrix-associated actin-dependent regulator of chromatin subfamily B member 1 OS=Mus musculus (Mouse) OX=10090 GN=Smarcb1 PE=1 SV=1	44.1	7	7	18	2750	2650	1930	2040	2699.54	1984.24	0.444127	0.0109502	0.0750294
Q9Z321	DNA topoisomerase 3-beta-1 OS=Mus musculus (Mouse) OX=10090 GN=Top3b PE=1 SV=1	96.9	13	13	18	1260	1080	1420	1370	1166.53	1394.78	-0.257806	0.223005	0.164754
O70152	Dolichol-phosphate mannosyltransferase subunit 1 OS=Mus musculus (Mouse) OX=10090 GN=Dpm1 PE=1 SV=1	29.2	8	9	18	3420	3650	3200	3270	3533.13	3234.81	0.127265	0.210293	0.162217
Q3UFM5	Nucleolar MIF4G domain-containing protein 1 OS=Mus musculus (Mouse) OX=10090 GN=Nom1 PE=1 SV=2	95.9	14	14	18	4910	5260	4740	4940	5081.99	4838.97	0.0706939	0.374204	0.200808
Q8BWT1	3-ketoacyl-CoA thiolase, mitochondrial OS=Mus musculus (Mouse) OX=10090 GN=Acaa2 PE=1 SV=3	41.8	11	11	18	1730	1480	1830	1580	1600.12	1700.41	-0.0876995	0.628609	0.272224
Q9D024	Coiled-coil domain-containing protein 47 OS=Mus musculus (Mouse) OX=10090 GN=Ccdc47 PE=1 SV=2	55.8	12	12	18	4120	4170	4820	4930	4144.92	4874.69	-0.233965	0.0221049	0.102797
Q8K0C4	Lanosterol 14-alpha demethylase OS=Mus musculus (Mouse) OX=10090 GN=Cyp51a1 PE=1 SV=1	56.7	13	13	18	4690	4730	3370	3480	4709.96	3424.56	0.459796	0.0139336	0.0849271
P53702	Cytochrome c-type heme lyase OS=Mus musculus (Mouse) OX=10090 GN=Hccs PE=1 SV=2	31	11	11	18	1870	1680	2470	2610	1772.46	2539.04	-0.518531	0.0282406	0.109782
Q9JHJ0	Tropomodulin-3 OS=Mus musculus (Mouse) OX=10090 GN=Tmod3 PE=1 SV=1	39.5	11	12	18	1050	1020	1210	1190	1034.89	1199.96	-0.213505	0.0178144	0.0952216
Q3TKY6	Spliceosome-associated protein CWC27 homolog OS=Mus musculus (Mouse) OX=10090 GN=Cwc27 PE=1 SV=1	53.5	7	7	18	2140	2250	2140	2150	2194.31	2144.99	0.0327942	0.529612	0.244956
B1AQJ2	Ubiquitin carboxyl-terminal hydrolase 36 OS=Mus musculus (Mouse) OX=10090 GN=Usp36 PE=1 SV=1	119.8	14	14	18	3340	3730	4010	4170	3529.62	4089.22	-0.212313	0.17856	0.155847
Q9CRB9	MICOS complex subunit Mic19 OS=Mus musculus (Mouse) OX=10090 GN=Chchd3 PE=1 SV=1	26.3	9	9	18	7970	7060	8850	8880	7501.21	8864.99	-0.240995	0.206621	0.16133
Q6P8X1	Sorting nexin-6 OS=Mus musculus (Mouse) OX=10090 GN=Snx6 PE=1 SV=2	46.6	8	10	18	633	572	775	683	601.728	727.547	-0.273931	0.167821	0.153869
Q8CD92	Tetratricopeptide repeat protein 27 OS=Mus musculus (Mouse) OX=10090 GN=Ttc27 PE=1 SV=2	96.4	12	12	18	941	787	1030	933	860.562	980.301	-0.187946	0.345588	0.193486
Q99N87	28S ribosomal protein S5, mitochondrial OS=Mus musculus (Mouse) OX=10090 GN=Mrps5 PE=1 SV=1	48.2	13	13	18	3910	3290	4960	4460	3586.63	4703.36	-0.391064	0.113565	0.145702
E9PZM4	Chromodomain-helicase-DNA-binding protein 2 OS=Mus musculus (Mouse) OX=10090 GN=Chd2 PE=1 SV=1	210.7	12	17	18	4580	5440	1610	1730	4991.51	1668.92	1.58056	0.0765854	0.138113
P62305	Small nuclear ribonucleoprotein E OS=Mus musculus (Mouse) OX=10090 GN=Snrpe PE=1 SV=1	10.8	4	4	18	3060	3400	2830	2830	3225.52	2830	0.188731	0	0
P83870	PHD finger-like domain-containing protein 5A OS=Mus musculus (Mouse) OX=10090 GN=Phf5a PE=1 SV=1	12.4	8	8	18	8590	9390	6740	7240	8981.1	6985.53	0.362523	0.0691725	0.138022
Q8VCM8	Nicalin OS=Mus musculus (Mouse) OX=10090 GN=Ncln PE=1 SV=2	62.9	10	10	18	3230	3240	3430	3520	3235	3474.71	-0.103128	0.114413	0.145702
P05132	cAMP-dependent protein kinase catalytic subunit alpha OS=Mus musculus (Mouse) OX=10090 GN=Prkaca PE=1 SV=3	40.5	6	11	18	2130	1990	2430	2360	2058.81	2394.74	-0.218061	0.0842024	0.139186
Q9Z2U2	Zinc finger protein 292 OS=Mus musculus (Mouse) OX=10090 GN=Zfp292 PE=1 SV=2	300.9	14	14	18	2240	2490	2640	2940	2361.69	2785.96	-0.238355	0.165571	0.152767
Q8BM55	Transmembrane protein 214 OS=Mus musculus (Mouse) OX=10090 GN=Tmem214 PE=1 SV=1	76.4	10	10	18	5170	5660	5020	5350	5409.45	5182.37	0.06187	0.527453	0.244548
P59708	Splicing factor 3B subunit 6 OS=Mus musculus (Mouse) OX=10090 GN=Sf3b6 PE=1 SV=1	14.6	5	5	18	4210	4700	3670	3830	4448.26	3749.15	0.246678	0.186685	0.156996
Q9Z2W0	Aspartyl aminopeptidase OS=Mus musculus (Mouse) OX=10090 GN=Dnpep PE=1 SV=2	52.2	11	11	18	644	618	688	774	630.866	729.734	-0.210037	0.237143	0.167344
Q9WTI7	Unconventional myosin-Ic OS=Mus musculus (Mouse) OX=10090 GN=Myo1c PE=1 SV=2	121.9	13	13	17	1440	1410	1420	1500	1424.92	1459.45	-0.0345447	0.537537	0.246813
Q9CZR8	Elongation factor Ts, mitochondrial OS=Mus musculus (Mouse) OX=10090 GN=Tsfm PE=1 SV=1	35.3	9	9	17	1560	1020	1370	1230	1261.43	1298.11	-0.0413595	0.976649	0.359317
Q9D0N7	Chromatin assembly factor 1 subunit B OS=Mus musculus (Mouse) OX=10090 GN=Chaf1b PE=1 SV=1	63.1	8	8	17	3190	3250	2530	2810	3219.86	2666.33	0.272144	0.145619	0.150103
Q69Z99	Zinc finger protein 512 OS=Mus musculus (Mouse) OX=10090 GN=Znf512 PE=2 SV=2	63.9	13	13	17	3780	4140	4470	4650	3955.91	4559.11	-0.204744	0.137672	0.148772
P61202	COP9 signalosome complex subunit 2 OS=Mus musculus (Mouse) OX=10090 GN=Cops2 PE=1 SV=1	51.6	14	14	17	1460	1390	1630	1530	1424.57	1579.21	-0.148675	0.140656	0.149662
Q8C6B9	Active regulator of SIRT1 OS=Mus musculus (Mouse) OX=10090 GN=Rps19bp1 PE=1 SV=1	16	7	7	17	3400	3610	3270	3470	3503.43	3368.52	0.0566536	0.450324	0.222793
Q9D8M4	60S ribosomal protein L7-like 1 OS=Mus musculus (Mouse) OX=10090 GN=Rpl7l1 PE=1 SV=1	28.5	10	10	17	7250	7920	6680	7020	7577.6	6847.89	0.146081	0.231918	0.166474
Q9DBR0	A-kinase anchor protein 8 OS=Mus musculus (Mouse) OX=10090 GN=Akap8 PE=1 SV=1	76.2	8	8	17	3510	3600	2920	3060	3554.72	2989.18	0.249984	0.0311915	0.112562
P61620	Protein transport protein Sec61 subunit alpha isoform 1 OS=Mus musculus (Mouse) OX=10090 GN=Sec61a1 PE=1 SV=2	52.2	3	7	17	4680	4830	5070	5170	4754.41	5119.76	-0.106809	0.0700489	0.138113
Q8BHN1	Gamma-taxilin OS=Mus musculus (Mouse) OX=10090 GN=Txlng PE=1 SV=1	60.3	10	11	17	1820	1430	1920	1620	1613.26	1763.63	-0.128573	0.618723	0.269773
Q9D0R9	WD repeat-containing protein 89 OS=Mus musculus (Mouse) OX=10090 GN=Wdr89 PE=2 SV=1	42.4	10	10	17	1600	1600	1540	1550	1600	1544.99	0.0504726	0	0
Q3UVK0	Endoplasmic reticulum metallopeptidase 1 OS=Mus musculus (Mouse) OX=10090 GN=Ermp1 PE=1 SV=2	100.1	14	14	17	2340	2320	4310	4490	2329.98	4399.08	-0.916885	0.02589	0.105751
Q8BGC0	HIV Tat-specific factor 1 homolog OS=Mus musculus (Mouse) OX=10090 GN=Htatsf1 PE=1 SV=1	86.2	9	9	17	5050	5030	3070	2890	5039.99	2978.64	0.758767	0.0260187	0.105751
Q99J95	Cyclin-dependent kinase 9 OS=Mus musculus (Mouse) OX=10090 GN=Cdk9 PE=1 SV=1	42.7	10	11	17	1690	1510	1530	1510	1597.47	1519.97	0.0717458	0.536461	0.246526
Q6P5E6	ADP-ribosylation factor-binding protein GGA2 OS=Mus musculus (Mouse) OX=10090 GN=Gga2 PE=1 SV=1	66	13	14	17	1830	1560	2090	2120	1689.62	2104.95	-0.317089	0.198804	0.159786
Q8BR65	Sin3 histone deacetylase corepressor complex component SDS3 OS=Mus musculus (Mouse) OX=10090 GN=Suds3 PE=1 SV=1	38.1	9	9	17	2810	2790	2130	2250	2799.98	2189.18	0.355028	0.0563068	0.132181
Q80TR8	DDB1- and CUL4-associated factor 1 OS=Mus musculus (Mouse) OX=10090 GN=Dcaf1 PE=1 SV=4	168.8	16	16	17	1460	1350	1940	1950	1403.92	1944.99	-0.470302	0.0626808	0.134503
Q9CXF4	TBC1 domain family member 15 OS=Mus musculus (Mouse) OX=10090 GN=Tbc1d15 PE=1 SV=1	76.5	13	13	17	1830	1530	2080	1960	1673.29	2019.11	-0.271031	0.232643	0.166675
Q78JE5	F-box only protein 22 OS=Mus musculus (Mouse) OX=10090 GN=Fbxo22 PE=1 SV=2	44.2	9	9	17	966	1000	1060	986	982.853	1022.33	-0.0568144	0.4647	0.226619
Q7TSH6	SR-related and CTD-associated factor 4 OS=Mus musculus (Mouse) OX=10090 GN=Scaf4 PE=1 SV=1	129	9	12	17	2990	3100	2740	2910	3044.5	2823.72	0.108609	0.182819	0.155847
Q920A5	Retinoid-inducible serine carboxypeptidase OS=Mus musculus (Mouse) OX=10090 GN=Scpep1 PE=1 SV=2	50.9	13	13	17	1230	1180	1450	1420	1204.74	1434.92	-0.252249	0.027009	0.107712
Q9R1J0	Sterol-4-alpha-carboxylate 3-dehydrogenase, decarboxylating OS=Mus musculus (Mouse) OX=10090 GN=Nsdhl PE=1 SV=1	40.7	9	9	17	4020	3860	1710	1920	3939.19	1811.96	1.12035	0.00509362	0.0488285
Q9D1P4	Cysteine and histidine-rich domain-containing protein 1 OS=Mus musculus (Mouse) OX=10090 GN=Chordc1 PE=1 SV=1	37.3	10	10	17	1090	1010	1040	977	1049.24	1008.01	0.0578347	0.504677	0.238427
Q9JI44	DNA methyltransferase 1-associated protein 1 OS=Mus musculus (Mouse) OX=10090 GN=Dmap1 PE=1 SV=1	53.1	11	11	17	2910	3000	2890	3160	2954.66	3021.99	-0.0325062	0.69663	0.289593
A2A6Q5	Cell division cycle protein 27 homolog OS=Mus musculus (Mouse) OX=10090 GN=Cdc27 PE=1 SV=1	91.8	12	12	17	1850	1860	1620	1650	1854.99	1634.93	0.182184	0.0271205	0.107795
Q9DCJ5	NADH dehydrogenase [ubiquinone] 1 alpha subcomplex subunit 8 OS=Mus musculus (Mouse) OX=10090 GN=Ndufa8 PE=1 SV=3	20	7	7	17	3220	2960	3550	3710	3087.26	3629.12	-0.23329	0.0928131	0.141427
P62852	40S ribosomal protein S25 OS=Mus musculus (Mouse) OX=10090 GN=Rps25 PE=1 SV=1	13.7	7	7	17	3340	2590	4790	3850	2941.19	4294.36	-0.546042	0.159184	0.152296
P35123	Ubiquitin carboxyl-terminal hydrolase 4 OS=Mus musculus (Mouse) OX=10090 GN=Usp4 PE=1 SV=3	108.3	9	11	17	877	719	953	989	794.08	970.833	-0.289939	0.259932	0.172759
Q9Z1Q5	Chloride intracellular channel protein 1 OS=Mus musculus (Mouse) OX=10090 GN=Clic1 PE=1 SV=3	27	9	10	17	1250	923	1330	1340	1074.13	1334.99	-0.313664	0.370285	0.199597
P62855	40S ribosomal protein S26 OS=Mus musculus (Mouse) OX=10090 GN=Rps26 PE=1 SV=3	13	5	5	17	1850	1450	2650	2190	1637.83	2409.05	-0.556673	0.129797	0.147319
Q61391	Neprilysin OS=Mus musculus (Mouse) OX=10090 GN=Mme PE=1 SV=3	85.6	11	11	17	1600	2000	979	932	1788.85	955.211	0.905145	0.143883	0.150027
Q8C6P8	Zinc finger protein 57 OS=Mus musculus (Mouse) OX=10090 GN=Zfp57 PE=1 SV=1	47.9	13	13	17	4280	3950	3080	3060	4111.69	3069.98	0.421501	0.0986607	0.142048
Q91YI0	Argininosuccinate lyase OS=Mus musculus (Mouse) OX=10090 GN=Asl PE=1 SV=1	51.7	13	13	17	1020	946	1090	1110	982.303	1099.95	-0.163203	0.175437	0.155497
P70441	Na(+)/H(+) exchange regulatory cofactor NHE-RF1 OS=Mus musculus (Mouse) OX=10090 GN=Slc9a3r1 PE=1 SV=3	38.6	10	10	17	1040	875	1290	1230	953.939	1259.64	-0.401045	0.137605	0.148772
Q9WVF7	DNA polymerase epsilon catalytic subunit A OS=Mus musculus (Mouse) OX=10090 GN=Pole PE=1 SV=3	261.9	11	11	17	762	721	684	740	741.217	711.449	0.0591343	0.491756	0.234947
Q9D8X2	Coiled-coil domain-containing protein 124 OS=Mus musculus (Mouse) OX=10090 GN=Ccdc124 PE=1 SV=1	25.3	6	6	17	1670	1300	2380	1990	1473.43	2176.28	-0.562685	0.121554	0.14675
Q9DBB4	N-alpha-acetyltransferase 16, NatA auxiliary subunit OS=Mus musculus (Mouse) OX=10090 GN=Naa16 PE=2 SV=1	101.2	7	12	17	602	507	961	831	552.462	893.639	-0.693818	0.0597622	0.133715
Q8VHE0	Translocation protein SEC63 homolog OS=Mus musculus (Mouse) OX=10090 GN=Sec63 PE=1 SV=4	87.8	13	13	17	2860	2860	2910	2850	2860	2879.84	-0.00997539	0	0
Q60631	Growth factor receptor-bound protein 2 OS=Mus musculus (Mouse) OX=10090 GN=Grb2 PE=1 SV=1	25.2	9	9	17	1110	1110	1240	1180	1110	1209.63	-0.124004	0	0
Q9CPV4	Glyoxalase domain-containing protein 4 OS=Mus musculus (Mouse) OX=10090 GN=Glod4 PE=1 SV=1	33.3	10	10	17	693	616	748	739	653.367	743.486	-0.186413	0.256171	0.171891
Q9JHS9	Spliceosome-associated protein CWC15 homolog OS=Mus musculus (Mouse) OX=10090 GN=Cwc15 PE=1 SV=1	26.6	7	7	17	5220	5750	4360	4480	5478.59	4419.59	0.309892	0.140846	0.149686
P21995	Embigin OS=Mus musculus (Mouse) OX=10090 GN=Emb PE=1 SV=2	37	8	9	17	1590	1560	2350	2460	1574.93	2404.37	-0.610373	0.0304246	0.111258
Q14AX6	Cyclin-dependent kinase 12 OS=Mus musculus (Mouse) OX=10090 GN=Cdk12 PE=1 SV=2	163.6	5	10	17	2830	3240	2550	2770	3028.07	2657.72	0.188206	0.28398	0.177107
Q8BWY9	Protein CIP2A OS=Mus musculus (Mouse) OX=10090 GN=Cip2a PE=1 SV=3	102	11	11	17	1310	1190	1590	1670	1248.56	1629.51	-0.384173	0.0454248	0.12534
P16332	Methylmalonyl-CoA mutase, mitochondrial OS=Mus musculus (Mouse) OX=10090 GN=Mmut PE=1 SV=2	82.8	12	12	17	1620	1340	1720	1530	1473.36	1622.22	-0.138857	0.492133	0.234947
P61087	Ubiquitin-conjugating enzyme E2 K OS=Mus musculus (Mouse) OX=10090 GN=Ube2k PE=1 SV=3	22.4	7	7	17	1050	945	1150	1220	996.117	1184.48	-0.24987	0.114112	0.145702
Q9CQG2	RNA N6-adenosine-methyltransferase METTL16 OS=Mus musculus (Mouse) OX=10090 GN=Mettl16 PE=1 SV=1	62.3	12	12	17	2030	2130	2120	2200	2079.4	2159.63	-0.0546173	0.343046	0.192807
Q5SSK3	Transcription elongation factor, mitochondrial OS=Mus musculus (Mouse) OX=10090 GN=Tefm PE=1 SV=1	41.8	11	11	17	3160	3140	4060	4080	3149.98	4069.99	-0.36968	0.000236211	0.0029231
P59999	Actin-related protein 2/3 complex subunit 4 OS=Mus musculus (Mouse) OX=10090 GN=Arpc4 PE=1 SV=3	19.7	6	6	17	1250	998	1410	1370	1116.92	1389.86	-0.315416	0.275202	0.175496
Q9R1T4	Septin-6 OS=Mus musculus (Mouse) OX=10090 GN=Septin6 PE=1 SV=4	49.6	2	9	17	185	181	231	193	182.989	211.147	-0.206489	0.367033	0.199016
Q91YR9	Prostaglandin reductase 1 OS=Mus musculus (Mouse) OX=10090 GN=Ptgr1 PE=1 SV=2	35.5	9	9	17	1140	954	1380	1370	1042.86	1374.99	-0.398875	0.174994	0.155421
Q9D287	Pre-mRNA-splicing factor SPF27 OS=Mus musculus (Mouse) OX=10090 GN=Bcas2 PE=1 SV=1	26.1	7	7	17	2680	2940	2100	3590	2806.99	2745.72	0.031838	0.970226	0.358046
Q8R349	Cell division cycle protein 16 homolog OS=Mus musculus (Mouse) OX=10090 GN=Cdc16 PE=1 SV=1	71.4	10	10	17	1660	1440	1350	1370	1546.09	1359.96	0.185058	0.332214	0.190046
Q91WT8	RNA-binding protein 47 OS=Mus musculus (Mouse) OX=10090 GN=Rbm47 PE=1 SV=1	64	10	10	17	1650	1630	1600	1640	1639.97	1619.88	0.0177851	0.493133	0.235149
Q9WVM1	Rac GTPase-activating protein 1 OS=Mus musculus (Mouse) OX=10090 GN=Racgap1 PE=1 SV=1	70.1	13	13	17	2590	2550	2250	2350	2569.92	2299.46	0.160432	0.082085	0.139186
Q9WVB0	RNA-binding protein with multiple splicing OS=Mus musculus (Mouse) OX=10090 GN=Rbpms PE=1 SV=2	21.8	5	7	16	1160	1000	915	880	1077.03	897.329	0.263353	0.250861	0.171171
Q8CHT0	Delta-1-pyrroline-5-carboxylate dehydrogenase, mitochondrial OS=Mus musculus (Mouse) OX=10090 GN=Aldh4a1 PE=1 SV=3	61.8	12	12	16	2500	1610	1960	1690	2006.24	1820	0.140556	0.697025	0.289593
P97822	Acidic leucine-rich nuclear phosphoprotein 32 family member E OS=Mus musculus (Mouse) OX=10090 GN=Anp32e PE=1 SV=2	29.6	7	7	16	906	625	1000	974	752.496	986.914	-0.391241	0.358081	0.196652
O54946	DnaJ homolog subfamily B member 6 OS=Mus musculus (Mouse) OX=10090 GN=Dnajb6 PE=1 SV=4	39.8	8	8	16	1800	1830	2640	2720	1814.94	2679.7	-0.562152	0.0147907	0.0876588
Q6ZPJ3	(E3-independent) E2 ubiquitin-conjugating enzyme UBE2O OS=Mus musculus (Mouse) OX=10090 GN=Ube2o PE=1 SV=3	140.7	12	12	16	933	875	1000	987	903.535	993.479	-0.136909	0.185475	0.156558
Q8WTY4	Anamorsin OS=Mus musculus (Mouse) OX=10090 GN=Ciapin1 PE=1 SV=1	33.4	10	10	16	815	654	876	859	730.075	867.458	-0.248749	0.344083	0.192928
Q5SSZ5	Tensin-3 OS=Mus musculus (Mouse) OX=10090 GN=Tns3 PE=1 SV=1	155.5	12	12	16	1400	1260	1640	1600	1328.16	1619.88	-0.286459	0.129209	0.147169
Q3TJ91	LLGL scribble cell polarity complex component 2 OS=Mus musculus (Mouse) OX=10090 GN=Llgl2 PE=1 SV=2	114.3	13	13	16	1720	1710	1780	1780	1714.99	1780	-0.0536748	0	0
A8C756	Thyroid adenoma-associated protein homolog OS=Mus musculus (Mouse) OX=10090 GN=Thada PE=1 SV=1	217.2	13	14	16	839	781	962	957	809.481	959.497	-0.245281	0.119781	0.146513
P35761	Dual specificity protein kinase TTK OS=Mus musculus (Mouse) OX=10090 GN=Ttk PE=1 SV=1	96.2	11	11	16	1860	1720	1700	1720	1788.63	1709.97	0.0648839	0.455022	0.22404
Q99L43	Phosphatidate cytidylyltransferase 2 OS=Mus musculus (Mouse) OX=10090 GN=Cds2 PE=1 SV=1	51.3	5	6	16	1300	1420	1650	1650	1358.68	1650	-0.280265	0	0
Q6PDG5	SWI/SNF complex subunit SMARCC2 OS=Mus musculus (Mouse) OX=10090 GN=Smarcc2 PE=1 SV=2	132.5	1	7	16	144	149	105	116	146.479	110.363	0.408434	0.0584724	0.133546
P97477	Aurora kinase A OS=Mus musculus (Mouse) OX=10090 GN=Aurka PE=1 SV=1	44.7	10	11	16	2480	2840	2240	2290	2653.9	2264.86	0.228692	0.267115	0.174086
Q9DC51	Guanine nucleotide-binding protein G(i) subunit alpha OS=Mus musculus (Mouse) OX=10090 GN=Gnai3 PE=1 SV=3	40.5	4	7	16	1000	1040	906	1160	1019.8	1025.16	-0.00756212	0.935248	0.349432
P56391	Cytochrome c oxidase subunit 6B1 OS=Mus musculus (Mouse) OX=10090 GN=Cox6b1 PE=1 SV=2	10.1	4	4	16	2780	2540	3740	4250	2657.29	3986.85	-0.585294	0.0772971	0.138454
Q6ZQ73	Cullin-associated NEDD8-dissociated protein 2 OS=Mus musculus (Mouse) OX=10090 GN=Cand2 PE=1 SV=2	135.5	8	10	16	757	679	708	709	716.94	708.5	0.0170849	0.84789	0.329348
P58774	Tropomyosin beta chain OS=Mus musculus (Mouse) OX=10090 GN=Tpm2 PE=1 SV=1	32.8	2	9	16	231	222	228	226	226.455	226.998	-0.00345203	0.929986	0.348023
Q9CR62	Mitochondrial 2-oxoglutarate/malate carrier protein OS=Mus musculus (Mouse) OX=10090 GN=Slc25a11 PE=1 SV=3	34.1	12	12	16	3510	3180	4370	4280	3340.93	4324.77	-0.372373	0.087735	0.140025
Q8BHR2	Ecto-NOX disulfide-thiol exchanger 1 OS=Mus musculus (Mouse) OX=10090 GN=Enox1 PE=2 SV=1	73.2	11	11	16	1790	1870	1600	1600	1829.56	1600	0.193427	0	0
O88322	Nidogen-2 OS=Mus musculus (Mouse) OX=10090 GN=Nid2 PE=1 SV=2	153.8	11	11	16	1240	1200	1210	1170	1219.84	1189.83	0.0359295	0.4	0.207559
Q8BSY0	Aspartyl/asparaginyl beta-hydroxylase OS=Mus musculus (Mouse) OX=10090 GN=Asph PE=1 SV=1	83	13	13	16	2620	2660	2120	2160	2639.92	2139.91	0.302949	0.00318472	0.0345892
Q80V86	Integrator complex subunit 8 OS=Mus musculus (Mouse) OX=10090 GN=Ints8 PE=1 SV=1	113.3	6	6	16	1370	1360	1180	1310	1364.99	1243.3	0.134714	0.3146	0.185076
Q99KE1	NAD-dependent malic enzyme, mitochondrial OS=Mus musculus (Mouse) OX=10090 GN=Me2 PE=1 SV=1	65.8	13	13	16	2280	2120	2200	2050	2198.54	2123.68	0.0499853	0.564878	0.255404
Q69ZR2	E3 ubiquitin-protein ligase HECTD1 OS=Mus musculus (Mouse) OX=10090 GN=Hectd1 PE=1 SV=2	289.9	13	13	16	1130	970	1220	1220	1046.95	1220	-0.220691	0	0
Q99LD9	Translation initiation factor eIF-2B subunit beta OS=Mus musculus (Mouse) OX=10090 GN=Eif2b2 PE=1 SV=1	38.9	5	5	16	627	476	618	525	546.308	569.605	-0.0602486	0.846157	0.328905
P47941	Crk-like protein OS=Mus musculus (Mouse) OX=10090 GN=Crkl PE=1 SV=2	33.8	9	9	16	817	721	834	831	767.5	832.499	-0.11728	0.411898	0.210482
Q61142	Spindlin-1 OS=Mus musculus (Mouse) OX=10090 GN=Spin1 PE=1 SV=2	29.6	9	9	16	2370	2310	2550	2630	2339.81	2589.69	-0.14639	0.0439076	0.123624
Q9CQS7	Developmental pluripotency-associated protein 5A OS=Mus musculus (Mouse) OX=10090 GN=Dppa5a PE=1 SV=2	13.8	6	6	16	933	821	1310	1530	875.21	1415.73	-0.693848	0.0797371	0.138783
Q8CAY6	Acetyl-CoA acetyltransferase, cytosolic OS=Mus musculus (Mouse) OX=10090 GN=Acat2 PE=1 SV=2	41.3	8	8	16	881	839	850	957	859.744	901.915	-0.0690845	0.562195	0.25447
Q8R0A0	General transcription factor IIF subunit 2 OS=Mus musculus (Mouse) OX=10090 GN=Gtf2f2 PE=1 SV=1	28.4	12	12	16	2180	1900	2790	2090	2035.19	2414.77	-0.24672	0.445604	0.221373
Q9CQW2	ADP-ribosylation factor-like protein 8B OS=Mus musculus (Mouse) OX=10090 GN=Arl8b PE=1 SV=1	21.5	3	8	16	1890	1800	2130	1890	1844.45	2006.41	-0.121428	0.383549	0.203291
Q9DB85	Ribosomal RNA-processing protein 8 OS=Mus musculus (Mouse) OX=10090 GN=Rrp8 PE=1 SV=1	51	9	9	16	3510	3970	3160	3160	3732.92	3160	0.24038	0	0
Q9WVM3	Anaphase-promoting complex subunit 7 OS=Mus musculus (Mouse) OX=10090 GN=Anapc7 PE=1 SV=3	63	12	12	16	2240	2140	1690	1730	2189.43	1709.88	0.356657	0.039202	0.119262
P11881	Inositol 1,4,5-trisphosphate receptor type 1 OS=Mus musculus (Mouse) OX=10090 GN=Itpr1 PE=1 SV=2	313	13	15	16	1450	1400	2140	2030	1424.78	2084.27	-0.548805	0.0254193	0.105751
Q9D883	Splicing factor U2AF 35 kDa subunit OS=Mus musculus (Mouse) OX=10090 GN=U2af1 PE=1 SV=4	27.8	8	8	16	5010	5590	3720	4060	5292.06	3886.28	0.445438	0.0748292	0.138113
P61021	Ras-related protein Rab-5B OS=Mus musculus (Mouse) OX=10090 GN=Rab5b PE=1 SV=1	23.7	3	7	16	341	396	321	299	367.472	309.805	0.246277	0.249235	0.171127
Q91YJ3	Thymocyte nuclear protein 1 OS=Mus musculus (Mouse) OX=10090 GN=Thyn1 PE=1 SV=1	26.2	10	10	16	4840	5050	2870	2930	4943.89	2899.84	0.76967	0.0219657	0.102797
P47754	F-actin-capping protein subunit alpha-2 OS=Mus musculus (Mouse) OX=10090 GN=Capza2 PE=1 SV=3	32.9	7	9	16	703	684	740	706	693.435	722.8	-0.0598362	0.300444	0.180722
P54822	Adenylosuccinate lyase OS=Mus musculus (Mouse) OX=10090 GN=Adsl PE=1 SV=2	54.8	11	11	16	688	580	809	783	631.696	795.894	-0.333345	0.188992	0.157403
Q9DC61	Mitochondrial-processing peptidase subunit alpha OS=Mus musculus (Mouse) OX=10090 GN=Pmpca PE=1 SV=1	58.2	12	12	16	2200	1720	2360	2120	1945.25	2236.78	-0.20147	0.43805	0.219118
P70195	Proteasome subunit beta type-7 OS=Mus musculus (Mouse) OX=10090 GN=Psmb7 PE=1 SV=1	29.9	7	7	16	1230	1120	1480	1460	1173.71	1469.97	-0.324704	0.10816	0.144497
Q99KD5	Protein unc-45 homolog A OS=Mus musculus (Mouse) OX=10090 GN=Unc45a PE=1 SV=2	103.4	12	12	16	718	682	825	799	699.769	811.896	-0.214417	0.0448664	0.124811
Q60596	DNA repair protein XRCC1 OS=Mus musculus (Mouse) OX=10090 GN=Xrcc1 PE=1 SV=2	68.9	11	11	16	3330	3280	4560	4580	3304.91	4569.99	-0.467582	0.00446001	0.0450828
Q8C166	Copine-1 OS=Mus musculus (Mouse) OX=10090 GN=Cpne1 PE=1 SV=1	58.8	7	8	16	1060	940	919	851	998.198	884.347	0.174715	0.268715	0.17448
Q811D0	Disks large homolog 1 OS=Mus musculus (Mouse) OX=10090 GN=Dlg1 PE=1 SV=1	100.1	8	8	16	1470	1450	1610	1470	1459.97	1538.41	-0.0755039	0.455022	0.22404
A3KFM7	Chromodomain-helicase-DNA-binding protein 6 OS=Mus musculus (Mouse) OX=10090 GN=Chd6 PE=1 SV=1	305.2	5	11	16	363	313	375	398	337.074	386.329	-0.196763	0.269969	0.174719
Q9D0M0	Exosome complex exonuclease RRP42 OS=Mus musculus (Mouse) OX=10090 GN=Exosc7 PE=1 SV=2	31.8	11	11	16	2720	2970	2380	2580	2842.25	2477.98	0.197868	0.156248	0.152139
Q9Z247	Peptidyl-prolyl cis-trans isomerase FKBP9 OS=Mus musculus (Mouse) OX=10090 GN=Fkbp9 PE=1 SV=1	63	8	9	16	1290	1150	1270	1490	1217.99	1375.61	-0.175568	0.363083	0.198279
O08663	Methionine aminopeptidase 2 OS=Mus musculus (Mouse) OX=10090 GN=Metap2 PE=1 SV=1	52.9	9	9	16	1080	972	781	789	1024.58	784.99	0.384284	0.138658	0.149094
O08582	GTP-binding protein 1 OS=Mus musculus (Mouse) OX=10090 GN=Gtpbp1 PE=1 SV=2	72.3	11	11	16	1720	1520	1530	1370	1616.91	1447.79	0.159386	0.320938	0.187018
Q80SY5	Pre-mRNA-splicing factor 38B OS=Mus musculus (Mouse) OX=10090 GN=Prpf38b PE=1 SV=1	63.7	10	10	16	4980	5260	5410	5340	5118.09	5374.89	-0.0706299	0.306503	0.182487
Q61823	Programmed cell death protein 4 OS=Mus musculus (Mouse) OX=10090 GN=Pdcd4 PE=1 SV=1	51.7	8	8	16	1230	957	1010	827	1084.95	913.931	0.247467	0.411869	0.210482
Q99MJ9	ATP-dependent RNA helicase DDX50 OS=Mus musculus (Mouse) OX=10090 GN=Ddx50 PE=2 SV=1	82.1	12	13	16	2170	2460	1930	1980	2310.45	1954.84	0.241126	0.235624	0.167175
Q8VHN8	Tudor-interacting repair regulator protein OS=Mus musculus (Mouse) OX=10090 GN=Nudt16l1 PE=1 SV=2	23.4	7	7	16	2160	2730	2130	2150	2428.33	2139.98	0.182371	0.47828	0.231089
Q9R0Q4	Mortality factor 4-like protein 2 OS=Mus musculus (Mouse) OX=10090 GN=Morf4l2 PE=1 SV=1	32.2	6	8	16	2120	1970	1770	1920	2043.62	1843.47	0.148702	0.2	0.159789
Q9CQF0	39S ribosomal protein L11, mitochondrial OS=Mus musculus (Mouse) OX=10090 GN=Mrpl11 PE=1 SV=1	20.7	9	9	16	2520	2140	3110	2970	2322.24	3039.19	-0.388171	0.133943	0.148557
O08807	Peroxiredoxin-4 OS=Mus musculus (Mouse) OX=10090 GN=Prdx4 PE=1 SV=1	31	6	8	16	354	245	337	307	294.5	321.65	-0.127228	0.751798	0.304819
Q505F5	Leucine-rich repeat-containing protein 47 OS=Mus musculus (Mouse) OX=10090 GN=Lrrc47 PE=1 SV=1	63.6	12	12	16	1190	1020	1380	1230	1101.73	1302.84	-0.241898	0.221667	0.164527
Q9D338	39S ribosomal protein L19, mitochondrial OS=Mus musculus (Mouse) OX=10090 GN=Mrpl19 PE=1 SV=1	33.6	10	10	16	4030	3400	4760	4320	3701.62	4534.67	-0.292839	0.179749	0.155847
Q3UM45	Protein phosphatase 1 regulatory subunit 7 OS=Mus musculus (Mouse) OX=10090 GN=Ppp1r7 PE=1 SV=2	41.3	9	9	16	1030	983	1180	1220	1006.23	1199.83	-0.25388	0.026051	0.105751
O35465	Peptidyl-prolyl cis-trans isomerase FKBP8 OS=Mus musculus (Mouse) OX=10090 GN=Fkbp8 PE=1 SV=2	43.5	8	8	16	1580	1520	1990	2110	1549.71	2049.12	-0.403008	0.0382626	0.117829
Q6A009	E3 ubiquitin-protein ligase listerin OS=Mus musculus (Mouse) OX=10090 GN=Ltn1 PE=1 SV=3	198.8	15	15	16	1710	1600	1810	1810	1654.09	1810	-0.129956	0	0
Q9QZM0	Ubiquilin-2 OS=Mus musculus (Mouse) OX=10090 GN=Ubqln2 PE=1 SV=2	67.3	6	9	16	302	263	325	304	281.826	314.325	-0.15745	0.319082	0.186582
B2RRE7	OTU domain-containing protein 4 OS=Mus musculus (Mouse) OX=10090 GN=Otud4 PE=1 SV=1	123	10	10	16	1670	1440	1390	1290	1550.74	1339.07	0.21173	0.282659	0.176931
Q99M87	DnaJ homolog subfamily A member 3, mitochondrial OS=Mus musculus (Mouse) OX=10090 GN=Dnaja3 PE=1 SV=1	52.4	11	11	16	2000	1860	2660	2480	1928.73	2568.42	-0.413232	0.0345124	0.113928
Q8BJM7	S-adenosyl-L-methionine-dependent tRNA 4-demethylwyosine synthase TYW1 OS=Mus musculus (Mouse) OX=10090 GN=Tyw1 PE=1 SV=1	81.5	12	12	16	2140	2140	2450	2520	2140	2484.75	-0.215492	0	0
P09602	Non-histone chromosomal protein HMG-17 OS=Mus musculus (Mouse) OX=10090 GN=Hmgn2 PE=1 SV=2	9.4	6	6	16	14700	18200	10300	13400	16356.7	11748.2	0.477439	0.189822	0.157403
Q80TE0	RNA polymerase II-associated protein 1 OS=Mus musculus (Mouse) OX=10090 GN=Rpap1 PE=1 SV=2	155.2	12	12	16	904	898	993	1040	900.995	1016.23	-0.173634	0.123009	0.146863
Q6P3Y5	Zinc finger protein 280C OS=Mus musculus (Mouse) OX=10090 GN=Znf280c PE=1 SV=1	83.1	12	12	16	7740	8300	4610	5280	8015.11	4933.64	0.70007	0.0212382	0.101321
E9Q634	Unconventional myosin-Ie OS=Mus musculus (Mouse) OX=10090 GN=Myo1e PE=1 SV=1	126.7	12	12	16	1230	1190	1270	1290	1209.83	1279.96	-0.0812898	0.129048	0.147169
Q8K2D3	Enhancer of mRNA-decapping protein 3 OS=Mus musculus (Mouse) OX=10090 GN=Edc3 PE=1 SV=1	55.9	9	9	16	1840	1590	2050	2010	1710.44	2029.9	-0.247043	0.233387	0.16676
Q9CXW4	60S ribosomal protein L11 OS=Mus musculus (Mouse) OX=10090 GN=Rpl11 PE=1 SV=4	20.2	7	7	16	3330	2860	4020	3470	3086.07	3734.89	-0.275297	0.217233	0.164052
Q9CWH0	Developmental pluripotency-associated protein 2 OS=Mus musculus (Mouse) OX=10090 GN=Dppa2 PE=1 SV=1	34.1	10	10	16	3020	3400	7300	7540	3204.37	7419.03	-1.21119	0.00587395	0.0545173
Q8K2A7	Integrator complex subunit 10 OS=Mus musculus (Mouse) OX=10090 GN=Ints10 PE=1 SV=3	82	13	13	16	2540	2520	2490	2490	2529.98	2490	0.0229804	0	0
P19157	Glutathione S-transferase P 1 OS=Mus musculus (Mouse) OX=10090 GN=Gstp1 PE=1 SV=2	23.6	5	5	16	441	330	525	557	381.484	540.763	-0.503375	0.196966	0.15955
Q8BKG3	Inactive tyrosine-protein kinase 7 OS=Mus musculus (Mouse) OX=10090 GN=Ptk7 PE=1 SV=1	117.5	12	12	16	1420	1470	1390	1380	1444.78	1384.99	0.060977	0.24076	0.168529
Q6PHN9	Ras-related protein Rab-35 OS=Mus musculus (Mouse) OX=10090 GN=Rab35 PE=1 SV=1	23	7	9	16	2720	2660	2260	2170	2689.83	2214.54	0.280508	0.0191202	0.0976021
Q9ERS2	NADH dehydrogenase [ubiquinone] 1 alpha subcomplex subunit 13 OS=Mus musculus (Mouse) OX=10090 GN=Ndufa13 PE=1 SV=3	16.8	5	5	16	1980	1750	2460	2300	1861.45	2378.66	-0.353718	0.0790345	0.138783
Q3TC93	HCLS1-binding protein 3 OS=Mus musculus (Mouse) OX=10090 GN=Hs1bp3 PE=1 SV=2	43.7	8	8	16	515	425	524	546	467.841	534.887	-0.193216	0.375732	0.201099
Q9Z2Z6	Mitochondrial carnitine/acylcarnitine carrier protein OS=Mus musculus (Mouse) OX=10090 GN=Slc25a20 PE=1 SV=1	33	10	10	16	1870	1720	3570	3650	1793.43	3609.78	-1.00919	0.00712685	0.0609417
Q99KV1	DnaJ homolog subfamily B member 11 OS=Mus musculus (Mouse) OX=10090 GN=Dnajb11 PE=1 SV=1	40.5	8	8	16	1360	1180	1940	1770	1266.81	1853.05	-0.548706	0.042246	0.121833
Q9D0F9	Phosphoglucomutase-1 OS=Mus musculus (Mouse) OX=10090 GN=Pgm1 PE=1 SV=4	61.4	11	11	16	1330	1410	1470	1480	1369.42	1474.99	-0.107146	0.227228	0.165405
Q6PCM1	Lysine-specific demethylase 3A OS=Mus musculus (Mouse) OX=10090 GN=Kdm3a PE=1 SV=1	147.8	14	14	16	2610	2420	2150	2120	2513.21	2134.95	0.235328	0.148579	0.150237
Q78IK4	MICOS complex subunit Mic27 OS=Mus musculus (Mouse) OX=10090 GN=Apool PE=1 SV=1	29.2	10	10	16	2530	2170	3030	2840	2343.1	2933.46	-0.324188	0.139723	0.149258
Q99KH8	Serine/threonine-protein kinase 24 OS=Mus musculus (Mouse) OX=10090 GN=Stk24 PE=1 SV=1	47.9	5	12	16	1540	1280	1570	1480	1403.99	1524.34	-0.118644	0.53393	0.246022
Q9Z1S0	Mitotic checkpoint serine/threonine-protein kinase BUB1 beta OS=Mus musculus (Mouse) OX=10090 GN=Bub1b PE=1 SV=2	118.3	16	16	16	1480	1380	1460	1450	1429.13	1454.99	-0.0258779	0.704795	0.291495
Q6PA06	Atlastin-2 OS=Mus musculus (Mouse) OX=10090 GN=Atl2 PE=1 SV=1	66.2	10	10	16	1780	1490	1880	1790	1628.56	1834.45	-0.171751	0.386118	0.204249
Q8R317	Ubiquilin-1 OS=Mus musculus (Mouse) OX=10090 GN=Ubqln1 PE=1 SV=1	61.9	7	10	15	511	476	555	540	493.19	547.449	-0.150581	0.160048	0.152296
Q8VCT3	Aminopeptidase B OS=Mus musculus (Mouse) OX=10090 GN=Rnpep PE=1 SV=2	72.4	10	10	15	842	850	858	882	845.991	869.917	-0.0402366	0.27259	0.175069
P35585	AP-1 complex subunit mu-1 OS=Mus musculus (Mouse) OX=10090 GN=Ap1m1 PE=1 SV=3	48.5	10	11	15	1060	958	997	908	1007.71	951.46	0.0828661	0.493075	0.235149
Q8BHD7	Polypyrimidine tract-binding protein 3 OS=Mus musculus (Mouse) OX=10090 GN=Ptbp3 PE=1 SV=1	56.7	6	11	15	1000	1110	1010	1000	1053.57	1004.99	0.0681022	0.529612	0.244956
Q99MI1	ELKS/Rab6-interacting/CAST family member 1 OS=Mus musculus (Mouse) OX=10090 GN=Erc1 PE=1 SV=1	128.3	7	9	15	800	732	860	873	765.245	866.476	-0.179237	0.197291	0.159567
Q8K1N4	Spermatogenesis-associated serine-rich protein 2 OS=Mus musculus (Mouse) OX=10090 GN=Spats2 PE=1 SV=1	58.9	9	9	15	3100	2770	3210	2920	2930.36	3061.57	-0.0631937	0.614822	0.268829
P59235	Nucleoporin Nup43 OS=Mus musculus (Mouse) OX=10090 GN=Nup43 PE=1 SV=2	42	7	7	15	1320	1420	1530	1730	1369.09	1626.93	-0.248937	0.18934	0.157403
Q8BJS4	SUN domain-containing protein 2 OS=Mus musculus (Mouse) OX=10090 GN=Sun2 PE=1 SV=3	81.6	9	10	15	1920	2170	1940	2050	2041.18	1994.24	0.0335604	0.762695	0.307431
Q8C1D8	Protein IWS1 homolog OS=Mus musculus (Mouse) OX=10090 GN=Iws1 PE=1 SV=1	85.2	8	8	15	2520	2680	2600	2430	2598.77	2513.56	0.0480944	0.542451	0.248232
Q8BZR9	Nuclear cap-binding protein subunit 3 OS=Mus musculus (Mouse) OX=10090 GN=Ncbp3 PE=1 SV=1	70	11	12	15	3860	4120	3150	3370	3987.88	3258.14	0.291572	0.0527977	0.130948
Q91W39	Nuclear receptor coactivator 5 OS=Mus musculus (Mouse) OX=10090 GN=Ncoa5 PE=1 SV=1	65.3	11	11	15	2890	3290	2420	2640	3083.52	2527.61	0.286806	0.168479	0.154017
Q9CT10	Ran-binding protein 3 OS=Mus musculus (Mouse) OX=10090 GN=Ranbp3 PE=1 SV=2	52.5	10	10	15	1160	978	1270	1230	1065.12	1249.84	-0.230728	0.285317	0.177433
P49452	Centromere protein C OS=Mus musculus (Mouse) OX=10090 GN=Cenpc PE=1 SV=2	102.1	13	13	15	3680	4110	3990	4200	3889.06	4093.65	-0.073967	0.518293	0.242059
Q9QWF0	Chromatin assembly factor 1 subunit A OS=Mus musculus (Mouse) OX=10090 GN=Chaf1a PE=1 SV=1	101.9	11	11	15	2460	2690	2080	2430	2572.43	2248.2	0.194362	0.284473	0.177252
Q62441	Transducin-like enhancer protein 4 OS=Mus musculus (Mouse) OX=10090 GN=Tle4 PE=1 SV=4	83.7	8	12	15	1270	1160	1360	1370	1213.75	1364.99	-0.169415	0.2213	0.164434
Q3UUQ7	GPI inositol-deacylase OS=Mus musculus (Mouse) OX=10090 GN=Pgap1 PE=1 SV=3	104.5	7	7	15	1670	1730	2430	2310	1699.74	2369.24	-0.479115	0.0250308	0.105751
P97363	Serine palmitoyltransferase 2 OS=Mus musculus (Mouse) OX=10090 GN=Sptlc2 PE=1 SV=2	62.9	8	8	15	3300	3360	2260	2640	3329.86	2442.62	0.447033	0.128117	0.147169
Q3THE2	Myosin regulatory light chain 12B OS=Mus musculus (Mouse) OX=10090 GN=Myl12b PE=1 SV=2	19.8	7	7	15	1260	1180	1350	1170	1219.34	1256.78	-0.0436287	0.738656	0.301346
Q9CYR6	Phosphoacetylglucosamine mutase OS=Mus musculus (Mouse) OX=10090 GN=Pgm3 PE=1 SV=1	59.4	11	11	15	888	851	992	951	869.303	971.284	-0.160033	0.0671597	0.135688
P53986	Monocarboxylate transporter 1 OS=Mus musculus (Mouse) OX=10090 GN=Slc16a1 PE=1 SV=1	53.2	8	8	15	3390	3490	3680	3550	3439.64	3614.42	-0.0715062	0.174745	0.155335
P35821	Tyrosine-protein phosphatase non-receptor type 1 OS=Mus musculus (Mouse) OX=10090 GN=Ptpn1 PE=1 SV=2	49.6	8	8	15	2850	2910	2600	2710	2879.84	2654.43	0.117588	0.100193	0.142366
Q6PB44	Tyrosine-protein phosphatase non-receptor type 23 OS=Mus musculus (Mouse) OX=10090 GN=Ptpn23 PE=1 SV=2	185.1	11	11	15	1370	1020	1250	1320	1182.12	1284.52	-0.11986	0.697587	0.289593
Q80XU3	Nuclear ubiquitous casein and cyclin-dependent kinase substrate 1 OS=Mus musculus (Mouse) OX=10090 GN=Nucks1 PE=1 SV=1	26.3	4	4	15	4700	4470	4150	3770	4583.56	3955.44	0.21263	0.131793	0.148022
P29351	Tyrosine-protein phosphatase non-receptor type 6 OS=Mus musculus (Mouse) OX=10090 GN=Ptpn6 PE=1 SV=2	67.5	11	11	15	1110	909	1230	1130	1004.48	1178.94	-0.231035	0.309196	0.183551
Q9CYN9	Renin receptor OS=Mus musculus (Mouse) OX=10090 GN=Atp6ap2 PE=1 SV=2	39.1	10	10	15	3390	3560	2510	2530	3473.96	2519.98	0.463169	0.0535169	0.130948
Q9CR59	Growth arrest and DNA damage-inducible proteins-interacting protein 1 OS=Mus musculus (Mouse) OX=10090 GN=Gadd45gip1 PE=1 SV=1	25.8	7	7	15	2270	2010	2630	2570	2136.05	2599.83	-0.283472	0.16039	0.152296
P42125	Enoyl-CoA delta isomerase 1, mitochondrial OS=Mus musculus (Mouse) OX=10090 GN=Eci1 PE=1 SV=2	32.2	10	10	15	924	699	711	630	803.664	669.276	0.263992	0.41524	0.211807
Q8BP48	Methionine aminopeptidase 1 OS=Mus musculus (Mouse) OX=10090 GN=Metap1 PE=1 SV=1	43.2	8	8	15	2610	2710	2710	2810	2659.53	2759.55	-0.0532602	0.292893	0.179003
Q4U2R1	E3 ubiquitin-protein ligase HERC2 OS=Mus musculus (Mouse) OX=10090 GN=Herc2 PE=1 SV=3	527.1	15	15	15	1140	1110	1140	1200	1124.9	1169.62	-0.0562374	0.349886	0.194335
Q9QZ88	Vacuolar protein sorting-associated protein 29 OS=Mus musculus (Mouse) OX=10090 GN=Vps29 PE=1 SV=1	20.5	9	9	15	1370	1170	1280	1140	1266.06	1207.97	0.0677534	0.676632	0.284612
Q62093	Serine/arginine-rich splicing factor 2 OS=Mus musculus (Mouse) OX=10090 GN=Srsf2 PE=1 SV=4	25.5	4	4	15	4900	6270	5630	5770	5542.83	5699.57	-0.0402295	0.89422	0.339761
Q91VE0	Long-chain fatty acid transport protein 4 OS=Mus musculus (Mouse) OX=10090 GN=Slc27a4 PE=1 SV=1	72.3	13	13	15	1580	1680	1930	2020	1629.23	1974.49	-0.277285	0.0368057	0.116335
Q8BIJ6	Isoleucine--tRNA ligase, mitochondrial OS=Mus musculus (Mouse) OX=10090 GN=Iars2 PE=1 SV=1	112.7	13	13	15	1650	1290	1620	1440	1458.94	1527.35	-0.0661128	0.802254	0.317645
P20664	DNA primase small subunit OS=Mus musculus (Mouse) OX=10090 GN=Prim1 PE=1 SV=1	49.3	12	12	15	1270	1060	1110	1070	1160.26	1089.82	0.0903611	0.603943	0.265655
Q62384	Zinc finger protein ZPR1 OS=Mus musculus (Mouse) OX=10090 GN=Zpr1 PE=1 SV=1	50.7	9	9	15	730	654	817	812	690.956	814.496	-0.237314	0.190162	0.157403
Q6ZWV7	60S ribosomal protein L35 OS=Mus musculus (Mouse) OX=10090 GN=Rpl35 PE=1 SV=1	14.5	6	7	15	3760	3240	4680	3820	3490.33	4228.19	-0.276677	0.298842	0.180317
Q6P8I4	PEST proteolytic signal-containing nuclear protein OS=Mus musculus (Mouse) OX=10090 GN=Pcnp PE=1 SV=1	19	8	8	15	2850	2650	2520	2480	2748.18	2499.92	0.136595	0.231485	0.166365
O88545	COP9 signalosome complex subunit 6 OS=Mus musculus (Mouse) OX=10090 GN=Cops6 PE=1 SV=1	35.9	9	9	15	537	407	570	598	467.503	583.832	-0.320578	0.325144	0.18802
Q8BH69	Selenide, water dikinase 1 OS=Mus musculus (Mouse) OX=10090 GN=Sephs1 PE=1 SV=1	42.9	10	10	15	1710	1480	1600	1430	1590.85	1512.61	0.0727532	0.636362	0.274033
Q9CZT6	Protein CMSS1 OS=Mus musculus (Mouse) OX=10090 GN=Cmss1 PE=2 SV=1	31.6	8	8	15	3250	3580	3720	4080	3411.01	3895.84	-0.191736	0.18635	0.156843
Q9JK23	Proteasome assembly chaperone 1 OS=Mus musculus (Mouse) OX=10090 GN=Psmg1 PE=1 SV=1	33.1	9	9	15	708	667	1150	830	687.194	976.985	-0.507619	0.305773	0.182305
A2AIV2	Protein virilizer homolog OS=Mus musculus (Mouse) OX=10090 GN=Virma PE=1 SV=1	201.3	11	11	15	2130	2490	1930	2270	2302.98	2093.11	0.137853	0.48591	0.233395
Q80W00	Serine/threonine-protein phosphatase 1 regulatory subunit 10 OS=Mus musculus (Mouse) OX=10090 GN=Ppp1r10 PE=1 SV=1	94.3	11	11	15	3750	4060	3070	3250	3901.92	3158.72	0.304846	0.0765554	0.138113
Q00899	Transcriptional repressor protein YY1 OS=Mus musculus (Mouse) OX=10090 GN=Yy1 PE=1 SV=1	44.7	8	9	15	3280	3240	2720	2910	3259.94	2813.4	0.212532	0.121508	0.14675
O88379	Bromodomain adjacent to zinc finger domain protein 1A OS=Mus musculus (Mouse) OX=10090 GN=Baz1a PE=1 SV=3	178.3	9	9	15	667	701	1030	1200	683.789	1111.76	-0.701217	0.112857	0.145566
Q80WQ2	Protein VAC14 homolog OS=Mus musculus (Mouse) OX=10090 GN=Vac14 PE=1 SV=1	88	12	12	15	652	584	572	530	617.064	550.6	0.164416	0.259708	0.172676
Q9JKV1	Proteasomal ubiquitin receptor ADRM1 OS=Mus musculus (Mouse) OX=10090 GN=Adrm1 PE=1 SV=2	42	8	8	15	913	887	1030	1090	899.906	1059.58	-0.23564	0.0794804	0.138783
O55125	Protein NipSnap homolog 1 OS=Mus musculus (Mouse) OX=10090 GN=Nipsnap1 PE=1 SV=1	33.3	9	9	15	1630	998	2390	1840	1275.44	2097.05	-0.717366	0.198421	0.159786
P34022	Ran-specific GTPase-activating protein OS=Mus musculus (Mouse) OX=10090 GN=Ranbp1 PE=1 SV=2	23.6	6	6	15	730	547	786	775	631.91	780.481	-0.304644	0.363656	0.198444
P97313	DNA-dependent protein kinase catalytic subunit OS=Mus musculus (Mouse) OX=10090 GN=Prkdc PE=1 SV=3	471.2	12	12	15	1350	1370	1170	1120	1359.96	1144.73	0.248564	0.0452056	0.125073
Q7TQI3	Ubiquitin thioesterase OTUB1 OS=Mus musculus (Mouse) OX=10090 GN=Otub1 PE=1 SV=2	31.3	7	7	15	1320	1210	1200	1250	1263.8	1224.74	0.0452912	0.60016	0.264732
Q9CS00	Cactin OS=Mus musculus (Mouse) OX=10090 GN=Cactin PE=1 SV=2	90.6	9	9	15	2500	2790	2570	2580	2641.02	2575	0.0365269	0.71367	0.293912
Q91VJ4	Serine/threonine-protein kinase 38 OS=Mus musculus (Mouse) OX=10090 GN=Stk38 PE=1 SV=1	54.1	9	9	15	1570	1240	1480	1520	1395.28	1499.87	-0.104282	0.667225	0.282301
Q9CX00	IST1 homolog OS=Mus musculus (Mouse) OX=10090 GN=Ist1 PE=1 SV=1	39.4	8	8	15	1160	955	873	881	1052.52	876.991	0.263215	0.328429	0.188531
Q01405	Protein transport protein Sec23A OS=Mus musculus (Mouse) OX=10090 GN=Sec23a PE=1 SV=2	86.1	9	11	15	1410	1400	1360	1390	1404.99	1374.92	0.0312152	0.27259	0.175069
P62900	60S ribosomal protein L31 OS=Mus musculus (Mouse) OX=10090 GN=Rpl31 PE=1 SV=1	14.5	6	6	15	2860	2410	4050	3490	2625.38	3759.59	-0.51805	0.092435	0.140956
Q8K2V6	Importin-11 OS=Mus musculus (Mouse) OX=10090 GN=Ipo11 PE=1 SV=1	112.3	10	10	15	1580	1530	1750	1820	1554.8	1784.66	-0.198919	0.0410296	0.12149
A3KGV1	Outer dense fiber protein 2 OS=Mus musculus (Mouse) OX=10090 GN=Odf2 PE=1 SV=1	95.5	13	13	15	1920	1960	1960	1980	1939.9	1969.97	-0.0221971	0.349886	0.194335
B1AY10	Transcriptional repressor NF-X1 OS=Mus musculus (Mouse) OX=10090 GN=Nfx1 PE=1 SV=1	123.7	7	7	15	1810	1750	1900	2090	1779.75	1992.74	-0.163079	0.242286	0.168902
P23881	Transcription elongation factor A protein 3 OS=Mus musculus (Mouse) OX=10090 GN=Tcea3 PE=1 SV=3	38.8	9	11	15	3820	3960	4040	4190	3889.37	4114.32	-0.0811162	0.160178	0.152296
O09172	Glutamate--cysteine ligase regulatory subunit OS=Mus musculus (Mouse) OX=10090 GN=Gclm PE=1 SV=1	30.5	7	7	15	1080	874	1420	1150	971.555	1277.89	-0.395394	0.22009	0.16427
Q9EQ06	Estradiol 17-beta-dehydrogenase 11 OS=Mus musculus (Mouse) OX=10090 GN=Hsd17b11 PE=1 SV=1	32.9	7	7	15	5010	5180	3100	3200	5094.29	3149.6	0.693711	0.0064009	0.0580018
Q9R0E2	Procollagen-lysine,2-oxoglutarate 5-dioxygenase 1 OS=Mus musculus (Mouse) OX=10090 GN=Plod1 PE=1 SV=1	83.5	10	10	15	885	870	772	780	877.468	775.99	0.177309	0.0172353	0.0931006
Q9CXG3	Peptidyl-prolyl cis-trans isomerase-like 4 OS=Mus musculus (Mouse) OX=10090 GN=Ppil4 PE=1 SV=2	57.2	12	12	15	1310	1630	1480	1470	1461.27	1474.99	-0.0134873	0.980114	0.359809
Q5U4C1	G-protein coupled receptor-associated sorting protein 1 OS=Mus musculus (Mouse) OX=10090 GN=Gprasp1 PE=1 SV=1	151.7	12	12	15	975	935	1350	1350	954.791	1350	-0.499703	0	0
Q5NBX1	Protein cordon-bleu OS=Mus musculus (Mouse) OX=10090 GN=Cobl PE=1 SV=1	143.8	10	10	15	1190	1190	1300	1350	1190	1324.76	-0.154774	0	0
Q8CDN6	Thioredoxin-like protein 1 OS=Mus musculus (Mouse) OX=10090 GN=Txnl1 PE=1 SV=3	32.2	8	8	15	1090	802	1060	1050	934.976	1054.99	-0.174226	0.587452	0.261158
P17809	Solute carrier family 2, facilitated glucose transporter member 1 OS=Mus musculus (Mouse) OX=10090 GN=Slc2a1 PE=1 SV=4	53.9	8	8	15	2280	2830	2360	2000	2540.16	2172.56	0.225525	0.387773	0.204488
B2RWS6	Histone acetyltransferase p300 OS=Mus musculus (Mouse) OX=10090 GN=Ep300 PE=1 SV=2	263.1	4	11	15	3110	2960	1970	2100	3034.07	2033.96	0.576963	0.0103741	0.0735816
P16045	Galectin-1 OS=Mus musculus (Mouse) OX=10090 GN=Lgals1 PE=1 SV=3	14.9	6	6	15	1410	1250	1670	1660	1327.59	1664.99	-0.326704	0.148033	0.150237
Q91X78	Erlin-1 OS=Mus musculus (Mouse) OX=10090 GN=Erlin1 PE=1 SV=2	39.2	5	7	15	1320	1500	2110	2120	1407.12	2114.99	-0.587903	0.0800259	0.138783
Q9R0P9	Ubiquitin carboxyl-terminal hydrolase isozyme L1 OS=Mus musculus (Mouse) OX=10090 GN=Uchl1 PE=1 SV=1	24.8	6	6	15	516	376	616	644	440.472	629.844	-0.515944	0.22048	0.164303
P58021	Transmembrane 9 superfamily member 2 OS=Mus musculus (Mouse) OX=10090 GN=Tm9sf2 PE=1 SV=1	75.3	8	8	15	1610	1670	1380	1300	1639.73	1339.4	0.291864	0.031775	0.112562
Q91VM9	Inorganic pyrophosphatase 2, mitochondrial OS=Mus musculus (Mouse) OX=10090 GN=Ppa2 PE=1 SV=1	38.1	11	11	15	1420	898	1420	1140	1129.23	1272.32	-0.172123	0.73273	0.299526
Q8BHG9	CGG triplet repeat-binding protein 1 OS=Mus musculus (Mouse) OX=10090 GN=Cggbp1 PE=1 SV=1	18.8	5	5	15	2140	2220	1750	1760	2179.63	1754.99	0.31262	0.0562774	0.132181
Q9EQ20	Methylmalonate-semialdehyde dehydrogenase [acylating], mitochondrial OS=Mus musculus (Mouse) OX=10090 GN=Aldh6a1 PE=1 SV=1	57.9	11	11	15	2510	1680	1270	1180	2053.48	1224.17	0.746267	0.280281	0.176629
Q3UDE2	Tubulin--tyrosine ligase-like protein 12 OS=Mus musculus (Mouse) OX=10090 GN=Ttll12 PE=1 SV=1	74	12	12	15	528	467	500	518	496.564	508.92	-0.0354599	0.771916	0.309413
Q9QXE7	F-box-like/WD repeat-containing protein TBL1X OS=Mus musculus (Mouse) OX=10090 GN=Tbl1x PE=1 SV=2	56.8	5	11	15	2130	2040	1540	1580	2084.51	1559.87	0.418284	0.0271353	0.107795
Q99P31	Hsp70-binding protein 1 OS=Mus musculus (Mouse) OX=10090 GN=Hspbp1 PE=1 SV=1	39.1	10	10	15	1320	1060	1610	1500	1182.88	1554.03	-0.39371	0.179941	0.155847
Q9JHK4	Geranylgeranyl transferase type-2 subunit alpha OS=Mus musculus (Mouse) OX=10090 GN=Rabggta PE=1 SV=1	64.9	8	8	15	734	600	716	750	663.626	732.803	-0.143054	0.499749	0.237064
P47857	ATP-dependent 6-phosphofructokinase, muscle type OS=Mus musculus (Mouse) OX=10090 GN=Pfkm PE=1 SV=3	85.2	8	12	15	587	449	609	648	513.384	628.197	-0.29118	0.341263	0.192438
Q62188	Dihydropyrimidinase-related protein 3 OS=Mus musculus (Mouse) OX=10090 GN=Dpysl3 PE=1 SV=1	61.9	6	10	15	740	624	726	710	679.529	717.955	-0.0793586	0.645976	0.276809
Q8CIB9	N-acetyltransferase ESCO2 OS=Mus musculus (Mouse) OX=10090 GN=Esco2 PE=2 SV=3	67.2	10	10	15	2940	3360	2460	2930	3142.99	2684.73	0.227359	0.287094	0.177783
Q6P2K6	Serine/threonine-protein phosphatase 4 regulatory subunit 3A OS=Mus musculus (Mouse) OX=10090 GN=Ppp4r3a PE=1 SV=1	93.8	9	11	15	1280	1050	1530	1440	1159.31	1484.32	-0.356534	0.185605	0.156562
P53798	Squalene synthase OS=Mus musculus (Mouse) OX=10090 GN=Fdft1 PE=1 SV=2	48.1	10	10	15	1810	1770	1750	2060	1789.89	1898.68	-0.0851301	0.592904	0.262837
Q9CPP0	Nucleoplasmin-3 OS=Mus musculus (Mouse) OX=10090 GN=Npm3 PE=1 SV=3	19	6	6	15	3770	3710	3250	3600	3739.88	3420.53	0.128774	0.316224	0.185756
Q9QZH3	Peptidyl-prolyl cis-trans isomerase E OS=Mus musculus (Mouse) OX=10090 GN=Ppie PE=1 SV=2	33.4	7	8	15	3260	3620	2870	3190	3435.29	3025.77	0.183127	0.232491	0.166675
P33611	DNA polymerase alpha subunit B OS=Mus musculus (Mouse) OX=10090 GN=Pola2 PE=1 SV=2	66.2	8	8	15	959	784	835	835	867.096	835	0.054416	0	0
P47811	Mitogen-activated protein kinase 14 OS=Mus musculus (Mouse) OX=10090 GN=Mapk14 PE=1 SV=3	41.3	8	9	15	985	777	1040	1020	874.84	1029.95	-0.235485	0.386222	0.204251
Q9JLR1	Protein transport protein Sec61 subunit alpha isoform 2 OS=Mus musculus (Mouse) OX=10090 GN=Sec61a2 PE=2 SV=3	52.2	2	6	15	554	553	694	764	553.5	728.159	-0.395671	0.125256	0.146915
Q3UHX9	Putative methyltransferase C9orf114 homolog OS=Mus musculus (Mouse) OX=10090 GN=Spout1 PE=1 SV=1	42.9	8	8	15	4880	5410	4600	5030	5138.17	4810.2	0.0951587	0.439232	0.219518
Q8K297	Procollagen galactosyltransferase 1 OS=Mus musculus (Mouse) OX=10090 GN=Colgalt1 PE=1 SV=2	71	12	12	15	1350	1240	1810	1830	1293.83	1819.97	-0.492267	0.0590466	0.133546
P14094	Sodium/potassium-transporting ATPase subunit beta-1 OS=Mus musculus (Mouse) OX=10090 GN=Atp1b1 PE=1 SV=1	35.2	8	8	15	2760	2830	2160	1970	2794.78	2062.81	0.438122	0.0555375	0.132181
Q6ZWU9	40S ribosomal protein S27 OS=Mus musculus (Mouse) OX=10090 GN=Rps27 PE=1 SV=3	9.5	1	3	15	1680	1460	2170	1970	1566.14	2067.58	-0.400731	0.0791464	0.138783
Q62311	Transcription initiation factor TFIID subunit 6 OS=Mus musculus (Mouse) OX=10090 GN=Taf6 PE=1 SV=1	72.6	9	9	15	3070	2990	2180	2210	3029.74	2194.95	0.465005	0.0154704	0.0897401
Q9CYA6	Zinc finger CCHC domain-containing protein 8 OS=Mus musculus (Mouse) OX=10090 GN=Zcchc8 PE=1 SV=3	78	9	9	15	1930	2190	1430	1520	2055.89	1474.31	0.479723	0.110113	0.144497
Q9CQR2	40S ribosomal protein S21 OS=Mus musculus (Mouse) OX=10090 GN=Rps21 PE=1 SV=1	9.1	5	5	15	2390	1900	3280	2770	2130.96	3014.23	-0.500286	0.130784	0.147888
Q9CPR8	Non-structural maintenance of chromosomes element 3 homolog OS=Mus musculus (Mouse) OX=10090 GN=Nsmce3 PE=1 SV=1	31.4	6	6	15	1740	1850	1650	1740	1794.16	1694.4	0.0825296	0.299146	0.180387
Q9D4H9	PHD finger protein 14 OS=Mus musculus (Mouse) OX=10090 GN=Phf14 PE=1 SV=1	99	11	11	15	4000	4790	4200	4460	4377.21	4328.05	0.0162963	0.897694	0.340274
Q62418	Drebrin-like protein OS=Mus musculus (Mouse) OX=10090 GN=Dbnl PE=1 SV=2	48.7	8	8	15	415	377	463	450	395.544	456.454	-0.206631	0.164938	0.152767
Q9CQH7	Transcription factor BTF3 homolog 4 OS=Mus musculus (Mouse) OX=10090 GN=Btf3l4 PE=1 SV=1	17.3	5	7	15	1230	1040	1270	1130	1131.02	1197.96	-0.0829547	0.641274	0.275329
Q91Z53	Glyoxylate reductase/hydroxypyruvate reductase OS=Mus musculus (Mouse) OX=10090 GN=Grhpr PE=1 SV=1	35.3	10	10	15	789	753	912	858	770.79	884.588	-0.198668	0.0879378	0.140025
P70353	Nuclear transcription factor Y subunit gamma OS=Mus musculus (Mouse) OX=10090 GN=Nfyc PE=1 SV=2	37.2	6	6	15	3450	3360	2900	3230	3404.7	3060.56	0.153735	0.270858	0.174783
Q9D1H7	Golgi to ER traffic protein 4 homolog OS=Mus musculus (Mouse) OX=10090 GN=Get4 PE=1 SV=2	36.5	6	6	14	976	871	977	960	922.007	968.463	-0.0709196	0.547175	0.249834
Q9D902	General transcription factor IIE subunit 2 OS=Mus musculus (Mouse) OX=10090 GN=Gtf2e2 PE=1 SV=2	33	11	11	14	2090	1660	2340	2070	1862.63	2200.86	-0.240727	0.343437	0.192807
Q64516	Glycerol kinase OS=Mus musculus (Mouse) OX=10090 GN=Gk PE=1 SV=2	61.2	8	9	14	3380	2700	2280	2270	3020.93	2274.99	0.409128	0.26619	0.174039
Q9QYS9	Protein quaking OS=Mus musculus (Mouse) OX=10090 GN=Qki PE=1 SV=1	37.6	8	8	14	3780	3000	2920	2770	3367.49	2844.01	0.243747	0.389256	0.204794
Q03141	MAP/microtubule affinity-regulating kinase 3 OS=Mus musculus (Mouse) OX=10090 GN=Mark3 PE=1 SV=2	84.3	2	8	14	584	509	611	581	545.212	595.811	-0.128038	0.396156	0.206517
Q3UE37	Ubiquitin-conjugating enzyme E2 Z OS=Mus musculus (Mouse) OX=10090 GN=Ube2z PE=1 SV=2	38.3	7	7	14	813	810	926	869	811.499	897.047	-0.144596	0.202877	0.160375
Q64669	NAD(P)H dehydrogenase [quinone] 1 OS=Mus musculus (Mouse) OX=10090 GN=Nqo1 PE=1 SV=3	30.9	11	11	14	1160	1120	1240	1220	1139.82	1229.96	-0.109799	0.0917103	0.140726
P55821	Stathmin-2 OS=Mus musculus (Mouse) OX=10090 GN=Stmn2 PE=1 SV=1	20.8	2	5	14	363	411	431	454	386.255	442.351	-0.195636	0.220031	0.16427
Q99JT9	1,2-dihydroxy-3-keto-5-methylthiopentene dioxygenase OS=Mus musculus (Mouse) OX=10090 GN=Adi1 PE=1 SV=1	21.5	10	10	14	843	732	897	923	785.542	909.907	-0.212031	0.257338	0.172253
Q91YM4	FAST kinase domain-containing protein 4 OS=Mus musculus (Mouse) OX=10090 GN=Tbrg4 PE=1 SV=1	71.5	9	9	14	1560	1290	2120	1910	1418.59	2012.26	-0.50436	0.0811638	0.139082
O88455	7-dehydrocholesterol reductase OS=Mus musculus (Mouse) OX=10090 GN=Dhcr7 PE=1 SV=1	53.9	6	6	14	3290	3410	3590	3840	3349.46	3712.9	-0.148615	0.165497	0.152767
Q8C8M1	SIN3-HDAC complex-associated factor OS=Mus musculus (Mouse) OX=10090 GN=Sinhcaf PE=1 SV=1	24.8	7	7	14	2910	3020	2210	2460	2964.49	2331.65	0.346432	0.0848132	0.139322
P97371	Proteasome activator complex subunit 1 OS=Mus musculus (Mouse) OX=10090 GN=Psme1 PE=1 SV=2	28.7	12	12	14	571	489	637	578	528.412	606.783	-0.199519	0.276626	0.175913
Q8BG15	CTD small phosphatase-like protein 2 OS=Mus musculus (Mouse) OX=10090 GN=Ctdspl2 PE=1 SV=1	52.8	8	8	14	5930	6510	4720	5010	6213.24	4862.84	0.353546	0.0870547	0.140025
Q9CWK3	CD2 antigen cytoplasmic tail-binding protein 2 OS=Mus musculus (Mouse) OX=10090 GN=Cd2bp2 PE=1 SV=1	37.7	5	5	14	1700	1850	2170	2240	1773.41	2204.72	-0.314067	0.0686761	0.137343
Q8BH15	CCR4-NOT transcription complex subunit 10 OS=Mus musculus (Mouse) OX=10090 GN=Cnot10 PE=1 SV=1	81.8	12	12	14	1070	966	1250	1130	1016.67	1188.49	-0.225272	0.165201	0.152767
Q8BLH7	HIRA-interacting protein 3 OS=Mus musculus (Mouse) OX=10090 GN=Hirip3 PE=1 SV=1	65.2	7	7	14	1980	1900	1970	1690	1939.59	1824.64	0.0881405	0.573245	0.257137
P61164	Alpha-centractin OS=Mus musculus (Mouse) OX=10090 GN=Actr1a PE=1 SV=1	42.6	4	8	14	976	927	781	725	951.185	752.479	0.338073	0.0346549	0.113928
Q78PG9	Coiled-coil domain-containing protein 25 OS=Mus musculus (Mouse) OX=10090 GN=Ccdc25 PE=1 SV=1	24.5	8	8	14	1450	1270	1610	1560	1357.02	1584.8	-0.223863	0.223005	0.164754
B2RRD7	Peregrin OS=Mus musculus (Mouse) OX=10090 GN=Brpf1 PE=1 SV=1	137.2	9	9	14	2430	2780	2570	2760	2599.12	2663.31	-0.0351977	0.79879	0.316611
Q9CY50	Translocon-associated protein subunit alpha OS=Mus musculus (Mouse) OX=10090 GN=Ssr1 PE=1 SV=1	32	4	4	14	2930	2940	3230	3300	2935	3264.81	-0.153642	0.0625323	0.134503
Q9CPQ1	Cytochrome c oxidase subunit 6C OS=Mus musculus (Mouse) OX=10090 GN=Cox6c PE=1 SV=3	8.5	6	6	14	6600	5590	9260	8480	6074.04	8861.42	-0.544881	0.0547033	0.131563
P70351	Histone-lysine N-methyltransferase EZH1 OS=Mus musculus (Mouse) OX=10090 GN=Ezh1 PE=1 SV=1	85.1	2	8	14	95.4	106	127	119	100.56	122.935	-0.289832	0.0865047	0.140025
Q03160	Growth factor receptor-bound protein 7 OS=Mus musculus (Mouse) OX=10090 GN=Grb7 PE=1 SV=1	59.9	12	12	14	810	724	1100	965	765.794	1030.29	-0.428024	0.0996027	0.142048
Q8K3X4	Probable E3 ubiquitin-protein ligase IRF2BPL OS=Mus musculus (Mouse) OX=10090 GN=Irf2bpl PE=1 SV=1	80.5	11	11	14	1550	1510	762	771	1529.87	766.487	0.997076	0.0121327	0.0809583
P23708	Nuclear transcription factor Y subunit alpha OS=Mus musculus (Mouse) OX=10090 GN=Nfya PE=1 SV=2	36.8	3	3	14	3680	3580	3000	3220	3629.66	3108.05	0.223821	0.0905622	0.140167
Q9CQU5	ZW10 interactor OS=Mus musculus (Mouse) OX=10090 GN=Zwint PE=1 SV=1	28.7	8	8	14	1320	1140	1660	1590	1226.7	1624.62	-0.405319	0.107906	0.144497
P55096	ATP-binding cassette sub-family D member 3 OS=Mus musculus (Mouse) OX=10090 GN=Abcd3 PE=1 SV=2	75.4	8	8	14	2290	2230	2320	2220	2259.8	2269.45	-0.00614659	0.88262	0.337173
Q8BGT7	Survival of motor neuron-related-splicing factor 30 OS=Mus musculus (Mouse) OX=10090 GN=Smndc1 PE=1 SV=1	26.7	6	6	14	1920	2050	1730	1840	1983.94	1784.15	0.153126	0.14673	0.150237
Q62158	Zinc finger protein RFP OS=Mus musculus (Mouse) OX=10090 GN=Trim27 PE=1 SV=2	58.5	6	7	14	1160	1260	1040	1100	1208.97	1069.58	0.176731	0.165539	0.152767
P59470	DNA-directed RNA polymerase III subunit RPC2 OS=Mus musculus (Mouse) OX=10090 GN=Polr3b PE=1 SV=2	127.6	10	10	14	900	824	1080	1120	861.162	1099.82	-0.352908	0.0552994	0.132181
A2A8L5	Receptor-type tyrosine-protein phosphatase F OS=Mus musculus (Mouse) OX=10090 GN=Ptprf PE=1 SV=1	211.4	11	11	14	768	766	892	945	766.999	918.118	-0.259454	0.109825	0.144497
Q9CQS5	Serine/threonine-protein kinase RIO2 OS=Mus musculus (Mouse) OX=10090 GN=Riok2 PE=1 SV=1	62.5	7	7	14	1140	1000	1240	1240	1067.71	1240	-0.215823	0	0
Q8R3Q6	Coiled-coil domain-containing protein 58 OS=Mus musculus (Mouse) OX=10090 GN=Ccdc58 PE=1 SV=1	16.7	5	5	14	1010	713	1170	1030	848.605	1097.77	-0.371412	0.327941	0.188527
P97470	Serine/threonine-protein phosphatase 4 catalytic subunit OS=Mus musculus (Mouse) OX=10090 GN=Ppp4c PE=1 SV=2	35.1	5	6	14	351	333	375	418	341.882	395.917	-0.2117	0.203298	0.160485
Q9Z2Q5	39S ribosomal protein L40, mitochondrial OS=Mus musculus (Mouse) OX=10090 GN=Mrpl40 PE=1 SV=2	24.3	5	5	14	780	664	959	911	719.667	934.692	-0.377162	0.13091	0.147888
Q8VDS4	Regulation of nuclear pre-mRNA domain-containing protein 1A OS=Mus musculus (Mouse) OX=10090 GN=Rprd1a PE=1 SV=1	35.7	7	9	14	2020	2080	2820	3030	2049.78	2923.11	-0.512037	0.058573	0.133546
O88622	Poly(ADP-ribose) glycohydrolase OS=Mus musculus (Mouse) OX=10090 GN=Parg PE=1 SV=2	109.3	12	12	14	1390	1400	1460	1430	1394.99	1444.92	-0.0507359	0.157758	0.152291
Q9D1Q6	Endoplasmic reticulum resident protein 44 OS=Mus musculus (Mouse) OX=10090 GN=Erp44 PE=1 SV=1	46.8	7	7	14	688	691	751	770	689.498	760.441	-0.141289	0.0783506	0.138512
P50096	Inosine-5'-monophosphate dehydrogenase 1 OS=Mus musculus (Mouse) OX=10090 GN=Impdh1 PE=1 SV=2	55.2	3	5	14	503	473	558	500	487.769	528.205	-0.114897	0.370095	0.199578
Q9EPQ8	Transcription factor 20 OS=Mus musculus (Mouse) OX=10090 GN=Tcf20 PE=1 SV=3	215.6	10	10	14	1820	2080	2010	2130	1945.66	2069.13	-0.0887635	0.520248	0.242307
Q8K2Y7	39S ribosomal protein L47, mitochondrial OS=Mus musculus (Mouse) OX=10090 GN=Mrpl47 PE=1 SV=2	29.7	9	9	14	2720	2330	3480	3100	2517.46	3284.51	-0.383709	0.106839	0.144089
P11928	2'-5'-oligoadenylate synthase 1A OS=Mus musculus (Mouse) OX=10090 GN=Oas1a PE=1 SV=2	42.4	8	8	14	821	850	2400	2700	835.374	2545.58	-1.6075	0.0535276	0.130948
Q9JJK2	LanC-like protein 2 OS=Mus musculus (Mouse) OX=10090 GN=Lancl2 PE=1 SV=1	50.7	9	9	14	616	596	900	820	605.917	859.069	-0.503653	0.0838939	0.139186
Q9QYL7	Activator of basal transcription 1 OS=Mus musculus (Mouse) OX=10090 GN=Abt1 PE=2 SV=1	30.6	7	7	14	4520	5040	3990	4410	4772.92	4194.75	0.18629	0.230301	0.165812
Q8CIH5	1-phosphatidylinositol 4,5-bisphosphate phosphodiesterase gamma-2 OS=Mus musculus (Mouse) OX=10090 GN=Plcg2 PE=1 SV=1	147.5	10	10	14	1060	987	1370	1310	1022.85	1339.66	-0.389278	0.0236816	0.105751
Q8C2E7	WASH complex subunit 5 OS=Mus musculus (Mouse) OX=10090 GN=Washc5 PE=1 SV=2	134	10	10	14	808	744	1010	979	775.34	994.379	-0.358967	0.0523584	0.130695
Q9ER69	Pre-mRNA-splicing regulator WTAP OS=Mus musculus (Mouse) OX=10090 GN=Wtap PE=1 SV=3	44.2	8	8	14	3300	3700	3560	3650	3494.28	3604.72	-0.0448912	0.69224	0.288785
P10922	Histone H1.0 OS=Mus musculus (Mouse) OX=10090 GN=H1-0 PE=2 SV=4	20.8	6	6	14	4330	4890	5070	4870	4601.49	4968.99	-0.110853	0.406786	0.209483
Q91VW5	Golgin subfamily A member 4 OS=Mus musculus (Mouse) OX=10090 GN=Golga4 PE=1 SV=2	257.4	11	11	14	1040	999	1090	1080	1019.29	1084.99	-0.0901097	0.176728	0.155809
P62274	40S ribosomal protein S29 OS=Mus musculus (Mouse) OX=10090 GN=Rps29 PE=1 SV=2	6.7	5	5	14	1920	1520	2840	2200	1708.33	2499.6	-0.549108	0.192023	0.157725
Q8R080	G2 and S phase-expressed protein 1 OS=Mus musculus (Mouse) OX=10090 GN=Gtse1 PE=1 SV=2	78.7	12	12	14	2450	2260	1890	1940	2353.08	1914.84	0.297331	0.116908	0.145899
Q9JHW4	Selenocysteine-specific elongation factor OS=Mus musculus (Mouse) OX=10090 GN=Eefsec PE=1 SV=2	63.5	10	10	14	1280	924	1310	1100	1087.53	1200.42	-0.142481	0.677471	0.284716
Q9R1P3	Proteasome subunit beta type-2 OS=Mus musculus (Mouse) OX=10090 GN=Psmb2 PE=1 SV=1	22.9	10	10	14	881	808	1030	1050	843.711	1039.95	-0.301696	0.0983396	0.142048
P47740	Aldehyde dehydrogenase family 3 member A2 OS=Mus musculus (Mouse) OX=10090 GN=Aldh3a2 PE=1 SV=2	53.9	7	7	14	2690	2780	2360	2470	2734.63	2414.37	0.179697	0.0493116	0.128264
O35900	U6 snRNA-associated Sm-like protein LSm2 OS=Mus musculus (Mouse) OX=10090 GN=Lsm2 PE=1 SV=1	10.8	6	6	14	2550	2650	2150	2180	2599.52	2164.95	0.263912	0.0543386	0.131563
Q8BH59	Calcium-binding mitochondrial carrier protein Aralar1 OS=Mus musculus (Mouse) OX=10090 GN=Slc25a12 PE=1 SV=1	74.5	4	7	14	135	123	137	139	128.86	137.996	-0.0988215	0.369138	0.199346
Q8K0V4	CCR4-NOT transcription complex subunit 3 OS=Mus musculus (Mouse) OX=10090 GN=Cnot3 PE=1 SV=1	81.9	11	11	14	1540	1310	1960	1720	1420.35	1836.08	-0.370383	0.1301	0.147581
P30276	G2/mitotic-specific cyclin-B2 OS=Mus musculus (Mouse) OX=10090 GN=Ccnb2 PE=1 SV=2	45.4	11	11	14	1470	1520	1420	1510	1494.79	1464.31	0.029724	0.632873	0.273147
Q9CQ75	NADH dehydrogenase [ubiquinone] 1 alpha subcomplex subunit 2 OS=Mus musculus (Mouse) OX=10090 GN=Ndufa2 PE=1 SV=3	10.9	5	5	14	3980	3530	4820	4500	3748.25	4657.25	-0.313261	0.0936394	0.141809
O88712	C-terminal-binding protein 1 OS=Mus musculus (Mouse) OX=10090 GN=Ctbp1 PE=1 SV=2	47.7	3	6	14	203	179	176	182	190.623	178.975	0.0909627	0.494881	0.235567
P26883	Peptidyl-prolyl cis-trans isomerase FKBP1A OS=Mus musculus (Mouse) OX=10090 GN=Fkbp1a PE=1 SV=2	11.9	2	2	14	223	142	283	259	177.949	270.734	-0.60541	0.253242	0.171489
P08103	Tyrosine-protein kinase HCK OS=Mus musculus (Mouse) OX=10090 GN=Hck PE=1 SV=4	59.1	8	11	14	2070	2150	1990	1880	2109.62	1934.22	0.125233	0.135216	0.148772
Q61846	Maternal embryonic leucine zipper kinase OS=Mus musculus (Mouse) OX=10090 GN=Melk PE=1 SV=2	72.7	10	10	14	1700	1560	1870	1780	1628.5	1824.45	-0.163917	0.165176	0.152767
P30285	Cyclin-dependent kinase 4 OS=Mus musculus (Mouse) OX=10090 GN=Cdk4 PE=1 SV=1	33.7	6	7	14	760	749	788	779	754.48	783.487	-0.0544269	0.0587973	0.133546
Q9JIK9	28S ribosomal protein S34, mitochondrial OS=Mus musculus (Mouse) OX=10090 GN=Mrps34 PE=1 SV=1	25.8	8	8	14	2740	2280	3360	3050	2499.44	3201.25	-0.35703	0.146383	0.150237
Q9CQH3	NADH dehydrogenase [ubiquinone] 1 beta subcomplex subunit 5, mitochondrial OS=Mus musculus (Mouse) OX=10090 GN=Ndufb5 PE=1 SV=1	21.7	6	6	14	1800	1660	1820	2000	1728.58	1907.88	-0.142379	0.262443	0.172986
Q8BG51	Mitochondrial Rho GTPase 1 OS=Mus musculus (Mouse) OX=10090 GN=Rhot1 PE=1 SV=1	72.2	10	11	14	1540	1400	1990	2020	1468.33	2004.94	-0.449383	0.0717959	0.138113
Q8K2T1	NmrA-like family domain-containing protein 1 OS=Mus musculus (Mouse) OX=10090 GN=Nmral1 PE=1 SV=1	34.4	9	9	14	819	652	868	1010	730.745	936.312	-0.357622	0.207748	0.16133
Q3URR7	Zinc finger and SCAN domain-containing protein 10 OS=Mus musculus (Mouse) OX=10090 GN=Zscan10 PE=1 SV=2	88.3	8	8	14	3360	3550	3690	3990	3453.69	3837.07	-0.151865	0.185163	0.156548
Q91W90	Thioredoxin domain-containing protein 5 OS=Mus musculus (Mouse) OX=10090 GN=Txndc5 PE=1 SV=2	46.4	6	6	14	654	643	754	697	648.477	724.94	-0.160807	0.215339	0.163903
Q8K1J6	CCA tRNA nucleotidyltransferase 1, mitochondrial OS=Mus musculus (Mouse) OX=10090 GN=Trnt1 PE=1 SV=1	49.9	11	11	14	1270	910	1720	1490	1075.03	1600.87	-0.574477	0.159186	0.152296
B2RX14	Terminal uridylyltransferase 4 OS=Mus musculus (Mouse) OX=10090 GN=Tut4 PE=1 SV=2	184.5	9	9	14	545	526	656	673	535.416	664.446	-0.311492	0.0100245	0.0728531
O88700	Bloom syndrome protein homolog OS=Mus musculus (Mouse) OX=10090 GN=Blm PE=1 SV=1	158.3	11	12	14	1970	1800	1960	1960	1883.08	1960	-0.0577574	0	0
Q9CQ69	Cytochrome b-c1 complex subunit 8 OS=Mus musculus (Mouse) OX=10090 GN=Uqcrq PE=1 SV=3	9.8	4	4	14	4510	3700	5130	5080	4084.97	5104.94	-0.321567	0.24388	0.169555
Q8BTV2	Cleavage and polyadenylation specificity factor subunit 7 OS=Mus musculus (Mouse) OX=10090 GN=Cpsf7 PE=1 SV=2	52	8	8	14	3670	4490	3470	3690	4059.35	3578.31	0.18197	0.42857	0.215893
P52503	NADH dehydrogenase [ubiquinone] iron-sulfur protein 6, mitochondrial OS=Mus musculus (Mouse) OX=10090 GN=Ndufs6 PE=1 SV=2	13	6	6	14	2520	2260	2720	3110	2386.46	2908.47	-0.285387	0.172867	0.154676
Q8BKE6	Cytochrome P450 20A1 OS=Mus musculus (Mouse) OX=10090 GN=Cyp20a1 PE=1 SV=1	52.1	7	7	14	2080	1920	2390	2670	1998.4	2526.12	-0.33808	0.109708	0.144497
Q8R146	Acylamino-acid-releasing enzyme OS=Mus musculus (Mouse) OX=10090 GN=Apeh PE=1 SV=3	81.5	11	11	14	1100	1100	1200	1140	1100	1169.62	-0.0885306	0	0
Q61249	Immunoglobulin-binding protein 1 OS=Mus musculus (Mouse) OX=10090 GN=Igbp1 PE=1 SV=1	38.9	6	6	14	1120	871	810	852	987.684	830.735	0.249662	0.40796	0.209612
Q6DID3	SR-related and CTD-associated factor 8 OS=Mus musculus (Mouse) OX=10090 GN=Scaf8 PE=1 SV=1	139.5	7	10	14	1170	1190	1150	1180	1179.96	1164.9	0.0185247	0.503838	0.238305
O55091	Protein IMPACT OS=Mus musculus (Mouse) OX=10090 GN=Impact PE=1 SV=2	36.3	9	9	14	1390	1100	1160	1140	1236.53	1149.96	0.104715	0.630616	0.272746
Q9CQI6	Coactosin-like protein OS=Mus musculus (Mouse) OX=10090 GN=Cotl1 PE=1 SV=3	15.9	6	6	14	1020	911	1260	1340	963.961	1299.38	-0.430782	0.0456554	0.125636
Q9D0B6	Protein PBDC1 OS=Mus musculus (Mouse) OX=10090 GN=Pbdc1 PE=1 SV=1	22.2	7	7	13	1620	1150	1510	1470	1364.92	1489.87	-0.126369	0.732509	0.299498
P13597	Intercellular adhesion molecule 1 OS=Mus musculus (Mouse) OX=10090 GN=Icam1 PE=1 SV=1	58.8	9	9	13	1000	1020	1380	1340	1009.95	1359.85	-0.429166	0.012987	0.0829776
Q99J09	Methylosome protein 50 OS=Mus musculus (Mouse) OX=10090 GN=Wdr77 PE=1 SV=1	36.9	8	8	13	596	438	585	590	510.929	587.495	-0.201454	0.536075	0.246526
Q62241	U1 small nuclear ribonucleoprotein C OS=Mus musculus (Mouse) OX=10090 GN=Snrpc PE=1 SV=1	17.4	4	4	13	5360	6050	4180	5730	5694.56	4894.02	0.218565	0.503487	0.238305
Q8BG30	Negative elongation factor A OS=Mus musculus (Mouse) OX=10090 GN=Nelfa PE=1 SV=1	57.5	9	9	13	796	711	762	821	752.3	790.95	-0.0722776	0.547058	0.249834
Q62393	Tumor protein D52 OS=Mus musculus (Mouse) OX=10090 GN=Tpd52 PE=1 SV=2	24.3	6	6	13	658	595	699	760	625.708	728.862	-0.220157	0.143402	0.150027
Q99LY9	NADH dehydrogenase [ubiquinone] iron-sulfur protein 5 OS=Mus musculus (Mouse) OX=10090 GN=Ndufs5 PE=1 SV=3	12.6	6	6	13	4010	3480	4690	4580	3735.61	4634.67	-0.311123	0.171933	0.154522
Q8CJG1	Protein argonaute-1 OS=Mus musculus (Mouse) OX=10090 GN=Ago1 PE=1 SV=2	97.2	3	9	13	89	94.1	144	136	91.5145	139.943	-0.612766	0.0159755	0.0901739
P53996	Cellular nucleic acid-binding protein OS=Mus musculus (Mouse) OX=10090 GN=Cnbp PE=1 SV=2	19.6	7	7	13	1320	1450	1620	1580	1383.47	1599.87	-0.209664	0.162478	0.152374
Q9JJF3	Ribosomal oxygenase 1 OS=Mus musculus (Mouse) OX=10090 GN=Riox1 PE=1 SV=2	67.5	10	10	13	3410	3940	2410	2320	3665.43	2364.57	0.632405	0.118837	0.146106
Q922Y1	UBX domain-containing protein 1 OS=Mus musculus (Mouse) OX=10090 GN=Ubxn1 PE=1 SV=1	33.6	6	6	13	854	731	949	970	790.11	959.443	-0.280143	0.216397	0.163903
Q9DCF9	Translocon-associated protein subunit gamma OS=Mus musculus (Mouse) OX=10090 GN=Ssr3 PE=1 SV=1	21.1	3	4	13	3650	3730	3330	3300	3689.78	3314.97	0.154542	0.0427088	0.121833
P15105	Glutamine synthetase OS=Mus musculus (Mouse) OX=10090 GN=Glul PE=1 SV=6	42.1	7	7	13	499	445	490	504	471.227	496.951	-0.0766802	0.520075	0.242307
Q3TFD2	Lysophosphatidylcholine acyltransferase 1 OS=Mus musculus (Mouse) OX=10090 GN=Lpcat1 PE=1 SV=1	59.7	9	9	13	1630	1760	1580	1670	1693.75	1624.38	0.0603374	0.479101	0.231376
Q9DB96	Neuroguidin OS=Mus musculus (Mouse) OX=10090 GN=Ngdn PE=1 SV=1	35.6	7	7	13	4080	4490	3520	3830	4280.09	3671.73	0.221182	0.150188	0.150237
Q91Z49	UAP56-interacting factor OS=Mus musculus (Mouse) OX=10090 GN=Fyttd1 PE=1 SV=1	35.9	8	8	13	2710	2760	1740	1850	2734.89	1794.16	0.608174	0.0155587	0.0899964
Q9DB15	39S ribosomal protein L12, mitochondrial OS=Mus musculus (Mouse) OX=10090 GN=Mrpl12 PE=1 SV=2	21.7	8	8	13	2250	1990	2630	4270	2116.01	3351.13	-0.663303	0.346561	0.193688
P61957	Small ubiquitin-related modifier 2 OS=Mus musculus (Mouse) OX=10090 GN=Sumo2 PE=1 SV=1	10.9	1	3	13	237	184	227	209	208.825	217.814	-0.0608012	0.826683	0.323739
Q8BVQ5	Protein phosphatase methylesterase 1 OS=Mus musculus (Mouse) OX=10090 GN=Ppme1 PE=1 SV=5	42.2	9	9	13	1130	1100	1200	1280	1114.9	1239.35	-0.152676	0.164226	0.152654
Q8K4F6	Probable 28S rRNA (cytosine-C(5))-methyltransferase OS=Mus musculus (Mouse) OX=10090 GN=Nsun5 PE=2 SV=2	51	9	9	13	2680	2790	2560	2550	2734.45	2555	0.0979285	0.186267	0.156838
Q8R1V4	Transmembrane emp24 domain-containing protein 4 OS=Mus musculus (Mouse) OX=10090 GN=Tmed4 PE=1 SV=1	26	4	6	13	945	983	1280	1210	963.813	1244.51	-0.368751	0.0371639	0.116778
Q6P1G2	Lysine-specific demethylase 2B OS=Mus musculus (Mouse) OX=10090 GN=Kdm2b PE=1 SV=1	149.6	10	10	13	2010	2020	2370	2570	2014.99	2467.97	-0.292552	0.136964	0.148772
Q8VC52	RNA-binding protein with multiple splicing 2 OS=Mus musculus (Mouse) OX=10090 GN=Rbpms2 PE=1 SV=1	22.4	5	7	13	6800	5980	5870	5600	6376.83	5733.41	0.153446	0.338357	0.191751
Q99N96	39S ribosomal protein L1, mitochondrial OS=Mus musculus (Mouse) OX=10090 GN=Mrpl1 PE=1 SV=2	37.6	7	8	13	2190	1870	3030	2780	2023.68	2902.31	-0.520217	0.0551002	0.132087
Q9CSU0	Regulation of nuclear pre-mRNA domain-containing protein 1B OS=Mus musculus (Mouse) OX=10090 GN=Rprd1b PE=1 SV=2	36.9	7	9	13	1250	1340	1150	1260	1294.22	1203.74	0.104552	0.337095	0.191355
P60670	Nuclear protein localization protein 4 homolog OS=Mus musculus (Mouse) OX=10090 GN=Nploc4 PE=1 SV=3	68	8	8	13	1090	965	1100	1090	1025.6	1094.99	-0.0944513	0.474757	0.230095
Q7TSY8	Shugoshin 2 OS=Mus musculus (Mouse) OX=10090 GN=Sgo2 PE=1 SV=1	130.2	11	11	13	1700	1720	1590	1690	1709.97	1639.24	0.0609466	0.38824	0.204608
Q99JW5	Epithelial cell adhesion molecule OS=Mus musculus (Mouse) OX=10090 GN=Epcam PE=1 SV=1	35	6	6	13	1620	1540	1240	1200	1579.49	1219.84	0.372775	0.0342344	0.113293
Q923G2	DNA-directed RNA polymerases I, II, and III subunit RPABC3 OS=Mus musculus (Mouse) OX=10090 GN=Polr2h PE=1 SV=3	17.1	4	4	13	1210	1190	1130	1220	1199.96	1174.14	0.0313824	0.676979	0.284612
P81269	Cyclic AMP-dependent transcription factor ATF-1 OS=Mus musculus (Mouse) OX=10090 GN=Atf1 PE=1 SV=1	29.2	1	3	13	1480	1770	1160	1210	1618.52	1184.74	0.450107	0.194056	0.158207
Q8VEH3	ADP-ribosylation factor-like protein 8A OS=Mus musculus (Mouse) OX=10090 GN=Arl8a PE=1 SV=1	21.4	1	6	13	62.6	75.9	68.7	53.9	68.93	60.8517	0.179834	0.508886	0.23946
E9Q7E2	AT-rich interactive domain-containing protein 2 OS=Mus musculus (Mouse) OX=10090 GN=Arid2 PE=1 SV=1	195.9	11	11	13	1770	1840	1530	1670	1804.66	1598.47	0.175038	0.162935	0.152463
Q923W1	Trimethylguanosine synthase OS=Mus musculus (Mouse) OX=10090 GN=Tgs1 PE=1 SV=2	96.7	9	9	13	1030	1040	1050	1060	1034.99	1054.99	-0.0276129	0.105573	0.143676
P53810	Phosphatidylinositol transfer protein alpha isoform OS=Mus musculus (Mouse) OX=10090 GN=Pitpna PE=1 SV=2	31.9	6	10	13	569	591	716	721	579.896	718.496	-0.309186	0.0408803	0.12149
Q8BRN9	Coiled-coil and C2 domain-containing protein 1B OS=Mus musculus (Mouse) OX=10090 GN=Cc2d1b PE=1 SV=1	93	9	9	13	622	531	645	606	574.702	625.196	-0.121495	0.465989	0.227085
Q9CQ48	NudC domain-containing protein 2 OS=Mus musculus (Mouse) OX=10090 GN=Nudcd2 PE=1 SV=1	17.6	5	5	13	683	464	638	668	562.949	652.828	-0.213697	0.599464	0.264482
D3Z7P3	Glutaminase kidney isoform, mitochondrial OS=Mus musculus (Mouse) OX=10090 GN=Gls PE=1 SV=1	73.9	10	10	13	953	769	1050	882	856.071	962.341	-0.168818	0.488678	0.234014
Q8VCD7	Lysine-specific demethylase 4C OS=Mus musculus (Mouse) OX=10090 GN=Kdm4c PE=1 SV=1	119.9	7	7	13	1380	1290	1380	1370	1334.24	1374.99	-0.0434024	0.536461	0.246526
P62313	U6 snRNA-associated Sm-like protein LSm6 OS=Mus musculus (Mouse) OX=10090 GN=Lsm6 PE=1 SV=1	9.1	5	5	13	3530	3990	2740	2810	3752.96	2774.78	0.435655	0.139199	0.149121
O35855	Branched-chain-amino-acid aminotransferase, mitochondrial OS=Mus musculus (Mouse) OX=10090 GN=Bcat2 PE=1 SV=2	44.1	9	9	13	1520	989	1070	993	1226.08	1030.78	0.250319	0.553925	0.251902
Q9R0P6	Signal peptidase complex catalytic subunit SEC11A OS=Mus musculus (Mouse) OX=10090 GN=Sec11a PE=1 SV=1	20.6	4	4	13	3320	3510	3620	3730	3413.68	3674.59	-0.106256	0.171821	0.154522
Q9CRD2	ER membrane protein complex subunit 2 OS=Mus musculus (Mouse) OX=10090 GN=Emc2 PE=1 SV=1	34.9	6	6	13	2600	2660	2360	2460	2629.83	2409.48	0.126246	0.0860023	0.140025
Q8BWW9	Serine/threonine-protein kinase N2 OS=Mus musculus (Mouse) OX=10090 GN=Pkn2 PE=1 SV=3	111.5	11	12	13	678	666	815	768	671.973	791.151	-0.235549	0.106421	0.143715
Q9D892	Inosine triphosphate pyrophosphatase OS=Mus musculus (Mouse) OX=10090 GN=Itpa PE=1 SV=2	21.9	6	6	13	923	883	1030	991	902.778	1010.31	-0.162357	0.0614305	0.134489
Q8VBT0	Thioredoxin-related transmembrane protein 1 OS=Mus musculus (Mouse) OX=10090 GN=Tmx1 PE=1 SV=1	31.4	7	7	13	3630	3670	3260	4280	3649.95	3735.34	-0.0333666	0.852901	0.330527
Q8CFE3	REST corepressor 1 OS=Mus musculus (Mouse) OX=10090 GN=Rcor1 PE=1 SV=3	52.7	7	8	13	907	811	558	587	857.658	572.316	0.583589	0.0838342	0.139186
F8VPQ2	AT-rich interactive domain-containing protein 4A OS=Mus musculus (Mouse) OX=10090 GN=Arid4a PE=1 SV=1	142	9	10	13	1680	1750	1600	1800	1714.64	1697.06	0.0148737	0.906862	0.342145
Q9R099	Transducin beta-like protein 2 OS=Mus musculus (Mouse) OX=10090 GN=Tbl2 PE=1 SV=2	49.6	9	9	13	2780	2830	3200	3250	2804.89	3224.9	-0.201312	0.00701173	0.0604092
E9QAT4	Protein transport protein Sec16A OS=Mus musculus (Mouse) OX=10090 GN=Sec16a PE=1 SV=1	254	12	12	13	961	957	1040	997	958.998	1018.27	-0.0865249	0.218186	0.164052
P45878	Peptidyl-prolyl cis-trans isomerase FKBP2 OS=Mus musculus (Mouse) OX=10090 GN=Fkbp2 PE=1 SV=1	15.3	5	5	13	652	595	679	607	622.848	641.991	-0.0436732	0.714293	0.294034
Q8CD15	Ribosomal oxygenase 2 OS=Mus musculus (Mouse) OX=10090 GN=Riox2 PE=1 SV=2	53.5	10	10	13	1320	1250	1660	1580	1284.52	1619.51	-0.334321	0.0253182	0.105751
Q8QZV7	Integrator complex subunit 13 OS=Mus musculus (Mouse) OX=10090 GN=IntS13 PE=1 SV=2	82.7	11	11	13	1810	1740	1680	1890	1774.65	1781.91	-0.00588523	0.94053	0.350636
O70591	Prefoldin subunit 2 OS=Mus musculus (Mouse) OX=10090 GN=Pfdn2 PE=1 SV=2	16.5	6	6	13	1410	1270	1240	1190	1338.17	1214.74	0.139611	0.302494	0.181183
P62897	Cytochrome c, somatic OS=Mus musculus (Mouse) OX=10090 GN=Cycs PE=1 SV=2	11.6	7	7	13	639	432	883	709	525.403	791.231	-0.590676	0.197605	0.159616
Q9JJ89	Coiled-coil domain-containing protein 86 OS=Mus musculus (Mouse) OX=10090 GN=Ccdc86 PE=1 SV=2	46.5	8	8	13	2920	3370	2980	3400	3136.94	3183.08	-0.0210651	0.897218	0.340255
Q8R4U7	Leucine zipper protein 1 OS=Mus musculus (Mouse) OX=10090 GN=Luzp1 PE=1 SV=2	119.2	13	13	13	1470	1300	1410	1370	1382.39	1389.86	-0.00777164	0.962867	0.356167
O89086	RNA-binding protein 3 OS=Mus musculus (Mouse) OX=10090 GN=Rbm3 PE=1 SV=1	16.6	7	7	13	4880	6290	3580	3490	5540.32	3534.71	0.648377	0.209639	0.161958
Q6A028	Switch-associated protein 70 OS=Mus musculus (Mouse) OX=10090 GN=Swap70 PE=1 SV=2	69	10	10	13	545	574	560	566	559.312	562.992	-0.00946096	0.849835	0.329832
Q8VBT9	Tether containing UBX domain for GLUT4 OS=Mus musculus (Mouse) OX=10090 GN=Aspscr1 PE=1 SV=1	59.8	11	11	13	955	803	937	1120	875.708	1024.42	-0.226288	0.339306	0.19182
Q8BX09	Retinoblastoma-binding protein 5 OS=Mus musculus (Mouse) OX=10090 GN=Rbbp5 PE=1 SV=2	59.1	8	8	13	1430	1340	1250	1410	1384.27	1327.59	0.0603124	0.623706	0.271135
Q8BJU0	Small glutamine-rich tetratricopeptide repeat-containing protein alpha OS=Mus musculus (Mouse) OX=10090 GN=Sgta PE=1 SV=2	34.3	7	7	13	1010	775	1020	1060	884.732	1039.81	-0.233005	0.424023	0.21485
P83887	Tubulin gamma-1 chain OS=Mus musculus (Mouse) OX=10090 GN=Tubg1 PE=1 SV=1	51.1	8	8	13	1330	1230	1400	1300	1279.02	1349.07	-0.0769269	0.426538	0.215417
Q6PCM2	Integrator complex subunit 6 OS=Mus musculus (Mouse) OX=10090 GN=Ints6 PE=1 SV=1	99.6	11	11	13	2320	2370	2220	2180	2344.87	2199.91	0.092062	0.0495775	0.128302
Q61066	Nuclear receptor subfamily 0 group B member 1 OS=Mus musculus (Mouse) OX=10090 GN=Nr0b1 PE=1 SV=1	52.5	9	9	13	2370	2670	1830	1880	2515.53	1854.83	0.439575	0.133142	0.148314
Q8R2Y8	Peptidyl-tRNA hydrolase 2, mitochondrial OS=Mus musculus (Mouse) OX=10090 GN=Ptrh2 PE=1 SV=1	19.5	6	6	13	1790	1650	2030	2090	1718.57	2059.78	-0.261279	0.0903683	0.140167
Q8R1M0	Abasic site processing protein HMCES OS=Mus musculus (Mouse) OX=10090 GN=Hmces PE=1 SV=1	40.1	10	10	13	640	676	966	1010	657.754	987.755	-0.586606	0.00841995	0.0672391
P39061	Collagen alpha-1(XVIII) chain OS=Mus musculus (Mouse) OX=10090 GN=Col18a1 PE=1 SV=4	182.1	9	9	13	1240	1120	1700	1740	1178.47	1719.88	-0.545392	0.0489844	0.128192
Q99KK9	Probable histidine--tRNA ligase, mitochondrial OS=Mus musculus (Mouse) OX=10090 GN=Hars2 PE=1 SV=1	56.9	7	9	13	751	695	721	665	722.458	692.434	0.0612361	0.527779	0.244587
P61971	Nuclear transport factor 2 OS=Mus musculus (Mouse) OX=10090 GN=Nutf2 PE=1 SV=1	14.5	5	5	13	510	519	569	518	514.48	542.901	-0.0775745	0.455383	0.224078
P97742	Carnitine O-palmitoyltransferase 1, liver isoform OS=Mus musculus (Mouse) OX=10090 GN=Cpt1a PE=1 SV=4	88.2	10	10	13	1170	1170	2140	2100	1170	2119.91	-0.857492	0	0
P58468	Protein FAM207A OS=Mus musculus (Mouse) OX=10090 GN=Fam207a PE=1 SV=1	24.8	7	7	13	2230	2380	2120	2260	2303.78	2188.88	0.0738091	0.379302	0.202308
P63168	Dynein light chain 1, cytoplasmic OS=Mus musculus (Mouse) OX=10090 GN=Dynll1 PE=1 SV=1	10.4	2	4	13	3370	3360	2520	3320	3365	2892.47	0.218301	0.466109	0.227089
P97931	Uracil-DNA glycosylase OS=Mus musculus (Mouse) OX=10090 GN=Ung PE=1 SV=3	33.9	9	9	13	1970	1880	1400	1390	1924.47	1394.99	0.464208	0.0513044	0.129532
P62743	AP-2 complex subunit sigma OS=Mus musculus (Mouse) OX=10090 GN=Ap2s1 PE=1 SV=1	17	7	7	13	1140	1190	1110	1040	1164.73	1074.43	0.116426	0.184721	0.156488
P14901	Heme oxygenase 1 OS=Mus musculus (Mouse) OX=10090 GN=Hmox1 PE=1 SV=1	32.9	7	7	13	1770	1640	2350	3050	1703.76	2677.22	-0.652012	0.205572	0.16133
Q07813	Apoptosis regulator BAX OS=Mus musculus (Mouse) OX=10090 GN=Bax PE=1 SV=1	21.4	6	6	13	1090	944	1350	1310	1014.38	1329.85	-0.39067	0.125853	0.146915
Q9CQ80	Vacuolar protein-sorting-associated protein 25 OS=Mus musculus (Mouse) OX=10090 GN=Vps25 PE=1 SV=1	20.7	8	8	13	1120	838	1210	1190	968.793	1199.96	-0.308724	0.360488	0.197549
Q8BFP9	[Pyruvate dehydrogenase (acetyl-transferring)] kinase isozyme 1, mitochondrial OS=Mus musculus (Mouse) OX=10090 GN=Pdk1 PE=1 SV=2	49	8	8	13	1140	719	1200	923	905.351	1052.43	-0.21717	0.659686	0.280447
Q8BMQ2	General transcription factor 3C polypeptide 4 OS=Mus musculus (Mouse) OX=10090 GN=Gtf3c4 PE=1 SV=2	91.6	12	12	13	1960	1850	1940	2090	1904.21	2013.6	-0.0805903	0.367659	0.199016
Q8K3Z9	Nuclear envelope pore membrane protein POM 121 OS=Mus musculus (Mouse) OX=10090 GN=Pom121 PE=1 SV=2	120.9	9	9	13	2570	2740	2910	3100	2653.64	3003.5	-0.178672	0.112469	0.145566
Q99KR7	Peptidyl-prolyl cis-trans isomerase F, mitochondrial OS=Mus musculus (Mouse) OX=10090 GN=Ppif PE=1 SV=1	21.7	4	6	13	749	606	664	650	673.717	656.963	0.0363303	0.822357	0.322787
Q69ZS7	HBS1-like protein OS=Mus musculus (Mouse) OX=10090 GN=Hbs1l PE=1 SV=2	75.1	9	9	13	1410	1380	1390	1300	1394.92	1344.25	0.0533835	0.456971	0.224395
Q5FWK3	Rho GTPase-activating protein 1 OS=Mus musculus (Mouse) OX=10090 GN=Arhgap1 PE=1 SV=1	50.4	9	9	13	517	503	626	572	509.952	598.391	-0.230728	0.169229	0.154049
Q80X85	28S ribosomal protein S7, mitochondrial OS=Mus musculus (Mouse) OX=10090 GN=Mrps7 PE=1 SV=1	28	8	8	13	1690	1400	2080	1940	1538.18	2008.78	-0.385095	0.146602	0.150237
O88796	Ribonuclease P protein subunit p30 OS=Mus musculus (Mouse) OX=10090 GN=Rpp30 PE=1 SV=1	29.5	9	9	13	1430	1650	1250	1280	1536.07	1264.91	0.280205	0.237018	0.167344
Q80YD1	ATP-dependent RNA helicase SUPV3L1, mitochondrial OS=Mus musculus (Mouse) OX=10090 GN=Supv3l1 PE=1 SV=1	87	10	10	13	2030	1640	2490	2240	1824.61	2361.69	-0.372234	0.171	0.154322
P57785	Left-right determination factor 2 OS=Mus musculus (Mouse) OX=10090 GN=Lefty2 PE=2 SV=2	41.1	8	8	13	2450	2050	1420	1410	2241.09	1414.99	0.66341	0.149471	0.150237
Q8QZS1	3-hydroxyisobutyryl-CoA hydrolase, mitochondrial OS=Mus musculus (Mouse) OX=10090 GN=Hibch PE=1 SV=1	43	6	6	13	589	553	488	482	570.716	484.991	0.234816	0.123353	0.146863
Q8R0K4	Coiled-coil domain-containing protein 137 OS=Mus musculus (Mouse) OX=10090 GN=Ccdc137 PE=2 SV=1	32.9	8	8	13	1010	1100	1060	1030	1054.04	1044.89	0.0125751	0.862727	0.332631
Q9ERI5	Bifunctional arginine demethylase and lysyl-hydroxylase JMJD6 OS=Mus musculus (Mouse) OX=10090 GN=Jmjd6 PE=1 SV=2	46.5	9	9	13	1690	1410	2210	1960	1543.66	2081.25	-0.431091	0.105688	0.143676
Q8R3C0	Mini-chromosome maintenance complex-binding protein OS=Mus musculus (Mouse) OX=10090 GN=Mcmbp PE=1 SV=1	72.8	10	10	13	577	446	608	645	507.289	626.227	-0.303878	0.314057	0.185016
Q5U4D9	THO complex subunit 6 homolog OS=Mus musculus (Mouse) OX=10090 GN=Thoc6 PE=1 SV=1	37.3	6	6	13	2350	2610	1540	1760	2476.59	1646.33	0.589102	0.0417881	0.121833
Q78JW9	Ubiquitin domain-containing protein UBFD1 OS=Mus musculus (Mouse) OX=10090 GN=Ubfd1 PE=1 SV=2	40.1	6	6	13	711	626	817	755	667.148	785.388	-0.2354	0.166822	0.153303
P28271	Cytoplasmic aconitate hydratase OS=Mus musculus (Mouse) OX=10090 GN=Aco1 PE=1 SV=3	98.1	10	10	13	876	781	709	746	827.137	727.265	0.185646	0.250396	0.171171
Q99K74	Mediator of RNA polymerase II transcription subunit 24 OS=Mus musculus (Mouse) OX=10090 GN=Med24 PE=1 SV=1	109.9	10	10	12	890	814	814	754	851.152	783.426	0.11962	0.301476	0.180929
O88696	ATP-dependent Clp protease proteolytic subunit, mitochondrial OS=Mus musculus (Mouse) OX=10090 GN=Clpp PE=1 SV=1	29.8	5	5	12	1840	1310	1690	1540	1552.55	1613.26	-0.0553405	0.90561	0.341972
P54726	UV excision repair protein RAD23 homolog A OS=Mus musculus (Mouse) OX=10090 GN=Rad23a PE=1 SV=2	39.7	4	6	12	147	135	140	152	140.872	145.877	-0.0503613	0.615385	0.268995
O88487	Cytoplasmic dynein 1 intermediate chain 2 OS=Mus musculus (Mouse) OX=10090 GN=Dync1i2 PE=1 SV=1	68.4	10	10	12	578	490	488	503	532.184	495.443	0.103206	0.540412	0.247799
Q5SU73	Coilin OS=Mus musculus (Mouse) OX=10090 GN=Coil PE=1 SV=1	61.9	6	6	12	2590	2820	2660	2790	2702.55	2724.22	-0.0115221	0.89671	0.3402
P51863	V-type proton ATPase subunit d 1 OS=Mus musculus (Mouse) OX=10090 GN=Atp6v0d1 PE=1 SV=2	40.3	9	9	12	1320	1310	1020	1210	1314.99	1110.95	0.243264	0.281569	0.176806
Q9JMH9	Unconventional myosin-XVIIIa OS=Mus musculus (Mouse) OX=10090 GN=Myo18a PE=1 SV=2	232.6	11	11	12	751	783	690	593	766.833	639.664	0.261598	0.208986	0.161689
Q9R0Y5	Adenylate kinase isoenzyme 1 OS=Mus musculus (Mouse) OX=10090 GN=Ak1 PE=1 SV=1	21.5	9	9	12	708	521	815	893	607.345	853.109	-0.490214	0.201031	0.159835
Q9CPS7	RNA-binding protein PNO1 OS=Mus musculus (Mouse) OX=10090 GN=Pno1 PE=1 SV=1	27.4	6	6	12	3760	3990	3380	3550	3873.29	3463.96	0.16114	0.113276	0.145694
Q9D0F1	Kinetochore protein NDC80 homolog OS=Mus musculus (Mouse) OX=10090 GN=Ndc80 PE=1 SV=1	73.9	10	10	12	990	932	1040	1020	960.562	1029.95	-0.100625	0.226721	0.165405
Q920L1	Acyl-CoA (8-3)-desaturase OS=Mus musculus (Mouse) OX=10090 GN=Fads1 PE=1 SV=1	52.3	9	9	12	2940	3040	2630	2700	2989.58	2664.77	0.165933	0.0422488	0.121833
Q9DBH0	NEDD4-like E3 ubiquitin-protein ligase WWP2 OS=Mus musculus (Mouse) OX=10090 GN=Wwp2 PE=1 SV=1	98.7	7	8	12	2270	2780	1890	2060	2512.09	1973.17	0.348373	0.252536	0.171311
Q8VBW6	NEDD8-activating enzyme E1 regulatory subunit OS=Mus musculus (Mouse) OX=10090 GN=Nae1 PE=1 SV=1	60.2	8	8	12	1550	1270	1240	1070	1403.03	1151.87	0.284573	0.284642	0.177303
Q7TSG2	RNA polymerase II subunit A C-terminal domain phosphatase OS=Mus musculus (Mouse) OX=10090 GN=Ctdp1 PE=1 SV=1	104.5	9	9	12	796	718	772	769	755.995	770.499	-0.0274161	0.787864	0.313772
Q9JKX6	ADP-sugar pyrophosphatase OS=Mus musculus (Mouse) OX=10090 GN=Nudt5 PE=1 SV=1	24	6	6	12	555	469	764	776	510.191	769.977	-0.593777	0.0997418	0.142048
P35762	CD81 antigen OS=Mus musculus (Mouse) OX=10090 GN=Cd81 PE=1 SV=2	25.8	4	4	12	1800	1830	1230	1300	1814.94	1264.52	0.521335	0.0189323	0.0973886
Q91WS0	CDGSH iron-sulfur domain-containing protein 1 OS=Mus musculus (Mouse) OX=10090 GN=Cisd1 PE=1 SV=1	12.1	5	5	12	1540	1270	2770	2560	1398.5	2662.93	-0.929135	0.021018	0.101217
Q8BNV1	tRNA (uracil-5-)-methyltransferase homolog A OS=Mus musculus (Mouse) OX=10090 GN=Trmt2a PE=1 SV=1	63.3	7	7	12	969	919	682	768	943.669	723.724	0.382842	0.0700851	0.138113
O35114	Lysosome membrane protein 2 OS=Mus musculus (Mouse) OX=10090 GN=Scarb2 PE=1 SV=3	54	5	5	12	1130	1260	1280	1210	1193.23	1244.51	-0.0607022	0.585734	0.260564
Q9D868	Peptidyl-prolyl cis-trans isomerase H OS=Mus musculus (Mouse) OX=10090 GN=Ppih PE=1 SV=1	20.5	6	7	12	2250	2400	1680	1760	2323.79	1719.53	0.434461	0.0375721	0.116778
B9EJR8	Dynein assembly factor 5, axonemal OS=Mus musculus (Mouse) OX=10090 GN=Dnaaf5 PE=1 SV=1	93.8	8	8	12	597	614	839	843	605.44	840.998	-0.474117	0.0168188	0.0913345
Q80ZK9	WD and tetratricopeptide repeats protein 1 OS=Mus musculus (Mouse) OX=10090 GN=Wdtc1 PE=1 SV=1	75.7	10	10	12	676	596	682	728	634.741	704.625	-0.150687	0.302311	0.181179
Q6NSQ7	Protein LTV1 homolog OS=Mus musculus (Mouse) OX=10090 GN=Ltv1 PE=1 SV=2	54	8	8	12	964	919	1180	1220	941.231	1199.83	-0.350213	0.0138527	0.0849271
Q8CFE2	Histone PARylation factor 1 OS=Mus musculus (Mouse) OX=10090 GN=Hpf1 PE=1 SV=1	39.3	9	9	12	1580	1270	1560	1430	1416.55	1493.59	-0.0764041	0.733919	0.299833
Q8BX02	KN motif and ankyrin repeat domain-containing protein 2 OS=Mus musculus (Mouse) OX=10090 GN=Kank2 PE=1 SV=1	90.2	10	10	12	1240	1200	975	964	1219.84	969.484	0.331398	0.037468	0.116778
Q925E7	Serine/threonine-protein phosphatase 2A 55 kDa regulatory subunit B delta isoform OS=Mus musculus (Mouse) OX=10090 GN=Ppp2r2d PE=1 SV=1	51.9	1	5	12	129	121	135	155	124.936	144.655	-0.211425	0.266116	0.174039
Q91VC9	Growth hormone-inducible transmembrane protein OS=Mus musculus (Mouse) OX=10090 GN=Ghitm PE=1 SV=1	37.3	6	6	12	2020	1790	3250	3240	1901.53	3245	-0.771059	0.0540877	0.131563
P56395	Cytochrome b5 OS=Mus musculus (Mouse) OX=10090 GN=Cyb5a PE=1 SV=2	15.2	4	4	12	2310	2440	3060	3840	2374.11	3427.89	-0.529932	0.213657	0.163454
Q5SSL4	Active breakpoint cluster region-related protein OS=Mus musculus (Mouse) OX=10090 GN=Abr PE=1 SV=1	97.6	8	9	12	660	617	695	691	638.138	692.997	-0.118981	0.23672	0.167307
Q8R1F0	Leydig cell tumor 10 kDa protein homolog OS=Mus musculus (Mouse) OX=10090 GN=D8Ertd738e PE=3 SV=1	10.2	8	8	12	5090	5390	3060	3290	5237.85	3172.92	0.723166	0.0103486	0.0735816
Q9WUD1	STIP1 homology and U box-containing protein 1 OS=Mus musculus (Mouse) OX=10090 GN=Stub1 PE=1 SV=1	34.9	9	9	12	566	570	675	683	567.996	678.988	-0.257505	0.00660511	0.0591523
Q62186	Translocon-associated protein subunit delta OS=Mus musculus (Mouse) OX=10090 GN=Ssr4 PE=1 SV=1	18.9	3	3	12	3620	3600	1920	1950	3609.99	1934.94	0.899703	0.00031826	0.00391472
Q9CWI3	BRCA2 and CDKN1A-interacting protein OS=Mus musculus (Mouse) OX=10090 GN=Bccip PE=1 SV=1	35.9	9	9	12	1270	1040	1430	1320	1149.26	1373.9	-0.257571	0.27291	0.175069
E9Q6W4	Zinc finger protein 296 OS=Mus musculus (Mouse) OX=10090 GN=Znf296 PE=1 SV=1	47.8	7	7	12	1900	2410	2550	2520	2139.86	2534.96	-0.244444	0.375579	0.201096
Q91V12	Cytosolic acyl coenzyme A thioester hydrolase OS=Mus musculus (Mouse) OX=10090 GN=Acot7 PE=1 SV=2	42.5	6	6	12	721	558	663	616	634.285	639.068	-0.0108374	1	0.364488
Q9CQN7	39S ribosomal protein L41, mitochondrial OS=Mus musculus (Mouse) OX=10090 GN=Mrpl41 PE=1 SV=1	15.3	5	5	12	2000	1760	2390	2290	1876.17	2339.47	-0.318391	0.12378	0.146915
Q8CFI0	E3 ubiquitin-protein ligase NEDD4-like OS=Mus musculus (Mouse) OX=10090 GN=Nedd4l PE=1 SV=2	115.3	2	7	12	164	156	148	148	159.95	148	0.112024	0	0
P02469	Laminin subunit beta-1 OS=Mus musculus (Mouse) OX=10090 GN=Lamb1 PE=1 SV=3	197	8	8	12	532	450	615	592	489.285	603.39	-0.302416	0.202286	0.160138
G5E829	Plasma membrane calcium-transporting ATPase 1 OS=Mus musculus (Mouse) OX=10090 GN=Atp2b1 PE=1 SV=1	134.7	10	10	12	1150	1240	1300	1280	1194.15	1289.96	-0.111341	0.269673	0.174638
P24668	Cation-dependent mannose-6-phosphate receptor OS=Mus musculus (Mouse) OX=10090 GN=M6pr PE=1 SV=1	31.2	6	6	12	1700	1680	1620	1600	1689.97	1609.97	0.0699651	0.0298575	0.11125
P56812	Programmed cell death protein 5 OS=Mus musculus (Mouse) OX=10090 GN=Pdcd5 PE=1 SV=3	14.3	6	6	12	492	494	555	577	492.999	565.893	-0.198945	0.0929413	0.141445
Q6NZQ2	Probable ATP-dependent RNA helicase DDX31 OS=Mus musculus (Mouse) OX=10090 GN=Ddx31 PE=2 SV=2	76.9	8	8	12	3290	3470	3700	3930	3378.8	3813.27	-0.174516	0.103304	0.143168
O89090	Transcription factor Sp1 OS=Mus musculus (Mouse) OX=10090 GN=Sp1 PE=1 SV=2	80.7	8	9	12	2720	2630	2300	2320	2674.62	2309.98	0.211455	0.0666144	0.135688
Q920Q8	Influenza virus NS1A-binding protein homolog OS=Mus musculus (Mouse) OX=10090 GN=Ivns1abp PE=1 SV=2	71.5	6	6	12	1470	1450	1510	1410	1459.97	1459.14	0.000812672	1	0.364488
Q9CZI9	Apoptosis-enhancing nuclease OS=Mus musculus (Mouse) OX=10090 GN=Aen PE=2 SV=1	37.3	7	7	12	1910	2100	1680	1800	2002.75	1738.97	0.203752	0.165176	0.152767
Q4QY64	ATPase family AAA domain-containing protein 5 OS=Mus musculus (Mouse) OX=10090 GN=Atad5 PE=1 SV=1	203.8	11	11	12	1350	1500	1140	1280	1423.02	1207.97	0.236372	0.171686	0.154522
Q8BVI4	Dihydropteridine reductase OS=Mus musculus (Mouse) OX=10090 GN=Qdpr PE=1 SV=2	25.6	8	8	12	429	349	453	469	386.938	460.931	-0.252447	0.314059	0.185016
P97447	Four and a half LIM domains protein 1 OS=Mus musculus (Mouse) OX=10090 GN=Fhl1 PE=1 SV=3	31.9	9	9	12	1090	1020	1270	1220	1054.42	1244.75	-0.239406	0.056922	0.132528
Q9D4V0	Ethanolamine kinase 1 OS=Mus musculus (Mouse) OX=10090 GN=Etnk1 PE=1 SV=2	42	9	9	12	1830	1810	1630	1630	1819.97	1630	0.159045	0	0
Q9EST4	Proteasome assembly chaperone 2 OS=Mus musculus (Mouse) OX=10090 GN=Psmg2 PE=1 SV=1	29.5	6	6	12	802	793	909	861	797.487	884.675	-0.149685	0.160196	0.152296
P62315	Small nuclear ribonucleoprotein Sm D1 OS=Mus musculus (Mouse) OX=10090 GN=Snrpd1 PE=1 SV=1	13.3	3	3	12	3430	4020	3070	3310	3713.3	3187.74	0.220167	0.293817	0.179085
Q91UZ5	Inositol monophosphatase 2 OS=Mus musculus (Mouse) OX=10090 GN=Impa2 PE=1 SV=1	31.7	5	5	12	719	707	871	830	712.975	850.253	-0.254041	0.0743151	0.138113
Q03147	Cyclin-dependent kinase 7 OS=Mus musculus (Mouse) OX=10090 GN=Cdk7 PE=1 SV=2	38.9	6	6	12	471	497	592	489	483.825	538.041	-0.153229	0.464132	0.226504
P61514	60S ribosomal protein L37a OS=Mus musculus (Mouse) OX=10090 GN=Rpl37a PE=1 SV=2	10.3	5	5	12	951	806	1350	1100	875.503	1218.61	-0.477047	0.168844	0.154017
Q9CQ06	39S ribosomal protein L24, mitochondrial OS=Mus musculus (Mouse) OX=10090 GN=Mrpl24 PE=1 SV=1	24.9	6	6	12	2010	1830	2210	2130	1917.89	2169.63	-0.17793	0.17985	0.155847
Q9CZ91	Serum response factor-binding protein 1 OS=Mus musculus (Mouse) OX=10090 GN=Srfbp1 PE=1 SV=1	48.7	8	8	12	3720	4210	3180	3460	3957.42	3317.05	0.254662	0.181329	0.155847
Q8BX90	Fibronectin type-III domain-containing protein 3A OS=Mus musculus (Mouse) OX=10090 GN=Fndc3a PE=1 SV=3	131.9	8	8	12	1210	1230	1340	1510	1219.96	1422.46	-0.221558	0.246362	0.170117
Q6DID5	PWWP domain-containing DNA repair factor 3A OS=Mus musculus (Mouse) OX=10090 GN=Pwwp3a PE=1 SV=1	76	8	8	12	1940	2110	2350	2480	2023.22	2414.13	-0.254851	0.0747484	0.138113
Q80YV2	Nuclear-interacting partner of ALK OS=Mus musculus (Mouse) OX=10090 GN=Zc3hc1 PE=1 SV=1	55.2	9	9	12	1310	1160	1260	1260	1232.72	1260	-0.0315779	0	0
Q9WV32	Actin-related protein 2/3 complex subunit 1B OS=Mus musculus (Mouse) OX=10090 GN=Arpc1b PE=1 SV=4	41	8	8	12	864	764	1260	1220	812.463	1239.84	-0.609779	0.0457553	0.125742
Q91VJ5	Polyglutamine-binding protein 1 OS=Mus musculus (Mouse) OX=10090 GN=Pqbp1 PE=1 SV=1	30.6	5	5	12	3210	3620	2760	2630	3408.84	2694.22	0.339416	0.150836	0.150237
Q61749	Translation initiation factor eIF-2B subunit delta OS=Mus musculus (Mouse) OX=10090 GN=Eif2b4 PE=1 SV=2	57.6	10	10	12	941	841	947	874	889.596	909.768	-0.0323486	0.78501	0.313002
P62320	Small nuclear ribonucleoprotein Sm D3 OS=Mus musculus (Mouse) OX=10090 GN=Snrpd3 PE=1 SV=1	13.9	4	4	12	5120	6010	4220	4690	5547.18	4448.8	0.318339	0.197142	0.15955
Q61312	Transcription factor AP-2 gamma OS=Mus musculus (Mouse) OX=10090 GN=Tfap2c PE=1 SV=2	49.1	9	9	12	1380	1410	2850	3170	1394.92	3005.74	-1.10754	0.0608346	0.134142
Q8BIL5	Protein Hook homolog 1 OS=Mus musculus (Mouse) OX=10090 GN=Hook1 PE=1 SV=2	84.4	8	8	12	669	568	711	766	616.435	737.988	-0.259648	0.208376	0.16133
Q9D8Y8	Inhibitor of growth protein 5 OS=Mus musculus (Mouse) OX=10090 GN=Ing5 PE=1 SV=1	27.8	7	8	12	4090	4790	5000	5280	4426.18	5138.09	-0.21517	0.266116	0.174039
Q9CPY3	Sororin OS=Mus musculus (Mouse) OX=10090 GN=Cdca5 PE=1 SV=1	29	8	8	12	2030	2260	1940	2030	2141.92	1984.49	0.110133	0.378848	0.202184
Q8CI94	Glycogen phosphorylase, brain form OS=Mus musculus (Mouse) OX=10090 GN=Pygb PE=1 SV=3	96.7	8	8	12	580	543	663	671	561.195	666.988	-0.249158	0.0980859	0.142048
Q9D0M3	Cytochrome c1, heme protein, mitochondrial OS=Mus musculus (Mouse) OX=10090 GN=Cyc1 PE=1 SV=1	35.3	7	7	12	1800	1490	2000	2020	1637.68	2009.98	-0.295523	0.25448	0.171874
Q9JJT9	Phosphorylated adapter RNA export protein OS=Mus musculus (Mouse) OX=10090 GN=Phax PE=1 SV=1	43.2	8	8	12	1120	1040	1130	1150	1079.26	1139.96	-0.0789372	0.363676	0.198444
P18155	Bifunctional methylenetetrahydrofolate dehydrogenase/cyclohydrolase, mitochondrial OS=Mus musculus (Mouse) OX=10090 GN=Mthfd2 PE=1 SV=1	37.8	8	8	12	1540	1130	1030	844	1319.17	932.373	0.500647	0.270196	0.174783
Q69ZA1	Cyclin-dependent kinase 13 OS=Mus musculus (Mouse) OX=10090 GN=Cdk13 PE=1 SV=3	164.5	4	9	12	422	392	370	322	406.723	345.167	0.236755	0.187817	0.157235
Q8CG76	Aflatoxin B1 aldehyde reductase member 2 OS=Mus musculus (Mouse) OX=10090 GN=Akr7a2 PE=1 SV=3	40.6	8	8	12	1190	1090	1240	1160	1138.9	1199.33	-0.0745876	0.451713	0.222981
Q810J8	Zinc finger FYVE domain-containing protein 1 OS=Mus musculus (Mouse) OX=10090 GN=Zfyve1 PE=1 SV=2	86.9	10	10	12	2230	2060	2610	2530	2143.32	2569.69	-0.26175	0.0822822	0.139186
Q8VCW8	Medium-chain acyl-CoA ligase ACSF2, mitochondrial OS=Mus musculus (Mouse) OX=10090 GN=Acsf2 PE=1 SV=1	67.9	9	9	12	752	524	1100	856	627.732	970.361	-0.628371	0.179242	0.155847
Q9CXH7	Shugoshin 1 OS=Mus musculus (Mouse) OX=10090 GN=Sgo1 PE=2 SV=1	58.9	10	10	12	2710	2960	2390	2630	2832.24	2507.13	0.175908	0.201748	0.160039
[truncated: 2,150 more rows]

## Sheet: XX vs XO Nuclear TMT
Accession	Description	MW..kDa.	X..Unique.Peptides	X..of.Peptides	X..of.PSMs	LF2.1.Nuc.3	LF2.2.Nuc.3	XO.2.2.Nuc.3	XO.2.4.Nuc.3	XX_Nuc_GeoMeans	XO_Nuc_GeoMeans	XX/XO Log2fold Change	p-value	q-value
P10854	Histone H2B type 1-M OS=Mus musculus (Mouse) OX=10090 GN=H2bc14 PE=1 SV=2	13.9	1	13	592	1.00E+05	1.15E+05	1.03E+05	1.23E+05	107238	112557	-0.0698344	0.70586	0.484259
Q64478	Histone H2B type 1-H OS=Mus musculus (Mouse) OX=10090 GN=Hist1h2bh PE=1 SV=3	13.9	1	13	591	3.49E+02	3.54E+02	2.43E+02	3.57E+02	351.491	294.535	0.255048	0.532083	0.436739
P62806	Histone H4 OS=Mus musculus (Mouse) OX=10090 GN=H4c9 PE=1 SV=2	11.4	12	12	420	7.09E+04	7.73E+04	7.28E+04	7.89E+04	74030.9	75788.7	-0.0338549	0.73052	0.492067
P07901	Heat shock protein HSP 90-alpha OS=Mus musculus (Mouse) OX=10090 GN=Hsp90aa1 PE=1 SV=4	84.7	33	51	406	1.60E+04	1.40E+04	2.13E+04	2.20E+04	14966.6	21647.2	-0.532429	0.0685466	0.389541
P68433	Histone H3.1 OS=Mus musculus (Mouse) OX=10090 GN=H3c11 PE=1 SV=2	15.4	1	12	380	7.47E+04	8.03E+04	8.06E+04	8.51E+04	77449.4	82819.4	-0.0967154	0.280275	0.390655
P63017	Heat shock cognate 71 kDa protein OS=Mus musculus (Mouse) OX=10090 GN=Hspa8 PE=1 SV=1	70.8	36	43	379	3.59E+04	3.33E+04	3.67E+04	3.14E+04	34575.6	33946.7	0.0264807	0.874796	0.533555
P84228	Histone H3.2 OS=Mus musculus (Mouse) OX=10090 GN=Hist1h3d PE=1 SV=2	15.4	1	12	374	8.38E+02	1.01E+03	9.85E+02	1.16E+03	919.989	1068.92	-0.216471	0.349795	0.39932
P11499	Heat shock protein HSP 90-beta OS=Mus musculus (Mouse) OX=10090 GN=Hsp90ab1 PE=1 SV=3	83.2	31	50	367	1.05E+04	9.13E+03	1.26E+04	1.03E+04	9791.07	11392.1	-0.218496	0.369448	0.403402
P84244	Histone H3.3 OS=Mus musculus (Mouse) OX=10090 GN=H3-3b PE=1 SV=2	15.3	2	11	350	2.97E+03	2.97E+03	3.70E+03	3.48E+03	2970	3588.31	-0.272843	0	0
Q99PV0	Pre-mRNA-processing-splicing factor 8 OS=Mus musculus (Mouse) OX=10090 GN=Prpf8 PE=1 SV=2	273.4	103	103	349	6.67E+04	7.41E+04	5.94E+04	6.14E+04	70302.7	60391.7	0.219229	0.206723	0.389541
P09405	Nucleolin OS=Mus musculus (Mouse) OX=10090 GN=Ncl PE=1 SV=2	76.7	51	51	343	1.12E+05	1.10E+05	1.09E+05	9.48E+04	110995	101652	0.126858	0.418737	0.414177
Q6P4T2	U5 small nuclear ribonucleoprotein 200 kDa helicase OS=Mus musculus (Mouse) OX=10090 GN=Snrnp200 PE=1 SV=1	244.4	87	87	333	6.06E+04	6.86E+04	5.49E+04	5.62E+04	64476	55546.2	0.215075	0.257964	0.389541
P52480	Pyruvate kinase PKM OS=Mus musculus (Mouse) OX=10090 GN=Pkm PE=1 SV=4	57.8	36	36	331	8.95E+03	7.94E+03	1.15E+04	1.14E+04	8429.89	11449.9	-0.441749	0.103217	0.389541
Q9JHU4	Cytoplasmic dynein 1 heavy chain 1 OS=Mus musculus (Mouse) OX=10090 GN=Dync1h1 PE=1 SV=2	531.7	157	157	323	2.09E+04	1.86E+04	2.33E+04	2.00E+04	19716.5	21587	-0.130762	0.454581	0.420447
Q01320	DNA topoisomerase 2-alpha OS=Mus musculus (Mouse) OX=10090 GN=Top2a PE=1 SV=2	172.7	65	81	307	6.27E+04	7.89E+04	9.86E+04	6.30E+04	70335.1	78815	-0.164224	0.67817	0.476239
F6ZDS4	Nucleoprotein TPR OS=Mus musculus (Mouse) OX=10090 GN=Tpr PE=1 SV=1	273.8	90	90	305	4.01E+04	4.13E+04	3.82E+04	3.08E+04	40695.6	34301	0.246621	0.336957	0.396516
P17182	Alpha-enolase OS=Mus musculus (Mouse) OX=10090 GN=Eno1 PE=1 SV=3	47.1	19	23	302	6.65E+03	5.03E+03	8.92E+03	7.54E+03	5783.55	8201.02	-0.503848	0.156957	0.389541
Q9QXS1	Plectin OS=Mus musculus (Mouse) OX=10090 GN=Plec PE=1 SV=3	533.9	137	142	283	4.19E+04	4.72E+04	5.10E+04	7.13E+04	44471.1	60301.7	-0.439331	0.336677	0.396516
P14733	Lamin-B1 OS=Mus musculus (Mouse) OX=10090 GN=Lmnb1 PE=1 SV=3	66.7	34	39	281	8.08E+04	8.75E+04	8.11E+04	8.78E+04	84083.3	84383.5	-0.00514227	0.955269	0.553315
P63038	60 kDa heat shock protein, mitochondrial OS=Mus musculus (Mouse) OX=10090 GN=Hspd1 PE=1 SV=1	60.9	36	36	275	3.22E+04	2.20E+04	2.98E+04	4.24E+04	26615.8	35546	-0.417406	0.386695	0.40765
P16858	Glyceraldehyde-3-phosphate dehydrogenase OS=Mus musculus (Mouse) OX=10090 GN=Gapdh PE=1 SV=2	35.8	18	18	274	7.93E+03	6.41E+03	1.16E+04	8.90E+03	7129.61	10160.7	-0.511107	0.218234	0.389541
Q9D0E1	Heterogeneous nuclear ribonucleoprotein M OS=Mus musculus (Mouse) OX=10090 GN=Hnrnpm PE=1 SV=3	77.6	44	44	269	5.70E+04	5.43E+04	7.07E+04	6.38E+04	55633.6	67161.4	-0.271676	0.148695	0.389541
Q9ERU9	E3 SUMO-protein ligase RanBP2 OS=Mus musculus (Mouse) OX=10090 GN=Ranbp2 PE=1 SV=2	340.9	100	101	263	3.80E+04	4.12E+04	3.21E+04	2.81E+04	39567.7	30033.5	0.39775	0.0704756	0.389541
P58252	Elongation factor 2 OS=Mus musculus (Mouse) OX=10090 GN=Eef2 PE=1 SV=2	95.3	47	48	255	1.78E+04	1.36E+04	1.65E+04	1.58E+04	15558.9	16146.2	-0.0534533	0.865974	0.530634
Q8BTM8	Filamin-A OS=Mus musculus (Mouse) OX=10090 GN=Flna PE=1 SV=5	281	85	94	254	1.36E+04	1.04E+04	1.41E+04	1.17E+04	11892.9	12844.1	-0.111007	0.699796	0.482547
P10126	Elongation factor 1-alpha 1 OS=Mus musculus (Mouse) OX=10090 GN=Eef1a1 PE=1 SV=3	50.1	27	27	242	2.49E+04	1.95E+04	2.17E+04	1.97E+04	22035.2	20675.8	0.0918646	0.678632	0.476239
P16546	Spectrin alpha chain, non-erythrocytic 1 OS=Mus musculus (Mouse) OX=10090 GN=Sptan1 PE=1 SV=4	284.4	98	98	238	2.24E+04	2.56E+04	2.86E+04	3.56E+04	23946.6	31908.6	-0.414125	0.221738	0.389541
Q62318	Transcription intermediary factor 1-beta OS=Mus musculus (Mouse) OX=10090 GN=Trim28 PE=1 SV=3	88.8	35	35	236	3.33E+04	2.77E+04	3.09E+04	3.32E+04	30371.2	32029.4	-0.076691	0.680706	0.477032
Q8VDD5	Myosin-9 OS=Mus musculus (Mouse) OX=10090 GN=Myh9 PE=1 SV=4	226.2	73	93	233	1.12E+04	1.08E+04	1.41E+04	1.38E+04	10998.2	13949.2	-0.342917	0.00929821	0.209381
Q7TPV4	Myb-binding protein 1A OS=Mus musculus (Mouse) OX=10090 GN=Mybbp1a PE=1 SV=2	151.9	59	59	232	4.41E+04	4.69E+04	4.23E+04	3.39E+04	45478.5	37867.8	0.264212	0.308517	0.390655
Q9JIK5	Nucleolar RNA helicase 2 OS=Mus musculus (Mouse) OX=10090 GN=Ddx21 PE=1 SV=3	93.5	49	50	226	5.18E+04	5.70E+04	5.06E+04	4.68E+04	54337.8	48662.9	0.159134	0.230169	0.389541
Q68FD5	Clathrin heavy chain 1 OS=Mus musculus (Mouse) OX=10090 GN=Cltc PE=1 SV=3	191.4	72	72	224	1.38E+04	1.39E+04	1.56E+04	2.14E+04	13849.9	18271.3	-0.399702	0.354935	0.401173
P63260	Actin, cytoplasmic 2 OS=Mus musculus (Mouse) OX=10090 GN=Actg1 PE=1 SV=1	41.8	8	18	221	9.73E+03	8.30E+03	1.42E+04	1.39E+04	8986.6	14049.2	-0.64464	0.0788385	0.389541
P68373	Tubulin alpha-1C chain OS=Mus musculus (Mouse) OX=10090 GN=Tuba1c PE=1 SV=1	49.9	4	22	215	1.03E+04	8.26E+03	1.50E+04	1.17E+04	9223.77	13247.6	-0.522307	0.195643	0.389541
Q64511	DNA topoisomerase 2-beta OS=Mus musculus (Mouse) OX=10090 GN=Top2b PE=1 SV=2	181.8	53	69	208	1.27E+04	1.46E+04	2.16E+04	1.85E+04	13616.9	19990	-0.55388	0.0938131	0.389541
P05214	Tubulin alpha-3 chain OS=Mus musculus (Mouse) OX=10090 GN=Tuba3a PE=1 SV=1	49.9	2	20	201	6.27E+02	5.83E+02	7.67E+02	5.94E+02	604.6	674.98	-0.158864	0.53956	0.437843
P43277	Histone H1.3 OS=Mus musculus (Mouse) OX=10090 GN=H1-3 PE=1 SV=2	22.1	3	21	199	6.38E+04	6.59E+04	6.19E+04	7.01E+04	64841.5	65872.5	-0.0227595	0.826984	0.51895
P68368	Tubulin alpha-4A chain OS=Mus musculus (Mouse) OX=10090 GN=Tuba4a PE=1 SV=1	49.9	5	21	199	1.68E+03	1.26E+03	2.40E+03	1.81E+03	1454.92	2084.23	-0.51857	0.23481	0.389541
Q62167	ATP-dependent RNA helicase DDX3X OS=Mus musculus (Mouse) OX=10090 GN=Ddx3x PE=1 SV=3	73.1	42	43	198	5.11E+04	6.43E+04	5.80E+04	6.84E+04	57321.3	62985.7	-0.135954	0.583145	0.449828
O88569	Heterogeneous nuclear ribonucleoproteins A2/B1 OS=Mus musculus (Mouse) OX=10090 GN=Hnrnpa2b1 PE=1 SV=2	37.4	19	23	197	6.27E+04	6.92E+04	5.77E+04	6.07E+04	65869.9	59181	0.154485	0.250355	0.389541
Q02053	Ubiquitin-like modifier-activating enzyme 1 OS=Mus musculus (Mouse) OX=10090 GN=Uba1 PE=1 SV=1	117.7	44	44	197	6.33E+03	8.00E+03	1.06E+04	1.41E+04	7116.18	12225.4	-0.780705	0.162776	0.389541
P54276	DNA mismatch repair protein Msh6 OS=Mus musculus (Mouse) OX=10090 GN=Msh6 PE=1 SV=3	151	56	56	195	2.12E+04	1.84E+04	2.50E+04	2.25E+04	19750.4	23717.1	-0.264042	0.171603	0.389541
E9Q7G0	Nuclear mitotic apparatus protein 1 OS=Mus musculus (Mouse) OX=10090 GN=Numa1 PE=1 SV=1	235.5	74	74	192	2.45E+04	2.39E+04	1.77E+04	1.49E+04	24198.1	16239.8	0.575365	0.0993977	0.389541
P56480	ATP synthase subunit beta, mitochondrial OS=Mus musculus (Mouse) OX=10090 GN=Atp5f1b PE=1 SV=2	56.3	25	25	191	2.69E+04	2.39E+04	2.95E+04	3.21E+04	25355.7	30772.6	-0.279336	0.115154	0.389541
Q61937	Nucleophosmin OS=Mus musculus (Mouse) OX=10090 GN=Npm1 PE=1 SV=1	32.5	19	19	191	4.02E+04	3.77E+04	3.62E+04	2.82E+04	38929.9	31950.6	0.285038	0.323091	0.392618
Q8CGC7	Bifunctional glutamate/proline--tRNA ligase OS=Mus musculus (Mouse) OX=10090 GN=Eprs PE=1 SV=4	170	66	67	191	1.30E+04	1.18E+04	1.33E+04	1.31E+04	12385.5	13199.6	-0.0918473	0.405221	0.411604
P09411	Phosphoglycerate kinase 1 OS=Mus musculus (Mouse) OX=10090 GN=Pgk1 PE=1 SV=4	44.5	30	30	189	7.00E+03	5.30E+03	8.25E+03	6.73E+03	6090.98	7451.34	-0.290827	0.362149	0.402268
P20029	Endoplasmic reticulum chaperone BiP OS=Mus musculus (Mouse) OX=10090 GN=Hspa5 PE=1 SV=3	72.4	32	35	189	1.94E+04	1.62E+04	1.88E+04	1.86E+04	17727.9	18699.7	-0.0769924	0.673748	0.475502
P99024	Tubulin beta-5 chain OS=Mus musculus (Mouse) OX=10090 GN=Tubb5 PE=1 SV=1	49.6	4	24	186	2.74E+03	2.41E+03	3.80E+03	2.93E+03	2569.71	3336.76	-0.376846	0.295633	0.390655
E9PVX6	Proliferation marker protein Ki-67 OS=Mus musculus (Mouse) OX=10090 GN=Mki67 PE=1 SV=1	350.7	82	82	186	3.42E+04	3.95E+04	2.94E+04	2.63E+04	36754.6	27806.8	0.402485	0.127133	0.389541
Q6PR54	Telomere-associated protein RIF1 OS=Mus musculus (Mouse) OX=10090 GN=Rif1 PE=1 SV=2	266.1	74	74	186	3.57E+04	3.47E+04	2.78E+04	2.34E+04	35196.4	25505.3	0.464633	0.129029	0.389541
Q03265	ATP synthase subunit alpha, mitochondrial OS=Mus musculus (Mouse) OX=10090 GN=Atp5f1a PE=1 SV=1	59.7	29	29	185	5.73E+04	4.94E+04	6.24E+04	6.56E+04	53203.6	63980	-0.266098	0.190814	0.389541
Q62261	Spectrin beta chain, non-erythrocytic 1 OS=Mus musculus (Mouse) OX=10090 GN=Sptbn1 PE=1 SV=2	274.1	69	77	185	1.55E+04	1.78E+04	1.98E+04	2.50E+04	16610.2	22248.6	-0.421642	0.234903	0.389541
Q8VEK3	Heterogeneous nuclear ribonucleoprotein U OS=Mus musculus (Mouse) OX=10090 GN=Hnrnpu PE=1 SV=1	87.9	39	39	185	4.79E+04	5.06E+04	5.43E+04	5.29E+04	49231.5	53595.4	-0.122528	0.14218	0.389541
O08810	116 kDa U5 small nuclear ribonucleoprotein component OS=Mus musculus (Mouse) OX=10090 GN=Eftud2 PE=1 SV=1	109.3	48	49	185	2.89E+04	3.18E+04	2.59E+04	2.68E+04	30315.3	26346.2	0.202456	0.19748	0.389541
Q9CU62	Structural maintenance of chromosomes protein 1A OS=Mus musculus (Mouse) OX=10090 GN=Smc1a PE=1 SV=4	143.1	62	62	181	3.60E+04	3.94E+04	3.36E+04	3.61E+04	37661.7	34827.6	0.112866	0.319205	0.391922
P19096	Fatty acid synthase OS=Mus musculus (Mouse) OX=10090 GN=Fasn PE=1 SV=2	272.3	74	74	181	1.00E+04	8.71E+03	1.12E+04	8.85E+03	9332.74	9955.9	-0.0932517	0.678844	0.476239
Q501J6	Probable ATP-dependent RNA helicase DDX17 OS=Mus musculus (Mouse) OX=10090 GN=Ddx17 PE=1 SV=1	72.4	25	34	176	1.65E+04	1.82E+04	1.68E+04	1.55E+04	17329.2	16136.9	0.102838	0.385395	0.407147
P15864	Histone H1.2 OS=Mus musculus (Mouse) OX=10090 GN=H1-2 PE=1 SV=2	21.3	4	18	174	6.88E+03	7.05E+03	6.81E+03	7.60E+03	6964.48	7194.16	-0.0468112	0.651857	0.469318
Q80X90	Filamin-B OS=Mus musculus (Mouse) OX=10090 GN=Flnb PE=1 SV=3	277.7	64	72	172	7.54E+03	7.11E+03	7.21E+03	7.98E+03	7321.84	7585.24	-0.050987	0.617127	0.460157
Q6NS46	Protein RRP5 homolog OS=Mus musculus (Mouse) OX=10090 GN=Pdcd11 PE=1 SV=2	207.6	57	57	171	3.60E+04	3.99E+04	3.05E+04	2.73E+04	37899.9	28855.7	0.393338	0.0736008	0.389541
Q8BJ71	Nuclear pore complex protein Nup93 OS=Mus musculus (Mouse) OX=10090 GN=Nup93 PE=1 SV=1	93.2	46	46	169	2.76E+04	2.97E+04	2.69E+04	2.50E+04	28630.8	25932.6	0.142798	0.198061	0.389541
P05064	Fructose-bisphosphate aldolase A OS=Mus musculus (Mouse) OX=10090 GN=Aldoa PE=1 SV=2	39.3	8	26	167	3.49E+03	3.20E+03	4.28E+03	4.74E+03	3341.86	4504.13	-0.430599	0.0674628	0.389541
Q9CWF2	Tubulin beta-2B chain OS=Mus musculus (Mouse) OX=10090 GN=Tubb2b PE=1 SV=1	49.9	1	22	166	1.71E+02	1.32E+02	1.83E+02	1.53E+02	150.24	167.329	-0.155421	0.575428	0.448484
Q60864	Stress-induced-phosphoprotein 1 OS=Mus musculus (Mouse) OX=10090 GN=Stip1 PE=1 SV=1	62.5	39	39	166	7.50E+03	6.50E+03	7.07E+03	7.15E+03	6982.12	7109.89	-0.0261616	0.862216	0.529262
Q9Z2X1	Heterogeneous nuclear ribonucleoprotein F OS=Mus musculus (Mouse) OX=10090 GN=Hnrnpf PE=1 SV=3	45.7	13	16	166	1.70E+04	1.85E+04	1.92E+04	1.86E+04	17734.1	18897.6	-0.0916745	0.346497	0.398156
P38647	Stress-70 protein, mitochondrial OS=Mus musculus (Mouse) OX=10090 GN=Hspa9 PE=1 SV=3	73.4	35	36	165	2.34E+04	1.57E+04	2.85E+04	3.68E+04	19167.2	32385.2	-0.756697	0.147427	0.389541
Q8BGQ7	Alanine--tRNA ligase, cytoplasmic OS=Mus musculus (Mouse) OX=10090 GN=Aars PE=1 SV=1	106.8	42	42	165	7.32E+03	6.62E+03	8.78E+03	8.49E+03	6961.21	8633.78	-0.310655	0.0945514	0.389541
Q8R081	Heterogeneous nuclear ribonucleoprotein L OS=Mus musculus (Mouse) OX=10090 GN=Hnrnpl PE=1 SV=2	63.9	25	25	164	3.66E+04	4.09E+04	3.52E+04	3.40E+04	38690.3	34594.8	0.161417	0.28771	0.390655
Q6PDQ2	Chromodomain-helicase-DNA-binding protein 4 OS=Mus musculus (Mouse) OX=10090 GN=Chd4 PE=1 SV=1	217.6	39	53	163	2.98E+04	3.02E+04	2.49E+04	2.42E+04	29999.3	24547.5	0.289354	0.0124706	0.251968
P57780	Alpha-actinin-4 OS=Mus musculus (Mouse) OX=10090 GN=Actn4 PE=1 SV=1	104.9	26	38	162	6.14E+03	5.89E+03	7.46E+03	8.15E+03	6013.7	7797.37	-0.374735	0.090967	0.389541
P43274	Histone H1.4 OS=Mus musculus (Mouse) OX=10090 GN=H1-4 PE=1 SV=2	22	5	18	162	1.14E+04	1.13E+04	1.08E+04	1.29E+04	11349.9	11803.4	-0.0565229	0.717069	0.488287
Q7TMM9	Tubulin beta-2A chain OS=Mus musculus (Mouse) OX=10090 GN=Tubb2a PE=1 SV=1	49.9	1	22	161	2.62E+02	2.55E+02	3.06E+02	2.49E+02	258.476	276.033	-0.0948067	0.625221	0.461607
P68372	Tubulin beta-4B chain OS=Mus musculus (Mouse) OX=10090 GN=Tubb4b PE=1 SV=1	49.8	3	24	160	8.54E+03	7.65E+03	1.09E+04	9.39E+03	8082.76	10116.9	-0.323843	0.17311	0.389541
P08113	Endoplasmin OS=Mus musculus (Mouse) OX=10090 GN=Hsp90b1 PE=1 SV=2	92.4	35	36	158	8.93E+03	7.01E+03	1.23E+04	1.08E+04	7911.97	11525.6	-0.542736	0.105716	0.389541
P48678	Prelamin-A/C OS=Mus musculus (Mouse) OX=10090 GN=Lmna PE=1 SV=2	74.2	35	35	158	4.63E+04	5.14E+04	3.42E+04	4.02E+04	48783.4	37078.8	0.395794	0.100766	0.389541
P80314	T-complex protein 1 subunit beta OS=Mus musculus (Mouse) OX=10090 GN=Cct2 PE=1 SV=4	57.4	29	29	156	6.01E+03	5.16E+03	6.79E+03	6.29E+03	5568.81	6535.22	-0.230868	0.221475	0.389541
Q01853	Transitional endoplasmic reticulum ATPase OS=Mus musculus (Mouse) OX=10090 GN=Vcp PE=1 SV=4	89.3	39	40	156	1.02E+04	9.01E+03	8.12E+03	9.64E+03	9586.55	8847.42	0.115756	0.534809	0.436739
P42932	T-complex protein 1 subunit theta OS=Mus musculus (Mouse) OX=10090 GN=Cct8 PE=1 SV=3	59.5	33	33	154	6.24E+03	5.08E+03	7.67E+03	6.93E+03	5630.2	7290.62	-0.372854	0.16188	0.389541
Q8VIJ6	Splicing factor, proline- and glutamine-rich OS=Mus musculus (Mouse) OX=10090 GN=Sfpq PE=1 SV=1	75.4	22	23	154	2.99E+04	2.93E+04	2.64E+04	2.43E+04	29598.5	25328.2	0.224776	0.132576	0.389541
P43247	DNA mismatch repair protein Msh2 OS=Mus musculus (Mouse) OX=10090 GN=Msh2 PE=1 SV=1	104.1	41	41	152	1.94E+04	1.60E+04	2.23E+04	1.91E+04	17618.2	20638.1	-0.228244	0.327897	0.393266
Q91ZW3	SWI/SNF-related matrix-associated actin-dependent regulator of chromatin subfamily A member 5 OS=Mus musculus (Mouse) OX=10090 GN=Smarca5 PE=1 SV=1	121.6	36	46	151	3.53E+04	3.88E+04	3.43E+04	3.50E+04	37008.6	34648.2	0.0950807	0.394658	0.408963
Q587J6	LINE-1 type transposase domain-containing protein 1 OS=Mus musculus (Mouse) OX=10090 GN=L1td1 PE=2 SV=1	88.1	41	41	149	3.92E+04	3.78E+04	6.11E+04	5.49E+04	38493.6	57917.1	-0.589369	0.0873351	0.389541
Q99K48	Non-POU domain-containing octamer-binding protein OS=Mus musculus (Mouse) OX=10090 GN=Nono PE=1 SV=3	54.5	20	22	149	2.51E+04	2.42E+04	2.36E+04	1.92E+04	24645.9	21286.6	0.211401	0.371434	0.404021
Q8K224	RNA cytidine acetyltransferase OS=Mus musculus (Mouse) OX=10090 GN=Nat10 PE=1 SV=1	115.3	48	48	148	2.07E+04	2.27E+04	2.22E+04	2.28E+04	21676.9	22498	-0.0536352	0.567342	0.445748
P51881	ADP/ATP translocase 2 OS=Mus musculus (Mouse) OX=10090 GN=Slc25a5 PE=1 SV=3	32.9	10	22	148	5.66E+04	4.69E+04	6.94E+04	3.61E+04	51522.2	50053.4	0.0417277	0.962267	0.555181
P13864	DNA (cytosine-5)-methyltransferase 1 OS=Mus musculus (Mouse) OX=10090 GN=Dnmt1 PE=1 SV=5	183.1	60	60	146	2.88E+04	2.90E+04	2.27E+04	2.30E+04	28899.8	22849.5	0.338898	0.00187475	0.0481416
P80318	T-complex protein 1 subunit gamma OS=Mus musculus (Mouse) OX=10090 GN=Cct3 PE=1 SV=1	60.6	36	36	144	8.04E+03	6.92E+03	9.28E+03	8.36E+03	7459.01	8808	-0.23983	0.210443	0.389541
P20152	Vimentin OS=Mus musculus (Mouse) OX=10090 GN=Vim PE=1 SV=3	53.7	26	31	144	4.56E+04	5.52E+04	4.30E+04	8.40E+04	50170.9	60099.9	-0.260512	0.637173	0.465697
Q9CW03	Structural maintenance of chromosomes protein 3 OS=Mus musculus (Mouse) OX=10090 GN=Smc3 PE=1 SV=2	141.5	48	49	143	2.41E+04	2.62E+04	2.21E+04	2.32E+04	25128.1	22643.3	0.150214	0.209158	0.389541
P60843	Eukaryotic initiation factor 4A-I OS=Mus musculus (Mouse) OX=10090 GN=Eif4a1 PE=1 SV=1	46.1	11	23	143	9.43E+03	7.10E+03	1.16E+04	8.95E+03	8182.48	10189.2	-0.316432	0.374305	0.404183
P46935	E3 ubiquitin-protein ligase NEDD4 OS=Mus musculus (Mouse) OX=10090 GN=Nedd4 PE=1 SV=3	102.6	24	29	141	8.89E+03	7.92E+03	1.12E+04	1.28E+04	8391	11973.3	-0.512907	0.0828804	0.389541
G5E870	E3 ubiquitin-protein ligase TRIP12 OS=Mus musculus (Mouse) OX=10090 GN=Trip12 PE=1 SV=1	224	55	55	140	2.12E+04	2.30E+04	1.88E+04	2.12E+04	22081.7	19964	0.145451	0.305373	0.390655
O55143	Sarcoplasmic/endoplasmic reticulum calcium ATPase 2 OS=Mus musculus (Mouse) OX=10090 GN=Atp2a2 PE=1 SV=2	114.8	22	38	140	2.46E+04	2.54E+04	2.54E+04	3.07E+04	24996.8	27924.5	-0.15979	0.452483	0.420192
Q3U1J4	DNA damage-binding protein 1 OS=Mus musculus (Mouse) OX=10090 GN=Ddb1 PE=1 SV=2	126.8	44	44	140	1.40E+04	1.44E+04	1.50E+04	1.59E+04	14198.6	15443.4	-0.121247	0.17985	0.389541
Q6PB66	Leucine-rich PPR motif-containing protein, mitochondrial OS=Mus musculus (Mouse) OX=10090 GN=Lrpprc PE=1 SV=2	156.5	63	64	138	1.99E+04	1.56E+04	2.40E+04	2.75E+04	17619.3	25690.5	-0.544076	0.106859	0.389541
P97310	DNA replication licensing factor MCM2 OS=Mus musculus (Mouse) OX=10090 GN=Mcm2 PE=1 SV=3	102	36	36	138	1.69E+04	1.87E+04	1.42E+04	1.43E+04	17777.2	14249.9	0.319078	0.157112	0.389541
P27659	60S ribosomal protein L3 OS=Mus musculus (Mouse) OX=10090 GN=Rpl3 PE=1 SV=3	46.1	25	25	138	2.48E+04	2.17E+04	2.41E+04	2.04E+04	23198.3	22173	0.0652164	0.719923	0.48932
Q91V92	ATP-citrate synthase OS=Mus musculus (Mouse) OX=10090 GN=Acly PE=1 SV=1	119.7	53	53	138	7.34E+03	7.06E+03	8.33E+03	7.93E+03	7198.64	8127.54	-0.175095	0.0741871	0.389541
E9PVA8	eIF-2-alpha kinase activator GCN1 OS=Mus musculus (Mouse) OX=10090 GN=Gcn1 PE=1 SV=1	292.8	72	72	137	1.06E+04	9.73E+03	1.25E+04	1.06E+04	10155.7	11510.9	-0.180708	0.360554	0.402268
Q921M3	Splicing factor 3B subunit 3 OS=Mus musculus (Mouse) OX=10090 GN=Sf3b3 PE=1 SV=1	135.5	40	40	137	2.64E+04	2.96E+04	2.45E+04	2.57E+04	27954.2	25092.8	0.155792	0.296581	0.390655
P80315	T-complex protein 1 subunit delta OS=Mus musculus (Mouse) OX=10090 GN=Cct4 PE=1 SV=3	58	32	33	136	6.79E+03	5.60E+03	7.39E+03	6.88E+03	6166.36	7130.44	-0.209572	0.335272	0.395971
A2A432	Cullin-4B OS=Mus musculus (Mouse) OX=10090 GN=Cul4b PE=1 SV=1	110.6	28	45	136	1.65E+04	1.59E+04	1.67E+04	1.40E+04	16197.2	15290.5	0.0831089	0.641536	0.466458
Q99JF8	PC4 and SFRS1-interacting protein OS=Mus musculus (Mouse) OX=10090 GN=Psip1 PE=1 SV=1	59.7	27	28	136	3.66E+04	3.85E+04	3.50E+04	4.06E+04	37538	37696.2	-0.00606628	0.944271	0.549773
P17742	Peptidyl-prolyl cis-trans isomerase A OS=Mus musculus (Mouse) OX=10090 GN=Ppia PE=1 SV=2	18	14	15	135	7.72E+03	5.50E+03	1.11E+04	8.73E+03	6516.13	9843.93	-0.595218	0.1793	0.389541
Q7TMK9	Heterogeneous nuclear ribonucleoprotein Q OS=Mus musculus (Mouse) OX=10090 GN=Syncrip PE=1 SV=2	69.6	23	29	134	1.69E+04	1.93E+04	1.69E+04	1.85E+04	18060.2	17681.9	0.0305378	0.810892	0.513643
P11983	T-complex protein 1 subunit alpha OS=Mus musculus (Mouse) OX=10090 GN=Tcp1 PE=1 SV=3	60.4	29	29	134	7.42E+03	6.35E+03	9.00E+03	7.38E+03	6864.18	8149.85	-0.247685	0.327911	0.393266
P40142	Transketolase OS=Mus musculus (Mouse) OX=10090 GN=Tkt PE=1 SV=1	67.6	35	35	134	7.10E+03	5.67E+03	7.81E+03	7.31E+03	6344.84	7555.87	-0.252013	0.328099	0.393266
Q8BFU2	Histone H2A type 3 OS=Mus musculus (Mouse) OX=10090 GN=Hist3h2a PE=1 SV=3	14.1	2	10	132	2.55E+04	2.73E+04	2.78E+04	2.94E+04	26384.7	28588.8	-0.115751	0.210959	0.389541
P80316	T-complex protein 1 subunit epsilon OS=Mus musculus (Mouse) OX=10090 GN=Cct5 PE=1 SV=1	59.6	33	34	131	5.36E+03	4.63E+03	6.40E+03	5.85E+03	4981.65	6118.82	-0.296632	0.141346	0.389541
Q9D6Z1	Nucleolar protein 56 OS=Mus musculus (Mouse) OX=10090 GN=Nop56 PE=1 SV=2	64.4	31	31	131	2.86E+04	3.10E+04	2.91E+04	2.96E+04	29775.8	29348.9	0.0208335	0.772135	0.503306
Q99MD9	Nuclear autoantigenic sperm protein OS=Mus musculus (Mouse) OX=10090 GN=Nasp PE=1 SV=2	83.9	33	33	129	6.38E+03	4.96E+03	6.71E+03	6.13E+03	5625.37	6413.45	-0.189152	0.472827	0.424414
P25206	DNA replication licensing factor MCM3 OS=Mus musculus (Mouse) OX=10090 GN=Mcm3 PE=1 SV=2	91.5	35	35	128	1.25E+04	1.43E+04	1.06E+04	1.08E+04	13369.7	10699.5	0.321424	0.201143	0.389541
Q8BKC5	Importin-5 OS=Mus musculus (Mouse) OX=10090 GN=Ipo5 PE=1 SV=3	123.5	42	42	126	8.99E+03	7.88E+03	7.67E+03	7.32E+03	8416.72	7492.96	0.167723	0.321761	0.392141
P32067	Lupus La protein homolog OS=Mus musculus (Mouse) OX=10090 GN=Ssb PE=1 SV=1	47.7	27	27	126	2.08E+04	2.16E+04	2.28E+04	2.09E+04	21196.2	21829.3	-0.042461	0.618447	0.460907
P26231	Catenin alpha-1 OS=Mus musculus (Mouse) OX=10090 GN=Ctnna1 PE=1 SV=1	100	37	37	126	1.29E+04	1.31E+04	1.56E+04	2.12E+04	12999.6	18185.7	-0.484336	0.304206	0.390655
P48962	ADP/ATP translocase 1 OS=Mus musculus (Mouse) OX=10090 GN=Slc25a4 PE=1 SV=4	32.9	8	20	124	1.44E+04	1.32E+04	1.68E+04	1.07E+04	13787	13407.5	0.0402674	0.989616	0.561543
Q8CJF7	Protein ELYS OS=Mus musculus (Mouse) OX=10090 GN=Ahctf1 PE=1 SV=1	247.5	55	55	124	2.08E+04	2.32E+04	2.01E+04	1.84E+04	21967.2	19231.2	0.191904	0.216137	0.389541
Q7TPR4	Alpha-actinin-1 OS=Mus musculus (Mouse) OX=10090 GN=Actn1 PE=1 SV=1	103	25	37	124	2.69E+03	2.51E+03	3.36E+03	3.37E+03	2598.44	3365	-0.372958	0.0737728	0.389541
P97311	DNA replication licensing factor MCM6 OS=Mus musculus (Mouse) OX=10090 GN=Mcm6 PE=1 SV=1	92.8	41	41	124	1.69E+04	1.92E+04	1.45E+04	1.50E+04	18013.3	14747.9	0.288557	0.200406	0.389541
Q8CGP7	Histone H2A type 1-K OS=Mus musculus (Mouse) OX=10090 GN=H2ac15 PE=1 SV=3	14.1	1	9	124	1.42E+03	1.55E+03	1.56E+03	1.53E+03	1483.58	1544.93	-0.0584593	0.52175	0.433763
Q61881	DNA replication licensing factor MCM7 OS=Mus musculus (Mouse) OX=10090 GN=Mcm7 PE=1 SV=1	81.2	36	36	123	1.45E+04	1.61E+04	1.25E+04	1.23E+04	15279.1	12399.6	0.301264	0.166635	0.389541
Q8CGP5	Histone H2A type 1-F OS=Mus musculus (Mouse) OX=10090 GN=Hist1h2af PE=1 SV=3	14.2	1	9	123	2.78E+02	3.18E+02	3.04E+02	3.06E+02	297.328	304.998	-0.0367457	0.785689	0.507824
O88477	Insulin-like growth factor 2 mRNA-binding protein 1 OS=Mus musculus (Mouse) OX=10090 GN=Igf2bp1 PE=1 SV=1	63.4	32	33	123	3.35E+04	3.50E+04	3.90E+04	3.87E+04	34241.8	38849.7	-0.182146	0.0923447	0.389541
Q8BG05	Heterogeneous nuclear ribonucleoprotein A3 OS=Mus musculus (Mouse) OX=10090 GN=Hnrnpa3 PE=1 SV=1	39.6	20	21	123	2.48E+04	2.71E+04	2.57E+04	2.77E+04	25924.5	26681.3	-0.0415107	0.672165	0.47502
Q8BU30	Isoleucine--tRNA ligase, cytoplasmic OS=Mus musculus (Mouse) OX=10090 GN=Iars PE=1 SV=2	144.2	44	44	122	7.55E+03	6.82E+03	8.07E+03	7.98E+03	7175.72	8024.87	-0.161355	0.25681	0.389541
Q9JKF1	Ras GTPase-activating-like protein IQGAP1 OS=Mus musculus (Mouse) OX=10090 GN=Iqgap1 PE=1 SV=2	188.6	50	51	121	7.23E+03	6.52E+03	7.55E+03	6.77E+03	6865.83	7149.37	-0.0583824	0.643463	0.466949
P49718	DNA replication licensing factor MCM5 OS=Mus musculus (Mouse) OX=10090 GN=Mcm5 PE=1 SV=2	82.4	36	36	121	1.20E+04	1.34E+04	1.07E+04	1.11E+04	12680.7	10898.2	0.218548	0.215728	0.389541
Q61879	Myosin-10 OS=Mus musculus (Mouse) OX=10090 GN=Myh10 PE=1 SV=2	228.9	45	63	120	6.66E+03	6.01E+03	1.16E+04	8.74E+03	6326.66	10069	-0.6704	0.213315	0.389541
Q61687	Transcriptional regulator ATRX OS=Mus musculus (Mouse) OX=10090 GN=Atrx PE=1 SV=3	278.4	56	56	120	2.95E+04	3.06E+04	3.02E+04	1.81E+04	30045	23379.9	0.361854	0.50719	0.430767
Q60932	Voltage-dependent anion-selective channel protein 1 OS=Mus musculus (Mouse) OX=10090 GN=Vdac1 PE=1 SV=3	32.3	17	18	120	3.36E+04	2.91E+04	3.71E+04	3.35E+04	31269.2	35254.1	-0.17305	0.309419	0.390655
Q64523	Histone H2A type 2-C OS=Mus musculus (Mouse) OX=10090 GN=Hist2h2ac PE=1 SV=3	14	1	7	119	3.40E+03	3.53E+03	2.95E+03	2.58E+03	3464.39	2758.8	0.328558	0.134216	0.389541
P80313	T-complex protein 1 subunit eta OS=Mus musculus (Mouse) OX=10090 GN=Cct7 PE=1 SV=1	59.6	28	28	119	5.68E+03	4.93E+03	5.93E+03	5.52E+03	5291.73	5721.33	-0.112611	0.454032	0.420397
Q04750	DNA topoisomerase 1 OS=Mus musculus (Mouse) OX=10090 GN=Top1 PE=1 SV=2	90.8	40	40	119	2.88E+04	3.10E+04	3.24E+04	3.27E+04	29879.8	32549.7	-0.123474	0.245336	0.389541
P49312	Heterogeneous nuclear ribonucleoprotein A1 OS=Mus musculus (Mouse) OX=10090 GN=Hnrnpa1 PE=1 SV=2	34.2	12	15	119	2.37E+04	2.67E+04	2.47E+04	2.10E+04	25155.3	22775	0.143413	0.431582	0.416419
B2RQC6	CAD protein OS=Mus musculus (Mouse) OX=10090 GN=Cad PE=1 SV=1	243.1	63	63	118	7.70E+03	6.49E+03	1.03E+04	8.24E+03	7069.16	9212.6	-0.38207	0.239178	0.389541
Q3TKT4	Transcription activator BRG1 OS=Mus musculus (Mouse) OX=10090 GN=Smarca4 PE=1 SV=1	181.3	38	38	118	1.81E+04	1.77E+04	1.50E+04	1.52E+04	17898.9	15099.7	0.245353	0.0179996	0.30814
Q9Z1X4	Interleukin enhancer-binding factor 3 OS=Mus musculus (Mouse) OX=10090 GN=Ilf3 PE=1 SV=2	96	27	33	118	2.00E+04	2.21E+04	1.94E+04	2.13E+04	21023.8	20327.8	0.0485681	0.670445	0.474498
Q922D8	C-1-tetrahydrofolate synthase, cytoplasmic OS=Mus musculus (Mouse) OX=10090 GN=Mthfd1 PE=1 SV=4	101.1	46	47	117	8.19E+03	6.54E+03	8.53E+03	7.80E+03	7318.65	8156.84	-0.156433	0.502748	0.430022
P35564	Calnexin OS=Mus musculus (Mouse) OX=10090 GN=Canx PE=1 SV=1	67.2	21	22	116	4.34E+04	4.26E+04	3.87E+04	4.61E+04	42998.1	42238.3	0.0257241	0.897777	0.540994
Q6P5F9	Exportin-1 OS=Mus musculus (Mouse) OX=10090 GN=Xpo1 PE=1 SV=1	123	37	37	115	9.68E+03	9.69E+03	9.71E+03	8.11E+03	9685	8874.01	0.126165	0.5101	0.431082
Q00PI9	Heterogeneous nuclear ribonucleoprotein U-like protein 2 OS=Mus musculus (Mouse) OX=10090 GN=Hnrnpul2 PE=1 SV=2	84.9	32	32	115	1.84E+04	2.10E+04	2.11E+04	2.43E+04	19657.1	22643.5	-0.204052	0.287743	0.390655
P49717	DNA replication licensing factor MCM4 OS=Mus musculus (Mouse) OX=10090 GN=Mcm4 PE=1 SV=1	96.7	35	36	114	1.37E+04	1.58E+04	1.12E+04	1.20E+04	14712.6	11593.1	0.343784	0.171404	0.389541
P14211	Calreticulin OS=Mus musculus (Mouse) OX=10090 GN=Calr PE=1 SV=1	48	23	23	114	4.72E+03	3.56E+03	7.32E+03	5.98E+03	4099.17	6616.16	-0.690663	0.107748	0.389541
P68040	Receptor of activated protein C kinase 1 OS=Mus musculus (Mouse) OX=10090 GN=Rack1 PE=1 SV=3	35.1	20	20	113	1.42E+04	1.10E+04	1.45E+04	1.19E+04	12498	13135.8	-0.07181	0.799437	0.510753
P23116	Eukaryotic translation initiation factor 3 subunit A OS=Mus musculus (Mouse) OX=10090 GN=Eif3a PE=1 SV=5	161.8	42	42	112	7.48E+03	6.05E+03	8.65E+03	6.87E+03	6727.11	7708.79	-0.196518	0.478996	0.425006
Q6PDM2	Serine/arginine-rich splicing factor 1 OS=Mus musculus (Mouse) OX=10090 GN=Srsf1 PE=1 SV=3	27.7	14	14	112	2.84E+04	3.34E+04	2.70E+04	2.71E+04	30798.7	27050	0.187243	0.366558	0.403335
Q9Z204	Heterogeneous nuclear ribonucleoproteins C1/C2 OS=Mus musculus (Mouse) OX=10090 GN=Hnrnpc PE=1 SV=1	34.4	21	21	112	3.55E+04	3.97E+04	3.41E+04	3.20E+04	37541.3	33033.3	0.184557	0.235851	0.389541
Q8R0G9	Nuclear pore complex protein Nup133 OS=Mus musculus (Mouse) OX=10090 GN=Nup133 PE=1 SV=2	128.5	38	38	112	1.67E+04	1.74E+04	1.44E+04	1.29E+04	17046.4	13629.4	0.322748	0.0943538	0.389541
P62908	40S ribosomal protein S3 OS=Mus musculus (Mouse) OX=10090 GN=Rps3 PE=1 SV=1	26.7	19	19	112	1.62E+04	1.25E+04	1.66E+04	1.35E+04	14230.2	14970	-0.0731104	0.799834	0.510784
Q9WTM5	RuvB-like 2 OS=Mus musculus (Mouse) OX=10090 GN=Ruvbl2 PE=1 SV=3	51.1	26	26	111	1.31E+04	1.32E+04	1.43E+04	1.33E+04	13149.9	13790.9	-0.0686683	0.415805	0.413882
P97351	40S ribosomal protein S3a OS=Mus musculus (Mouse) OX=10090 GN=Rps3a PE=1 SV=3	29.9	21	21	111	1.80E+04	1.48E+04	1.71E+04	1.45E+04	16321.8	15746.4	0.0517724	0.799437	0.510753
Q91WJ8	Far upstream element-binding protein 1 OS=Mus musculus (Mouse) OX=10090 GN=Fubp1 PE=1 SV=1	68.5	20	24	111	1.22E+04	1.35E+04	1.16E+04	1.40E+04	12833.5	12743.6	0.0101445	0.974948	0.557969
P18760	Cofilin-1 OS=Mus musculus (Mouse) OX=10090 GN=Cfl1 PE=1 SV=3	18.5	15	18	110	5.95E+03	4.60E+03	8.57E+03	7.11E+03	5231.63	7805.94	-0.577311	0.12386	0.389541
P61979	Heterogeneous nuclear ribonucleoprotein K OS=Mus musculus (Mouse) OX=10090 GN=Hnrnpk PE=1 SV=1	50.9	20	20	109	1.51E+04	1.64E+04	1.30E+04	1.35E+04	15736.6	13247.6	0.248387	0.127337	0.389541
O35286	Pre-mRNA-splicing factor ATP-dependent RNA helicase DHX15 OS=Mus musculus (Mouse) OX=10090 GN=Dhx15 PE=1 SV=2	90.9	32	33	109	1.39E+04	1.57E+04	1.80E+04	1.55E+04	14772.6	16703.3	-0.177208	0.34373	0.398156
Q9Z277	Tyrosine-protein kinase BAZ1B OS=Mus musculus (Mouse) OX=10090 GN=Baz1b PE=1 SV=2	170.5	48	48	109	2.07E+04	2.34E+04	2.01E+04	2.06E+04	22008.6	20348.5	0.11315	0.422334	0.415093
Q9D8E6	60S ribosomal protein L4 OS=Mus musculus (Mouse) OX=10090 GN=Rpl4 PE=1 SV=3	47.1	25	25	109	1.96E+04	1.71E+04	1.91E+04	1.68E+04	18307.4	17913.1	0.0314081	0.835874	0.521957
Q9CZU3	Exosome RNA helicase MTR4 OS=Mus musculus (Mouse) OX=10090 GN=Mtrex PE=1 SV=1	117.6	45	45	109	1.72E+04	1.88E+04	1.60E+04	1.30E+04	17982.2	14422.2	0.318279	0.213796	0.389541
Q91YQ5	Dolichyl-diphosphooligosaccharide--protein glycosyltransferase subunit 1 OS=Mus musculus (Mouse) OX=10090 GN=Rpn1 PE=1 SV=1	68.5	28	28	108	2.59E+04	2.64E+04	2.64E+04	2.86E+04	26148.8	27478	-0.0715315	0.428532	0.415583
P70168	Importin subunit beta-1 OS=Mus musculus (Mouse) OX=10090 GN=Kpnb1 PE=1 SV=2	97.1	30	30	108	1.13E+04	1.16E+04	9.66E+03	9.39E+03	11449	9524.04	0.265578	0.0112015	0.234223
P62259	14-3-3 protein epsilon OS=Mus musculus (Mouse) OX=10090 GN=Ywhae PE=1 SV=1	29.2	15	18	108	6.92E+03	5.58E+03	6.63E+03	6.76E+03	6213.98	6694.68	-0.107497	0.626476	0.462068
P08775	DNA-directed RNA polymerase II subunit RPB1 OS=Mus musculus (Mouse) OX=10090 GN=Polr2a PE=1 SV=3	217	57	57	108	1.51E+04	1.64E+04	1.44E+04	1.37E+04	15736.6	14045.6	0.164	0.184956	0.389541
Q99020	Heterogeneous nuclear ribonucleoprotein A/B OS=Mus musculus (Mouse) OX=10090 GN=Hnrnpab PE=1 SV=1	30.8	17	18	107	2.54E+04	2.77E+04	2.36E+04	2.63E+04	26525.1	24913.5	0.0904324	0.464226	0.422568
Q8BP47	Asparagine--tRNA ligase, cytoplasmic OS=Mus musculus (Mouse) OX=10090 GN=NARS1 PE=1 SV=2	64.2	25	25	107	3.98E+03	3.64E+03	4.61E+03	4.89E+03	3806.21	4747.94	-0.318947	0.0540572	0.389541
P50247	Adenosylhomocysteinase OS=Mus musculus (Mouse) OX=10090 GN=Ahcy PE=1 SV=3	47.7	21	22	107	3.65E+03	2.90E+03	4.50E+03	4.03E+03	3253.46	4258.52	-0.388378	0.178363	0.389541
P35550	rRNA 2'-O-methyltransferase fibrillarin OS=Mus musculus (Mouse) OX=10090 GN=Fbl PE=1 SV=2	34.3	19	19	106	2.68E+04	2.86E+04	2.77E+04	3.04E+04	27685.4	29018.6	-0.0678546	0.503838	0.430082
P10630	Eukaryotic initiation factor 4A-II OS=Mus musculus (Mouse) OX=10090 GN=Eif4a2 PE=1 SV=2	46.4	7	19	106	5.32E+02	4.65E+02	5.47E+02	5.83E+02	497.373	564.713	-0.18319	0.258937	0.389541
Q99ME9	Nucleolar GTP-binding protein 1 OS=Mus musculus (Mouse) OX=10090 GN=Gtpbp4 PE=1 SV=3	74.1	35	35	105	2.45E+04	2.63E+04	2.12E+04	1.94E+04	25384.1	20280	0.323862	0.0570097	0.389541
Q8BMK4	Cytoskeleton-associated protein 4 OS=Mus musculus (Mouse) OX=10090 GN=Ckap4 PE=1 SV=2	63.7	32	32	105	2.36E+04	2.47E+04	2.32E+04	3.21E+04	24143.7	27289.6	-0.1767	0.574899	0.448191
Q8BVY0	Ribosomal L1 domain-containing protein 1 OS=Mus musculus (Mouse) OX=10090 GN=Rsl1d1 PE=1 SV=1	50.4	23	23	105	3.15E+04	3.42E+04	2.78E+04	2.49E+04	32822.2	26310.1	0.319059	0.0822353	0.389541
Q8K363	ATP-dependent RNA helicase DDX18 OS=Mus musculus (Mouse) OX=10090 GN=Ddx18 PE=1 SV=1	74.1	28	28	105	2.84E+04	3.17E+04	2.84E+04	2.63E+04	30004.7	27329.8	0.13471	0.321345	0.391922
O08784	Treacle protein OS=Mus musculus (Mouse) OX=10090 GN=Tcof1 PE=1 SV=1	134.9	40	40	104	2.31E+04	1.50E+04	2.61E+04	2.17E+04	18614.5	23798.5	-0.354445	0.429645	0.415583
P21619	Lamin-B2 OS=Mus musculus (Mouse) OX=10090 GN=Lmnb2 PE=1 SV=2	67.3	25	29	103	1.51E+04	1.66E+04	1.49E+04	1.58E+04	15832.2	15343.4	0.0452475	0.636099	0.465613
Q6P5B0	RRP12-like protein OS=Mus musculus (Mouse) OX=10090 GN=Rrp12 PE=1 SV=1	143	47	47	103	2.24E+04	2.45E+04	1.92E+04	1.82E+04	23426.5	18693.3	0.325618	0.0935666	0.389541
Q6DFW4	Nucleolar protein 58 OS=Mus musculus (Mouse) OX=10090 GN=Nop58 PE=1 SV=1	60.3	23	23	103	1.86E+04	2.03E+04	1.96E+04	2.08E+04	19431.4	20191.1	-0.0553274	0.553053	0.440906
Q1HFZ0	RNA cytosine C(5)-methyltransferase NSUN2 OS=Mus musculus (Mouse) OX=10090 GN=Nsun2 PE=1 SV=2	85.4	31	31	103	1.71E+04	1.83E+04	1.74E+04	1.77E+04	17689.8	17549.4	0.0115017	0.845028	0.525321
Q3U9G9	Delta(14)-sterol reductase LBR OS=Mus musculus (Mouse) OX=10090 GN=Lbr PE=1 SV=2	71.4	27	27	103	2.44E+04	2.59E+04	2.08E+04	2.23E+04	25138.8	21536.9	0.223103	0.0769231	0.389541
P63101	14-3-3 protein zeta/delta OS=Mus musculus (Mouse) OX=10090 GN=Ywhaz PE=1 SV=1	27.8	9	15	103	4.97E+03	4.07E+03	4.65E+03	4.04E+03	4497.54	4334.28	0.0533443	0.781688	0.506425
P09103	Protein disulfide-isomerase OS=Mus musculus (Mouse) OX=10090 GN=P4hb PE=1 SV=2	57	27	27	103	5.29E+03	4.37E+03	6.40E+03	5.69E+03	4808.05	6034.57	-0.3278	0.179786	0.389541
P47962	60S ribosomal protein L5 OS=Mus musculus (Mouse) OX=10090 GN=Rpl5 PE=1 SV=3	34.4	16	16	102	1.58E+04	1.43E+04	1.50E+04	1.29E+04	15031.3	13910.4	0.111803	0.491758	0.428337
Q61598	Rab GDP dissociation inhibitor beta OS=Mus musculus (Mouse) OX=10090 GN=Gdi2 PE=1 SV=1	50.5	21	27	102	4.42E+03	4.40E+03	5.19E+03	4.91E+03	4409.99	5048.06	-0.194954	0.135553	0.389541
P08249	Malate dehydrogenase, mitochondrial OS=Mus musculus (Mouse) OX=10090 GN=Mdh2 PE=1 SV=3	35.6	19	19	102	9.62E+03	5.13E+03	1.23E+04	1.55E+04	7025	13807.6	-0.974894	0.154806	0.389541
Q9D8N0	Elongation factor 1-gamma OS=Mus musculus (Mouse) OX=10090 GN=Eef1g PE=1 SV=3	50	27	27	101	1.16E+04	9.02E+03	9.36E+03	9.04E+03	10229	9198.61	0.153175	0.546593	0.439395
Q8CG48	Structural maintenance of chromosomes protein 2 OS=Mus musculus (Mouse) OX=10090 GN=Smc2 PE=1 SV=2	134.2	43	43	101	1.03E+04	8.67E+03	9.65E+03	8.71E+03	9449.92	9167.96	0.0437014	0.783161	0.506994
Q91VC3	Eukaryotic initiation factor 4A-III OS=Mus musculus (Mouse) OX=10090 GN=Eif4a3 PE=1 SV=3	46.8	22	25	101	2.10E+04	2.16E+04	2.36E+04	2.20E+04	21297.9	22786	-0.0974349	0.286703	0.390655
P30416	Peptidyl-prolyl cis-trans isomerase FKBP4 OS=Mus musculus (Mouse) OX=10090 GN=Fkbp4 PE=1 SV=5	51.5	28	28	101	4.60E+03	3.89E+03	5.77E+03	5.05E+03	4230.13	5398.01	-0.351725	0.147745	0.389541
Q9Z1N5	Spliceosome RNA helicase Ddx39b OS=Mus musculus (Mouse) OX=10090 GN=Ddx39b PE=1 SV=1	49	11	22	100	8.21E+03	8.21E+03	6.82E+03	8.50E+03	8210	7613.8	0.108765	0	0
Q8BMJ2	Leucine--tRNA ligase, cytoplasmic OS=Mus musculus (Mouse) OX=10090 GN=Lars PE=1 SV=2	134.1	37	37	100	6.08E+03	5.56E+03	6.68E+03	6.76E+03	5814.19	6719.88	-0.208858	0.172006	0.389541
Q8CAQ8	MICOS complex subunit Mic60 OS=Mus musculus (Mouse) OX=10090 GN=Immt PE=1 SV=1	83.8	38	38	100	2.50E+04	2.19E+04	2.60E+04	2.94E+04	23398.7	27647.8	-0.240734	0.207026	0.389541
Q3U0V1	Far upstream element-binding protein 2 OS=Mus musculus (Mouse) OX=10090 GN=Khsrp PE=1 SV=2	76.7	24	28	99	1.83E+04	2.09E+04	1.76E+04	2.44E+04	19556.8	20722.9	-0.083555	0.754434	0.498314
Q8BK67	Protein RCC2 OS=Mus musculus (Mouse) OX=10090 GN=Rcc2 PE=1 SV=1	55.9	25	25	99	1.80E+04	1.56E+04	1.36E+04	1.52E+04	16757.1	14377.8	0.220932	0.255876	0.389541
O35737	Heterogeneous nuclear ribonucleoprotein H OS=Mus musculus (Mouse) OX=10090 GN=Hnrnph1 PE=1 SV=3	49.2	6	16	98	1.42E+04	1.61E+04	1.60E+04	1.62E+04	15120.2	16099.7	-0.0905571	0.498878	0.429174
P43276	Histone H1.5 OS=Mus musculus (Mouse) OX=10090 GN=H1-5 PE=1 SV=2	22.6	10	15	98	1.72E+04	1.71E+04	1.81E+04	1.74E+04	17149.9	17746.5	-0.0493361	0.3317	0.393527
P97496	SWI/SNF complex subunit SMARCC1 OS=Mus musculus (Mouse) OX=10090 GN=Smarcc1 PE=1 SV=2	122.8	33	33	98	1.77E+04	1.67E+04	1.17E+04	1.15E+04	17192.7	11599.6	0.567728	0.0485576	0.389541
Q9DBE9	pre-rRNA 2'-O-ribose RNA methyltransferase FTSJ3 OS=Mus musculus (Mouse) OX=10090 GN=Ftsj3 PE=1 SV=1	95.5	32	33	98	2.13E+04	2.29E+04	1.87E+04	1.50E+04	22085.5	16748.1	0.3991	0.176604	0.389541
P50580	Proliferation-associated protein 2G4 OS=Mus musculus (Mouse) OX=10090 GN=Pa2g4 PE=1 SV=3	43.7	21	21	97	1.32E+04	1.06E+04	1.12E+04	1.03E+04	11828.8	10740.6	0.13923	0.53393	0.436739
Q9DCL9	Multifunctional protein ADE2 OS=Mus musculus (Mouse) OX=10090 GN=Paics PE=1 SV=4	47	23	23	97	6.79E+03	7.08E+03	6.35E+03	8.47E+03	6933.48	7333.79	-0.0809788	0.73187	0.492522
Q64737	Trifunctional purine biosynthetic protein adenosine-3 OS=Mus musculus (Mouse) OX=10090 GN=Gart PE=1 SV=3	107.4	38	38	97	5.66E+03	4.86E+03	6.13E+03	5.81E+03	5244.77	5967.86	-0.186333	0.300777	0.390655
Q8BHB4	WD repeat-containing protein 3 OS=Mus musculus (Mouse) OX=10090 GN=Wdr3 PE=1 SV=1	105.7	33	34	97	1.49E+04	1.66E+04	1.47E+04	1.45E+04	15727	14599.7	0.107313	0.402861	0.410918
Q9CZD3	Glycine--tRNA ligase OS=Mus musculus (Mouse) OX=10090 GN=Gars1 PE=1 SV=1	81.8	29	29	97	3.42E+03	3.15E+03	4.22E+03	4.86E+03	3282.22	4528.71	-0.464426	0.119657	0.389541
Q8VDN2	Sodium/potassium-transporting ATPase subunit alpha-1 OS=Mus musculus (Mouse) OX=10090 GN=Atp1a1 PE=1 SV=1	112.9	21	35	96	8.03E+03	8.24E+03	1.03E+04	1.45E+04	8134.32	12220.9	-0.587255	0.290621	0.390655
Q9ESX5	H/ACA ribonucleoprotein complex subunit DKC1 OS=Mus musculus (Mouse) OX=10090 GN=Dkc1 PE=1 SV=4	57.4	26	26	96	2.13E+04	2.26E+04	2.48E+04	2.25E+04	21940.4	23622	-0.106544	0.354842	0.401173
Q99P88	Nuclear pore complex protein Nup155 OS=Mus musculus (Mouse) OX=10090 GN=Nup155 PE=1 SV=1	155	39	39	96	1.58E+04	1.72E+04	1.45E+04	1.44E+04	16485.1	14449.9	0.190106	0.20794	0.389541
Q9ERD7	Tubulin beta-3 chain OS=Mus musculus (Mouse) OX=10090 GN=Tubb3 PE=1 SV=1	50.4	3	17	96	2.21E+02	2.19E+02	2.62E+02	2.28E+02	219.998	244.409	-0.151812	0.379501	0.4046
Q61033	Lamina-associated polypeptide 2, isoforms alpha/zeta OS=Mus musculus (Mouse) OX=10090 GN=Tmpo PE=1 SV=4	75.1	25	25	96	1.07E+04	1.00E+04	9.72E+03	8.58E+03	10344.1	9132.23	0.179767	0.239679	0.389541
P27773	Protein disulfide-isomerase A3 OS=Mus musculus (Mouse) OX=10090 GN=Pdia3 PE=1 SV=2	56.6	28	28	95	6.01E+03	4.90E+03	7.53E+03	7.22E+03	5426.69	7373.37	-0.442251	0.158286	0.389541
Q9ERK4	Exportin-2 OS=Mus musculus (Mouse) OX=10090 GN=Cse1l PE=1 SV=1	110.4	31	31	95	6.74E+03	5.82E+03	8.35E+03	6.22E+03	6263.13	7206.73	-0.202462	0.512084	0.43201
Q9D0R2	Threonine--tRNA ligase 1, cytoplasmic OS=Mus musculus (Mouse) OX=10090 GN=Tars1 PE=1 SV=2	83.3	32	32	94	4.17E+03	3.97E+03	4.82E+03	4.61E+03	4068.77	4713.83	-0.212307	0.047208	0.389541
Q05D44	Eukaryotic translation initiation factor 5B OS=Mus musculus (Mouse) OX=10090 GN=Eif5b PE=1 SV=2	137.5	37	38	94	1.09E+04	9.56E+03	2.57E+04	1.52E+04	10208	19764.6	-0.953215	0.298095	0.390655
P27661	Histone H2AX OS=Mus musculus (Mouse) OX=10090 GN=H2afx PE=1 SV=2	15.1	4	10	94	1.15E+04	1.21E+04	1.16E+04	1.46E+04	11796.2	13013.8	-0.141726	0.542904	0.438775
Q61699	Heat shock protein 105 kDa OS=Mus musculus (Mouse) OX=10090 GN=Hsph1 PE=1 SV=2	96.3	33	35	93	5.12E+03	3.93E+03	5.13E+03	3.96E+03	4485.71	4507.19	-0.00689307	0.983054	0.559314
Q640M1	U3 small nucleolar RNA-associated protein 14 homolog A OS=Mus musculus (Mouse) OX=10090 GN=Utp14a PE=1 SV=1	87.2	29	29	93	1.99E+04	2.13E+04	1.82E+04	1.62E+04	20588.1	17170.9	0.261845	0.122249	0.389541
P62821	Ras-related protein Rab-1A OS=Mus musculus (Mouse) OX=10090 GN=Rab1A PE=1 SV=3	22.7	8	16	93	1.64E+04	1.59E+04	1.58E+04	2.33E+04	16148.1	19187	-0.248766	0.530768	0.436208
O09106	Histone deacetylase 1 OS=Mus musculus (Mouse) OX=10090 GN=Hdac1 PE=1 SV=1	55	18	24	93	2.48E+04	2.49E+04	2.11E+04	1.80E+04	24849.9	19488.5	0.350623	0.180807	0.389541
Q8CG47	Structural maintenance of chromosomes protein 4 OS=Mus musculus (Mouse) OX=10090 GN=Smc4 PE=1 SV=1	146.8	41	41	93	1.33E+04	1.08E+04	1.22E+04	1.02E+04	11985	11155.3	0.103504	0.650725	0.468618
Q8VCY6	U3 small nucleolar RNA-associated protein 6 homolog OS=Mus musculus (Mouse) OX=10090 GN=Utp6 PE=2 SV=1	70.4	27	27	92	1.71E+04	1.86E+04	1.63E+04	1.66E+04	17834.2	16449.3	0.116622	0.304051	0.390655
Q8R3N1	Nucleolar protein 14 OS=Mus musculus (Mouse) OX=10090 GN=Nop14 PE=1 SV=2	98.7	29	29	92	1.58E+04	1.74E+04	1.44E+04	1.49E+04	16580.7	14647.9	0.178815	0.224765	0.389541
Q60848	Lymphocyte-specific helicase OS=Mus musculus (Mouse) OX=10090 GN=Hells PE=1 SV=2	95.1	32	32	92	2.80E+04	2.92E+04	2.23E+04	1.82E+04	28593.7	20146	0.505207	0.130767	0.389541
Q3V3R1	Monofunctional C1-tetrahydrofolate synthase, mitochondrial OS=Mus musculus (Mouse) OX=10090 GN=Mthfd1l PE=1 SV=2	105.7	37	38	91	9.90E+03	6.99E+03	1.14E+04	1.30E+04	8318.71	12173.7	-0.54934	0.187384	0.389541
Q9Z1Q9	Valine--tRNA ligase OS=Mus musculus (Mouse) OX=10090 GN=Vars PE=1 SV=1	140.1	40	40	90	5.83E+03	5.02E+03	5.34E+03	4.99E+03	5409.86	5162.03	0.0676518	0.638372	0.466258
Q921N6	Probable ATP-dependent RNA helicase DDX27 OS=Mus musculus (Mouse) OX=10090 GN=Ddx27 PE=1 SV=3	85.9	30	30	90	1.96E+04	2.15E+04	1.93E+04	1.63E+04	20528	17736.7	0.210859	0.282927	0.390655
Q4VA53	Sister chromatid cohesion protein PDS5 homolog B OS=Mus musculus (Mouse) OX=10090 GN=Pds5b PE=1 SV=1	164.3	36	41	90	1.67E+04	1.77E+04	1.56E+04	1.59E+04	17192.7	15749.3	0.126512	0.188464	0.389541
P16125	L-lactate dehydrogenase B chain OS=Mus musculus (Mouse) OX=10090 GN=Ldhb PE=1 SV=2	36.5	16	17	90	3.70E+03	2.82E+03	4.18E+03	4.18E+03	3230.17	4180	-0.371893	0	0
P26043	Radixin OS=Mus musculus (Mouse) OX=10090 GN=Rdx PE=1 SV=3	68.5	19	28	90	3.48E+03	3.28E+03	3.50E+03	3.95E+03	3378.52	3718.2	-0.138212	0.344246	0.398156
Q6ZQ38	Cullin-associated NEDD8-dissociated protein 1 OS=Mus musculus (Mouse) OX=10090 GN=Cand1 PE=1 SV=2	136.2	35	37	89	5.05E+03	4.42E+03	5.18E+03	4.98E+03	4724.51	5079.02	-0.104384	0.462344	0.422562
Q8CFI7	DNA-directed RNA polymerase II subunit RPB2 OS=Mus musculus (Mouse) OX=10090 GN=Polr2b PE=1 SV=2	133.8	37	37	89	1.29E+04	1.38E+04	1.23E+04	1.19E+04	13342.4	12098.3	0.14121	0.17985	0.389541
Q6ZWX6	Eukaryotic translation initiation factor 2 subunit 1 OS=Mus musculus (Mouse) OX=10090 GN=Eif2s1 PE=1 SV=3	36.1	20	20	89	1.52E+04	1.26E+04	1.51E+04	8.51E+03	13839.1	11335.8	0.287858	0.640203	0.466458
P17918	Proliferating cell nuclear antigen OS=Mus musculus (Mouse) OX=10090 GN=Pcna PE=1 SV=2	28.8	14	14	89	8.15E+03	8.48E+03	5.84E+03	6.01E+03	8313.36	5924.39	0.488765	0.0163854	0.29609
D3YXK2	Scaffold attachment factor B1 OS=Mus musculus (Mouse) OX=10090 GN=Safb PE=1 SV=2	105	18	24	88	2.01E+04	2.29E+04	2.09E+04	2.10E+04	21454.4	20949.9	0.0343254	0.7617	0.500404
Q60520	Paired amphipathic helix protein Sin3a OS=Mus musculus (Mouse) OX=10090 GN=Sin3a PE=1 SV=3	145	40	41	88	1.57E+04	1.49E+04	1.23E+04	1.09E+04	15294.8	11578.9	0.401545	0.0669857	0.389541
Q9CPY7	Cytosol aminopeptidase OS=Mus musculus (Mouse) OX=10090 GN=Lap3 PE=1 SV=3	56.1	26	26	88	4.92E+03	3.57E+03	5.56E+03	7.27E+03	4190.99	6357.77	-0.601229	0.191407	0.389541
P62702	40S ribosomal protein S4, X isoform OS=Mus musculus (Mouse) OX=10090 GN=Rps4x PE=1 SV=2	29.6	18	18	88	1.58E+04	1.33E+04	1.63E+04	1.29E+04	14496.2	14500.7	-0.000446113	0.983414	0.559314
P56959	RNA-binding protein FUS OS=Mus musculus (Mouse) OX=10090 GN=Fus PE=1 SV=1	52.6	10	12	88	1.82E+04	2.26E+04	2.43E+04	2.29E+04	20281	23589.6	-0.218021	0.368568	0.403344
Q60668	Heterogeneous nuclear ribonucleoprotein D0 OS=Mus musculus (Mouse) OX=10090 GN=Hnrnpd PE=1 SV=2	38.3	11	13	88	1.52E+04	1.68E+04	1.45E+04	1.54E+04	15980	14943.2	0.0967747	0.397101	0.409204
P26040	Ezrin OS=Mus musculus (Mouse) OX=10090 GN=Ezr PE=1 SV=3	69.4	20	30	88	4.49E+03	4.23E+03	4.94E+03	5.48E+03	4358.06	5203	-0.255657	0.150263	0.389541
P27546	Microtubule-associated protein 4 OS=Mus musculus (Mouse) OX=10090 GN=Map4 PE=1 SV=3	117.4	35	35	88	1.21E+04	1.07E+04	8.68E+03	1.12E+04	11378.5	9859.82	0.206676	0.442036	0.418828
Q91YR7	Pre-mRNA-processing factor 6 OS=Mus musculus (Mouse) OX=10090 GN=Prpf6 PE=1 SV=1	106.7	38	39	88	1.82E+04	2.01E+04	1.79E+04	1.74E+04	19126.4	17648.2	0.116044	0.347061	0.398156
P60122	RuvB-like 1 OS=Mus musculus (Mouse) OX=10090 GN=Ruvbl1 PE=1 SV=1	50.2	22	22	87	9.81E+03	9.28E+03	1.07E+04	9.58E+03	9541.32	10124.5	-0.0855933	0.470991	0.424074
Q8K4Z5	Splicing factor 3A subunit 1 OS=Mus musculus (Mouse) OX=10090 GN=Sf3a1 PE=1 SV=1	88.5	27	27	87	1.53E+04	1.70E+04	1.21E+04	1.32E+04	16127.6	12638	0.351761	0.0923408	0.389541
P68254	14-3-3 protein theta OS=Mus musculus (Mouse) OX=10090 GN=Ywhaq PE=1 SV=1	27.8	12	18	87	7.00E+03	6.06E+03	6.62E+03	5.96E+03	6513.06	6281.34	0.0522646	0.720674	0.48936
Q04447	Creatine kinase B-type OS=Mus musculus (Mouse) OX=10090 GN=Ckb PE=1 SV=1	42.7	16	16	87	3.14E+03	2.58E+03	4.07E+03	2.95E+03	2846.26	3465.04	-0.283804	0.43988	0.418826
Q61543	Golgi apparatus protein 1 OS=Mus musculus (Mouse) OX=10090 GN=Glg1 PE=1 SV=1	133.6	37	37	87	8.11E+03	7.92E+03	8.85E+03	1.15E+04	8014.44	10088.4	-0.332019	0.349174	0.398982
P26039	Talin-1 OS=Mus musculus (Mouse) OX=10090 GN=Tln1 PE=1 SV=2	269.7	41	51	87	4.35E+03	3.97E+03	4.46E+03	4.70E+03	4155.66	4578.43	-0.139775	0.225372	0.389541
Q61464	Zinc finger protein 638 OS=Mus musculus (Mouse) OX=10090 GN=Znf638 PE=1 SV=2	218	37	37	87	1.27E+04	1.30E+04	1.02E+04	7.88E+03	12849.1	8965.27	0.519252	0.183134	0.389541
Q9EQU5	Protein SET OS=Mus musculus (Mouse) OX=10090 GN=Set PE=1 SV=1	33.4	15	15	87	5.88E+03	4.01E+03	4.18E+03	4.17E+03	4855.8	4175	0.217934	0.561415	0.443973
Q9CY58	Plasminogen activator inhibitor 1 RNA-binding protein OS=Mus musculus (Mouse) OX=10090 GN=Serbp1 PE=1 SV=2	44.7	18	18	86	8.77E+03	6.66E+03	7.91E+03	7.14E+03	7642.53	7515.14	0.0242486	0.888681	0.537939
P24547	Inosine-5'-monophosphate dehydrogenase 2 OS=Mus musculus (Mouse) OX=10090 GN=Impdh2 PE=1 SV=2	55.8	25	25	86	4.63E+03	4.12E+03	5.31E+03	4.45E+03	4367.56	4861.02	-0.15443	0.438918	0.418667
Q9R1C7	Pre-mRNA-processing factor 40 homolog A OS=Mus musculus (Mouse) OX=10090 GN=Prpf40a PE=1 SV=1	108.4	28	29	86	2.15E+04	2.39E+04	2.09E+04	2.20E+04	22668.3	21442.9	0.0801704	0.477808	0.424984
Q3THK7	GMP synthase [glutamine-hydrolyzing] OS=Mus musculus (Mouse) OX=10090 GN=Gmps PE=1 SV=2	76.7	28	28	85	4.64E+03	3.84E+03	4.41E+03	3.99E+03	4221.09	4194.75	0.00903186	0.939723	0.548881
Q78PY7	Staphylococcal nuclease domain-containing protein 1 OS=Mus musculus (Mouse) OX=10090 GN=Snd1 PE=1 SV=1	102	29	29	85	1.23E+04	1.11E+04	1.17E+04	1.09E+04	11684.6	11292.9	0.0491907	0.641945	0.466458
P26443	Glutamate dehydrogenase 1, mitochondrial OS=Mus musculus (Mouse) OX=10090 GN=Glud1 PE=1 SV=1	61.3	24	24	85	1.34E+04	8.67E+03	1.58E+04	2.11E+04	10778.6	18258.7	-0.760415	0.173716	0.389541
Q9CZN7	Serine hydroxymethyltransferase, mitochondrial OS=Mus musculus (Mouse) OX=10090 GN=Shmt2 PE=1 SV=1	55.7	20	21	84	9.45E+03	6.53E+03	9.81E+03	1.44E+04	7855.48	11885.5	-0.597426	0.290316	0.390655
Q99KP6	Pre-mRNA-processing factor 19 OS=Mus musculus (Mouse) OX=10090 GN=Prpf19 PE=1 SV=1	55.2	15	15	84	2.02E+04	2.28E+04	1.76E+04	1.78E+04	21460.7	17699.7	0.277968	0.208064	0.389541
Q62383	Transcription elongation factor SPT6 OS=Mus musculus (Mouse) OX=10090 GN=Supt6h PE=1 SV=2	199	43	43	84	1.06E+04	1.11E+04	9.56E+03	9.05E+03	10847.1	9301.51	0.221776	0.0495263	0.389541
Q99MN1	Lysine--tRNA ligase OS=Mus musculus (Mouse) OX=10090 GN=Kars1 PE=1 SV=1	67.8	25	25	84	5.14E+03	4.37E+03	5.38E+03	5.33E+03	4739.39	5354.94	-0.17617	0.362313	0.402268
Q8K310	Matrin-3 OS=Mus musculus (Mouse) OX=10090 GN=Matr3 PE=1 SV=1	94.6	22	22	84	1.84E+04	2.13E+04	1.98E+04	1.87E+04	19797	19242.1	0.0410102	0.753241	0.498197
P23249	Putative helicase MOV-10 OS=Mus musculus (Mouse) OX=10090 GN=Mov10 PE=1 SV=2	113.5	34	34	83	1.14E+04	1.09E+04	1.33E+04	1.36E+04	11147.2	13449.2	-0.270835	0.027009	0.362689
Q9Z0W3	Nuclear pore complex protein Nup160 OS=Mus musculus (Mouse) OX=10090 GN=Nup160 PE=1 SV=2	158.1	36	36	83	1.21E+04	1.29E+04	1.10E+04	9.97E+03	12493.6	10472.3	0.254605	0.0976441	0.389541
Q9CXY6	Interleukin enhancer-binding factor 2 OS=Mus musculus (Mouse) OX=10090 GN=Ilf2 PE=1 SV=1	43	19	19	83	9.38E+03	1.04E+04	9.52E+03	9.93E+03	9876.84	9722.84	0.0226721	0.804548	0.511788
Q8JZQ9	Eukaryotic translation initiation factor 3 subunit B OS=Mus musculus (Mouse) OX=10090 GN=Eif3b PE=1 SV=1	91.3	26	26	83	5.91E+03	4.81E+03	6.86E+03	5.18E+03	5331.71	5961.11	-0.160983	0.58771	0.451306
P61222	ATP-binding cassette sub-family E member 1 OS=Mus musculus (Mouse) OX=10090 GN=Abce1 PE=1 SV=1	67.3	21	21	82	5.42E+03	4.12E+03	5.20E+03	4.20E+03	4725.51	4673.33	0.0160181	0.940201	0.549041
Q9D0I9	Arginine--tRNA ligase, cytoplasmic OS=Mus musculus (Mouse) OX=10090 GN=Rars PE=1 SV=2	75.6	32	32	82	5.83E+03	5.39E+03	6.09E+03	6.03E+03	5605.68	6059.93	-0.11241	0.28477	0.390655
Q9CWJ9	Bifunctional purine biosynthesis protein PURH OS=Mus musculus (Mouse) OX=10090 GN=Atic PE=1 SV=2	64.2	29	29	82	4.70E+03	3.42E+03	4.26E+03	3.80E+03	4009.24	4023.43	-0.00509788	0.970774	0.557315
Q6J1H4	Undifferentiated embryonic cell transcription factor 1 OS=Mus musculus (Mouse) OX=10090 GN=Utf1 PE=1 SV=2	36.4	13	14	82	2.66E+04	2.81E+04	2.26E+04	2.20E+04	27339.7	22298	0.294085	0.0619575	0.389541
Q6ZQ08	CCR4-NOT transcription complex subunit 1 OS=Mus musculus (Mouse) OX=10090 GN=Cnot1 PE=1 SV=2	266.6	54	54	82	7.56E+03	6.50E+03	7.30E+03	6.95E+03	7009.99	7122.85	-0.0230417	0.888726	0.537939
Q8BH74	Nuclear pore complex protein Nup107 OS=Mus musculus (Mouse) OX=10090 GN=Nup107 PE=1 SV=1	106.7	30	30	82	9.89E+03	1.08E+04	8.90E+03	8.00E+03	10335	8438.01	0.292562	0.0976409	0.389541
Q91WQ3	Tyrosine--tRNA ligase, cytoplasmic OS=Mus musculus (Mouse) OX=10090 GN=Yars PE=1 SV=3	59.1	27	27	82	6.58E+03	6.12E+03	5.80E+03	5.85E+03	6345.83	5824.95	0.123565	0.259634	0.389541
Q9CQN1	Heat shock protein 75 kDa, mitochondrial OS=Mus musculus (Mouse) OX=10090 GN=Trap1 PE=1 SV=1	80.2	27	28	82	7.51E+03	5.41E+03	9.18E+03	1.13E+04	6374.1	10185	-0.676152	0.126839	0.389541
O35129	Prohibitin-2 OS=Mus musculus (Mouse) OX=10090 GN=Phb2 PE=1 SV=1	33.3	20	20	82	2.48E+04	2.16E+04	2.92E+04	2.57E+04	23144.8	27394.2	-0.243183	0.21595	0.389541
P47738	Aldehyde dehydrogenase, mitochondrial OS=Mus musculus (Mouse) OX=10090 GN=Aldh2 PE=1 SV=1	56.5	19	20	81	8.08E+03	4.82E+03	1.22E+04	1.70E+04	6240.64	14401.4	-1.20644	0.122864	0.389541
Q8CIE6	Coatomer subunit alpha OS=Mus musculus (Mouse) OX=10090 GN=Copa PE=1 SV=2	138.3	45	45	81	9.73E+03	8.89E+03	9.51E+03	9.42E+03	9300.52	9464.89	-0.0252746	0.775032	0.504296
P83917	Chromobox protein homolog 1 OS=Mus musculus (Mouse) OX=10090 GN=Cbx1 PE=1 SV=1	21.4	13	14	81	2.03E+04	2.07E+04	1.86E+04	2.04E+04	20499	19479.2	0.0736194	0.46114	0.421989
Q9D8W5	26S proteasome non-ATPase regulatory subunit 12 OS=Mus musculus (Mouse) OX=10090 GN=Psmd12 PE=1 SV=4	52.9	23	23	81	4.30E+03	3.77E+03	4.98E+03	4.41E+03	4026.29	4686.34	-0.219012	0.232642	0.389541
O88844	Isocitrate dehydrogenase [NADP] cytoplasmic OS=Mus musculus (Mouse) OX=10090 GN=Idh1 PE=1 SV=2	46.6	23	24	81	3.58E+03	3.16E+03	4.31E+03	4.34E+03	3363.45	4324.97	-0.362749	0.136247	0.389541
O88685	26S proteasome regulatory subunit 6A OS=Mus musculus (Mouse) OX=10090 GN=Psmc3 PE=1 SV=2	49.5	24	24	80	4.38E+03	4.19E+03	4.50E+03	4.62E+03	4283.95	4559.61	-0.0899684	0.156811	0.389541
Q9CR16	Peptidyl-prolyl cis-trans isomerase D OS=Mus musculus (Mouse) OX=10090 GN=Ppid PE=1 SV=3	40.7	22	23	80	3.72E+03	3.16E+03	4.33E+03	3.73E+03	3428.59	4018.82	-0.229158	0.287637	0.390655
Q9WTQ5	A-kinase anchor protein 12 OS=Mus musculus (Mouse) OX=10090 GN=Akap12 PE=1 SV=1	180.6	31	31	80	5.12E+03	4.68E+03	4.36E+03	5.36E+03	4895.06	4834.21	0.0180456	0.950827	0.551698
Q6P5D8	Structural maintenance of chromosomes flexible hinge domain-containing protein 1 OS=Mus musculus (Mouse) OX=10090 GN=Smchd1 PE=1 SV=2	225.5	54	54	80	1.14E+04	1.10E+04	8.99E+03	9.99E+03	11198.2	9476.82	0.240794	0.144602	0.389541
Q6NZJ6	Eukaryotic translation initiation factor 4 gamma 1 OS=Mus musculus (Mouse) OX=10090 GN=Eif4g1 PE=1 SV=1	176	29	33	80	5.77E+03	4.52E+03	5.18E+03	4.44E+03	5106.9	4795.75	0.0906912	0.698882	0.482525
P26041	Moesin OS=Mus musculus (Mouse) OX=10090 GN=Msn PE=1 SV=3	67.7	19	28	79	2.69E+03	2.09E+03	3.08E+03	2.62E+03	2371.1	2840.7	-0.260694	0.354789	0.401173
[truncated: 3,472 more rows]
